# Supplementary material for: 5'-Serial Analysis of Gene Expression studies reveal a transcriptomic switch during fruiting body development in Coprinopsis cinerea
Source: BMC Genomics. 2013 Mar 20;14:195. doi: 10.1186/1471-2164-14-195 (PMC3606632; doi:10.1186/1471-2164-14-195)
Supplement: Additional file 1 — List of 3270 genes of which expression is detected in either Myc or S1-Pri stage. Expression level is evaluated by summing up the counts of all tags mapped to the putative 5′-UTR, divided by the total tag counts in the respective stage, and expressed in tags per 100,000. [file 1471-2164-14-195-S1.xlsx]

## Sheet: expressed
CC1G	myc1	pri1	log2_myc1pri1	fisher_myc1pri1	blastp_id	blastp_description	blastp_evalue	blastx_id	blastx_description	blastx_evalue	ko_id	ko_description
CC1G_07870T0	0	2.1358	-1.09478	0.514881	P0C1I5	Peptidyl-prolyl cis-trans isomerase-like 3 (PPIase) (Rotamase)	1.39859e-21	Q5KHA8	Peptidyl-prolyl cis-trans isomerase-like 3 (PPIase) (Rotamase)	3.26921e-20
CC1G_07865T0	0	10.6793	-3.41675	0.007025	XP_572034	vacuole fusion, non-autophagic-related protein [Cryptococcus neoformans var. neoformans JEC21]	3.13005e-26	XP_572034	vacuole fusion, non-autophagic-related protein [Cryptococcus neoformans var. neoformans JEC21]	3.53599e-13
CC1G_14362T0	0	5.3396	-2.41673	0.081377	XP_566476	T-complex protein 1 epsilon subunit [Cryptococcus neoformans var. neoformans JEC21]	0	XP_566476	T-complex protein 1 epsilon subunit [Cryptococcus neoformans var. neoformans JEC21]	1.67365e-169	K09497	T-complex protein 1 subunit epsilon
CC1G_07830T0	0	9.6113	-3.26473	0.013065	XP_572680	nuclear mRNA splicing protein [Cryptococcus neoformans var. neoformans JEC21]	2.01016e-58	XP_572680	nuclear mRNA splicing protein [Cryptococcus neoformans var. neoformans JEC21]	1.29993e-81
CC1G_07827T0	0	2.1358	-1.09478	0.514881
CC1G_07820T0	9.0796	0	3.18263	0.005015	XP_723189	putative zinc-binding dehydrogenase [Candida albicans SC5314]	5.63031e-27	XP_723189	putative zinc-binding dehydrogenase [Candida albicans SC5314]	6.59118e-19
CC1G_07816T0	3.0265	0	1.59765	0.171174
CC1G_07818T0	0	2.1358	-1.09478	0.514881	CAJ00405	putative CyP450 monooxygenase [Pleurotus sapidus]	3.83137e-99	CAJ00405	putative CyP450 monooxygenase [Pleurotus sapidus]	1.05522e-51
CC1G_07821T0	3.0265	0	1.59765	0.171174	ZP_01463836	6-phosphogluconolactonase [Stigmatella aurantiaca DW4/3-1]	3.33738e-07
CC1G_07822T0	3.0265	0	1.59765	0.171174	ZP_01085298	putative ABC transporter, inner membrane subunit [Synechococcus sp. WH 5701]	1.21443e-27	ZP_01085298	putative ABC transporter, inner membrane subunit [Synechococcus sp. WH 5701]	5.58158e-12	K02069	putative ABC transport system permease protein
CC1G_07829T0	0	6.4075	-2.67976	0.045616	XP_567840	cytoplasm protein [Cryptococcus neoformans var. neoformans JEC21]	6.92405e-68	XP_567840	cytoplasm protein [Cryptococcus neoformans var. neoformans JEC21]	7.94132e-54
CC1G_07833T0	0	2.1358	-1.09478	0.514881
CC1G_07850T0	3.0265	0	1.59765	0.171174
CC1G_14363T0	0	6.4075	-2.67976	0.045616	EAU83175	serine/threonine-protein phosphatase PP2A-2 catalytic subunit [Coprinopsis cinerea okayama7#130]	6.31811e-141	EAU83175	serine/threonine-protein phosphatase PP2A-2 catalytic subunit [Coprinopsis cinerea okayama7#130]	1.47833e-127	K04382	protein phosphatase 2 (formerly 2A), catalytic subunit
CC1G_07862T0	99.8759	147.374	-0.561277	0.008488	ABI14440	alcohol oxidase [Gloeophyllum trabeum]	7.84673e-107	XP_001217810	alcohol oxidase [Aspergillus terreus NIH2624]	1.2418e-39
CC1G_07869T0	3.0265	10.6793	-1.81909	0.139527	AAY54264	F-actin capping protein beta subunit [Caenorhabditis remanei]	2.46997e-50	XP_001265344	F-actin capping protein beta subunit [Neosartorya fischeri NRRL 181]	8.00413e-25	K10365	capping protein (actin filament) muscle Z-line, beta
CC1G_07874T0	0	8.5434	-3.09481	0.024544	ABU51605	TdiD [Emericella nidulans]	3.46173e-55	XP_571491	aromatic-amino-acid transaminase [Cryptococcus neoformans var. neoformans JEC21]	1.32078e-10
CC1G_07875T0	3.0265	2.1358	0.502874	1	XP_568873	Ser/Thr protein kinase [Cryptococcus neoformans var. neoformans JEC21]	2.58844e-51	XP_568873	Ser/Thr protein kinase [Cryptococcus neoformans var. neoformans JEC21]	2.26046e-32	K07359	calcium/calmodulin-dependent protein kinase kinase
CC1G_13164T0	6.053	41.6493	-2.78257	6e-06	XP_001385169	guanylate kinase (GUK1) [Pichia stipitis CBS 6054]	1.49356e-51	XP_001385169	guanylate kinase (GUK1) [Pichia stipitis CBS 6054]	6.35825e-43	K00942	guanylate kinase
CC1G_08652T0	0	4.2717	-2.09481	0.147432	XP_570619	thiosulfate sulfurtransferase [Cryptococcus neoformans var. neoformans JEC21]	1.20021e-62	XP_570619	thiosulfate sulfurtransferase [Cryptococcus neoformans var. neoformans JEC21]	5.8592e-46	K01011	3-mercaptopyruvate sulfurtransferase
CC1G_08649T0	0	6.4075	-2.67976	0.045616	EDN63464	branched-chain amino acid transaminase [Saccharomyces cerevisiae YJM789]	8.69905e-101	NP_012078	Bat1p [Saccharomyces cerevisiae]	5.09293e-81	K00826	branched-chain amino acid aminotransferase
CC1G_08642T0	3.0265	0	1.59765	0.171174	XP_567762	zinc metalloprotease precursor [Cryptococcus neoformans var. neoformans JEC21]	1.75317e-102	XP_567762	zinc metalloprotease precursor [Cryptococcus neoformans var. neoformans JEC21]	1.00528e-79	K06704	a disintegrin and metalloproteinase domain 10
CC1G_08640T0	0	5.3396	-2.41673	0.081377	XP_570985	nuclear membrane protein [Cryptococcus neoformans var. neoformans JEC21]	9.12571e-40	XP_570985	nuclear membrane protein [Cryptococcus neoformans var. neoformans JEC21]	6.12193e-26
CC1G_13608T0	9.0796	8.5434	0.0878185	1	XP_570313	transcription factor [Cryptococcus neoformans var. neoformans JEC21]	8.34185e-128	XP_570313	transcription factor [Cryptococcus neoformans var. neoformans JEC21]	3.55932e-40
CC1G_08619T0	0	7.4755	-2.90217	0.046459	AAI39616	LOC565404 protein [Danio rerio]	4.46387e-12	CAM18013	novel protein similar to Homo sapiens KIAA0553 protein [Mus musculus]	5.73218e-14
CC1G_08622T0	0	2.1358	-1.09478	0.514881	BAD53291	putative frataxin [Oryza sativa (japonica cultivar-group)]	6.93769e-21	NP_001044455	Os01g0783600 [Oryza sativa (japonica cultivar-group)]	5.56441e-13
CC1G_08627T0	30.2654	54.4644	-0.847644	0.029327	XP_569799	endoplasmic reticulum protein [Cryptococcus neoformans var. neoformans JEC21]	4.55989e-30	XP_569799	endoplasmic reticulum protein [Cryptococcus neoformans var. neoformans JEC21]	1.24599e-20
CC1G_08641T0	0	4.2717	-2.09481	0.147432	XP_001540461	ATP-dependent Clp protease proteolytic subunit [Ajellomyces capsulatus NAm1]	5.95664e-45	XP_001263605	Clp protease, putative [Neosartorya fischeri NRRL 181]	1.19153e-24	K01358	ATP-dependent Clp protease, protease subunit
CC1G_08644T0	0	8.5434	-3.09481	0.024544	XP_749511	oxysterol binding protein (Osh7), putative [Aspergillus fumigatus Af293]	5.22004e-90	AAY33179	OBPa [Candida parapsilosis]	3.14755e-44
CC1G_08653T0	0	2.1358	-1.09478	0.514881	XP_001269180	vacuolar ATP synthase subunit c [Aspergillus clavatus NRRL 1]	5.00491e-64	XP_001269180	vacuolar ATP synthase subunit c [Aspergillus clavatus NRRL 1]	3.06733e-27	K02148	V-type H+-transporting ATPase subunit C
CC1G_08655T0	9.0796	37.3775	-2.04147	0.000359	XP_754484	arsenite translocating ATPase ArsA, putative [Aspergillus fumigatus Af293]	2.68517e-112	XP_001271135	arsenite translocating ATPase ArsA, putative [Aspergillus clavatus NRRL 1]	2.13275e-102	K01551	arsenite-transporting ATPase
CC1G_10971T0	0	3.2037	-1.67974	0.272321	XP_570361	tRNA (cytosine-5-)-methyltransferase [Cryptococcus neoformans var. neoformans JEC21]	3.24936e-159	XP_570361	tRNA (cytosine-5-)-methyltransferase [Cryptococcus neoformans var. neoformans JEC21]	5.47577e-113
CC1G_10969T0	7.5663	4.2717	0.824778	0.502737	AAT48877	putative purple acid phosphatase [Arabidopsis thaliana]	8.96093e-07	NP_001045361	Os01g0941800 [Oryza sativa (japonica cultivar-group)]	8.3278e-06
CC1G_10970T0	13.6194	10.6793	0.350846	0.645105	XP_001266803	mitochondrial carrier protein, putative [Neosartorya fischeri NRRL 181]	8.13926e-45	XP_751597	mitochondrial carrier protein, putative [Aspergillus fumigatus Af293]	4.81731e-16
CC1G_10983T0	3.0265	0	1.59765	0.171174	XP_001247194	fimbrin [Coccidioides immitis RS]	0	XP_001247194	fimbrin [Coccidioides immitis RS]	0
CC1G_01239T0	0	2.1358	-1.09478	0.514881	XP_568517	glycylpeptide N-tetradecanoyltransferase [Cryptococcus neoformans var. neoformans JEC21]	8.4822e-124	XP_568517	glycylpeptide N-tetradecanoyltransferase [Cryptococcus neoformans var. neoformans JEC21]	3.91011e-85	K00671	glycylpeptide N-tetradecanoyltransferase
CC1G_01236T0	102.902	221.062	-1.10317	0	BAC78820	ubiquitin-conjugating enzyme9 [Coprinopsis cinerea]	9.84263e-84	BAC78820	ubiquitin-conjugating enzyme9 [Coprinopsis cinerea]	7.20738e-33	K10577	ubiquitin-conjugating enzyme E2 I
CC1G_01233T0	0	60.872	-5.92771	0	XP_567607	membrane transporter [Cryptococcus neoformans var. neoformans JEC21]	1.0148e-115	XP_567607	membrane transporter [Cryptococcus neoformans var. neoformans JEC21]	9.43025e-37
CC1G_01228T0	0	3.2037	-1.67974	0.272321
CC1G_13891T0	0	2.1358	-1.09478	0.514881	XP_566941	chaperone [Cryptococcus neoformans var. neoformans JEC21]	2.98381e-61	XP_001272557	rRNA processing protein (Rrp20), putative [Aspergillus clavatus NRRL 1]	1.3776e-50	K06961
CC1G_01223T0	7.5663	6.4075	0.239826	0.769816	CAL52802	diadenosine tetraphosphate hydrolase (ISS) [Ostreococcus tauri]	3.10318e-21	XP_572368	nucleoside-triphosphatase [Cryptococcus neoformans var. neoformans JEC21]	5.56217e-14	K01522	bis(5'-adenosyl)-triphosphatase
CC1G_13890T0	10.5928	34.1737	-1.6898	0.002941	NP_445783	thioredoxin 2 [Rattus norvegicus]	3.28876e-10	ZP_01418021	thioredoxin [Caulobacter sp. K31]	1.12127e-11
CC1G_01214T0	0	2.1358	-1.09478	0.514881
CC1G_13886T0	3.0265	5.3396	-0.819081	0.707167	XP_001661052	glutaminyl-peptide cyclotransferase [Aedes aegypti]	6.37692e-62	NP_080387	glutaminyl-peptide cyclotransferase-like [Mus musculus]	2.31221e-46	K00683	glutaminyl-peptide cyclotransferase
CC1G_01200T0	0	2.1358	-1.09478	0.514881	XP_753472	TOR signalling pathway regulator (TapA), putative [Aspergillus fumigatus Af293]	5.7008e-39	AAM63076	PP2A regulatory subunit [Arabidopsis thaliana]	1.30167e-12
CC1G_01198T0	0	2.1358	-1.09478	0.514881	XP_567055	methylenetetrahydrofolate reductase (NADPH) [Cryptococcus neoformans var. neoformans JEC21]	2.00917e-133	XP_567055	methylenetetrahydrofolate reductase (NADPH) [Cryptococcus neoformans var. neoformans JEC21]	8.43636e-97
CC1G_01195T0	0	2.1358	-1.09478	0.514881	XP_647496	3-methyl-2-oxobutanoate dehydrogenase (lipoamide) [Dictyostelium discoideum AX4]	1.11486e-110	XP_647496	3-methyl-2-oxobutanoate dehydrogenase (lipoamide) [Dictyostelium discoideum AX4]	1.16152e-80	K00167	2-oxoisovalerate dehydrogenase beta subunit
CC1G_01191T0	0	18.1548	-4.18228	0.000205	XP_569457	NEDD8 activating enzyme [Cryptococcus neoformans var. neoformans JEC21]	5.39731e-152	XP_569457	NEDD8 activating enzyme [Cryptococcus neoformans var. neoformans JEC21]	6.85451e-122	K10686	ubiquitin-activating enzyme E1 C
CC1G_01188T0	0	3.2037	-1.67974	0.272321	XP_755820	transcription initiation factor TFIID subunit 7, putative [Aspergillus fumigatus Af293]	4.07249e-21	XP_001275654	transcription initiation factor TFIID subunit 7, putative [Aspergillus clavatus NRRL 1]	1.4305e-09	K03132	transcription initiation factor TFIID subunit D6
CC1G_01181T0	0	2.1358	-1.09478	0.514881	XP_569653	AAA family ATPase [Cryptococcus neoformans var. neoformans JEC21]	1.75935e-141	XP_001271284	mitochondrial chaperone BCS1, putative [Aspergillus clavatus NRRL 1]	6.9407e-92	K08900	mitochondrial chaperone BCS1
CC1G_01176T0	12.1061	28.8341	-1.25204	0.026053	XP_569347	vacuolar ATP synthase subunit d [Cryptococcus neoformans var. neoformans JEC21]	2.42557e-70	XP_569347	vacuolar ATP synthase subunit d [Cryptococcus neoformans var. neoformans JEC21]	8.63082e-76	K02149	V-type H+-transporting ATPase subunit D
CC1G_13878T0	9.0796	10.6793	-0.234116	0.805756	XP_001265202	FRG1-like family protein [Neosartorya fischeri NRRL 181]	4.54209e-11	XP_001265202	FRG1-like family protein [Neosartorya fischeri NRRL 181]	5.29483e-11
CC1G_01170T0	3.0265	12.8151	-2.08212	0.054552	XP_566853	casein kinase I [Cryptococcus neoformans var. neoformans JEC21]	1.38315e-156	XP_001212090	casein kinase I isoform gamma-1 [Aspergillus terreus NIH2624]	5.78943e-118	K02218	casein kinase 1
CC1G_01166T0	0	2.1358	-1.09478	0.514881
CC1G_13874T0	6.053	9.6113	-0.667081	0.577358	XP_755617	DUF726 domain protein [Aspergillus fumigatus Af293]	3.41528e-58	XP_755617	DUF726 domain protein [Aspergillus fumigatus Af293]	4.39145e-48	K07112
CC1G_01163T0	4.5398	0	2.18263	0.070819	XP_001261516	siroheme synthase Met8, putative [Neosartorya fischeri NRRL 181]	1.2149e-47	XP_001261516	siroheme synthase Met8, putative [Neosartorya fischeri NRRL 181]	1.15858e-47	K02304	sirohydrochlorin ferrochelatase
CC1G_01137T0	15.1327	85.4344	-2.49715	0	XP_571357	6,7-dimethyl-8-ribityllumazine synthase [Cryptococcus neoformans var. neoformans JEC21]	2.74961e-54	XP_571357	6,7-dimethyl-8-ribityllumazine synthase [Cryptococcus neoformans var. neoformans JEC21]	1.54258e-48	K00794	riboflavin synthase beta chain
CC1G_01136T0	3.0265	2.1358	0.502874	1	NP_001090546	Ras-related GTP-binding protein ragA [Xenopus laevis]	4.3269e-78	AAH37615	Rraga protein [Mus musculus]	3.01308e-66
CC1G_01133T0	3.0265	5.3396	-0.819081	0.707167	NP_562090	3&apos;-exo-deoxyribonuclease [Clostridium perfringens str. 13]	4.61225e-49	NP_562090	3&apos;-exo-deoxyribonuclease [Clostridium perfringens str. 13]	6.33826e-24	K01142	exodeoxyribonuclease III
CC1G_01131T0	71.1237	7.4755	3.25009	0	XP_572088	12 kda heat shock protein (glucose and lipid-regulated protein) [Cryptococcus neoformans var. neoformans JEC21]	2.87264e-14	XP_572088	12 kda heat shock protein (glucose and lipid-regulated protein) [Cryptococcus neoformans var. neoformans JEC21]	3.18922e-10
CC1G_01122T0	62.0441	72.6193	-0.227059	0.438477	XP_746575	60S ribosomal protein L7 [Aspergillus fumigatus Af293]	1.52567e-79	XP_746575	60S ribosomal protein L7 [Aspergillus fumigatus Af293]	5.11327e-66	K02937	large subunit ribosomal protein L7e
CC1G_01121T0	3.0265	7.4755	-1.30452	0.322286	AAZ30051	carbonic anhydrase 2 [Cryptococcus neoformans var. grubii]	9.55623e-28	XP_568020	carbonic anhydrase protein [Cryptococcus neoformans var. neoformans JEC21]	1.82036e-24	K01673	carbonic anhydrase
CC1G_13867T0	9.0796	7.4755	0.280459	0.78225	XP_572276	cell cycle control protein cwf13 [Cryptococcus neoformans var. neoformans JEC21]	4.86316e-129	XP_572276	cell cycle control protein cwf13 [Cryptococcus neoformans var. neoformans JEC21]	6.77517e-142	K06063	SKI interacting protein
CC1G_13865T0	0	4.2717	-2.09481	0.147432	XP_001266842	TIM complex componenet Tim54 [Neosartorya fischeri NRRL 181]	1.01392e-29	XP_001266842	TIM complex componenet Tim54 [Neosartorya fischeri NRRL 181]	5.24777e-26
CC1G_01105T0	13.6194	20.2906	-0.575148	0.34534
CC1G_01100T0	0	2.1358	-1.09478	0.514881	XP_569870	nucleus protein [Cryptococcus neoformans var. neoformans JEC21]	1.18485e-103	XP_569870	nucleus protein [Cryptococcus neoformans var. neoformans JEC21]	5.61916e-84
CC1G_01098T0	15.1327	7.4755	1.01743	0.21687	CAG26693	arginase [Agaricus bisporus]	1.65056e-138	CAG26693	arginase [Agaricus bisporus]	1.39879e-63	K01476	arginase
CC1G_01095T0	3.0265	10.6793	-1.81909	0.139527	XP_569729	d-arabinitol 2-dehydrogenase [Cryptococcus neoformans var. neoformans JEC21]	1.65519e-72	XP_001274164	D-arabinitol dehydrogenase ArbD, putative [Aspergillus clavatus NRRL 1]	9.93662e-10	K00046	gluconate 5-dehydrogenase
CC1G_01094T0	6.053	6.4075	-0.0821112	1	XP_571575	structural constituent of cytoskeleton [Cryptococcus neoformans var. neoformans JEC21]	4.79916e-133	XP_571575	structural constituent of cytoskeleton [Cryptococcus neoformans var. neoformans JEC21]	1.49582e-111	K05757	actin related protein 2/3 complex, subunit 1A/1B
CC1G_01092T0	0	3.2037	-1.67974	0.272321	XP_570382	glucosidase [Cryptococcus neoformans var. neoformans JEC21]	7.81315e-129	XP_571506	glucosidase [Cryptococcus neoformans var. neoformans JEC21]	3.25961e-41
CC1G_01087T0	0	2.1358	-1.09478	0.514881	XP_567164	Isovaleryl-CoA dehydrogenase 2 mitochondrial precursor [Cryptococcus neoformans var. neoformans JEC21]	1.5359e-143	YP_783214	acyl-CoA dehydrogenase domain protein [Rhodopseudomonas palustris BisA53]	5.07129e-108	K00253	isovaleryl-CoA dehydrogenase
CC1G_01086T0	0	2.1358	-1.09478	0.514881	XP_001272666	C6 transcription factor, putative [Aspergillus clavatus NRRL 1]	1.94083e-06
CC1G_01082T0	0	8.5434	-3.09481	0.024544	EAU88709	ATP synthase beta chain [Coprinopsis cinerea okayama7#130]	0	EAU88709	ATP synthase beta chain [Coprinopsis cinerea okayama7#130]	0	K02133	F-type H+-transporting ATPase beta chain
CC1G_01081T0	0	2.1358	-1.09478	0.514881
CC1G_01071T0	51.4512	7.4755	2.78296	0
CC1G_01069T0	0	2.1358	-1.09478	0.514881
CC1G_01066T0	3.0265	10.6793	-1.81909	0.139527
CC1G_01055T0	3.0265	0	1.59765	0.171174	XP_566904	ubiquitin-protein ligase [Cryptococcus neoformans var. neoformans JEC21]	4.20408e-116	XP_566904	ubiquitin-protein ligase [Cryptococcus neoformans var. neoformans JEC21]	1.04432e-116	K10260	F-box and WD-40 domain protein 7
CC1G_01040T0	40.8583	77.9589	-0.932085	0.003157	XP_568917	SAR small monomeric GTPase [Cryptococcus neoformans var. neoformans JEC21]	2.6908e-89	XP_568917	SAR small monomeric GTPase [Cryptococcus neoformans var. neoformans JEC21]	1.02479e-51	K07977	Arf/Sar family, other
CC1G_01039T0	3.0265	6.4075	-1.08211	0.483005	XP_001272416	mannosyltransferase (PIG-M), putative [Aspergillus clavatus NRRL 1]	1.04657e-71	AAP59446	PEANUT1 [Arabidopsis thaliana]	1.03383e-59	K05284	phosphatidylinositol glycan, class M
CC1G_01036T0	0	2.1358	-1.09478	0.514881	YP_001412549	tRNA modification GTPase TrmE [Parvibaculum lavamentivorans DS-1]	4.08641e-77	NP_538924	tRNA modification GTPase [Brucella melitensis 16M]	6.54265e-41	K03650	tRNA modification GTPase
CC1G_01034T0	0	3.2037	-1.67974	0.272321	XP_001267394	general amino acid permease (Agp2), putative [Neosartorya fischeri NRRL 181]	3.30679e-179	XP_752201	general amino acid permease (Agp2), putative [Aspergillus fumigatus Af293]	2.89492e-120
CC1G_01028T0	6.053	4.2717	0.50284	0.725315
CC1G_01018T0	6.053	0	2.59765	0.0293	XP_963385	related to guanine deaminase [MIPS] [Neurospora crassa OR74A]	2.82373e-83	XP_309066	ENSANGP00000019574 [Anopheles gambiae str. PEST]	9.64515e-55	K01487	guanine deaminase
CC1G_01011T0	36.3185	44.8531	-0.304503	0.454452	XP_567187	ubiquitin-protein ligase [Cryptococcus neoformans var. neoformans JEC21]	3.70223e-62	XP_754026	sulfur metabolism regulator SkpA, putative [Aspergillus fumigatus Af293]	6.59596e-27	K03094	S-phase kinase-associated protein 1
CC1G_01010T0	0	2.1358	-1.09478	0.514881	XP_568787	mRNA guanylyltransferase [Cryptococcus neoformans var. neoformans JEC21]	1.82494e-105	XP_568787	mRNA guanylyltransferase [Cryptococcus neoformans var. neoformans JEC21]	1.19182e-66	K00987	mRNA guanylyltransferase
CC1G_01009T0	4.5398	0	2.18263	0.070819
CC1G_01012T0	15.1327	14.951	0.0174274	1	XP_567018	60s ribosomal protein l27 [Cryptococcus neoformans var. neoformans JEC21]	1.53366e-20	XP_567018	60s ribosomal protein l27 [Cryptococcus neoformans var. neoformans JEC21]	4.64949e-13	K02899	large subunit ribosomal protein L27
CC1G_01017T0	3.0265	0	1.59765	0.171174	XP_569436	lipase [Cryptococcus neoformans var. neoformans JEC21]	3.59909e-62	XP_569436	lipase [Cryptococcus neoformans var. neoformans JEC21]	2.82363e-37
CC1G_01038T0	7.5663	51.2606	-2.76019	0	XP_571849	snRNP subunit [Cryptococcus neoformans var. neoformans JEC21]	7.42609e-39	XP_571849	snRNP subunit [Cryptococcus neoformans var. neoformans JEC21]	1.54409e-26
CC1G_01041T0	75.6635	149.51	-0.982575	1.7e-05
CC1G_01045T0	80.2033	114.269	-0.510696	0.036632	BAA95482	glia maturation factor beta [Cyprinus carpio]	6.58033e-19	XP_319810	ENSANGP00000016558 [Anopheles gambiae str. PEST]	1.24293e-12
CC1G_01057T0	28.7521	42.7172	-0.57115	0.185875
CC1G_01061T0	4.5398	0	2.18263	0.070819
CC1G_01065T0	0	4.2717	-2.09481	0.147432
CC1G_01073T0	6.053	10.6793	-0.819095	0.421667	XP_567783	Pol II transcription elongation factor [Cryptococcus neoformans var. neoformans JEC21]	0	XP_961595	probable histone acetyltransferase [MIPS] [Neurospora crassa OR74A]	0	K07739	histone acetyltransferase, ELP3 family
CC1G_01083T0	9.0796	5.3396	0.765897	0.379314
CC1G_01089T0	0	2.1358	-1.09478	0.514881	AAG30145	cAMP dependent protein kinase catalytic subunit [Cryptococcus neoformans var. grubii]	3.68803e-36	AAG30145	cAMP dependent protein kinase catalytic subunit [Cryptococcus neoformans var. grubii]	1.98894e-25
CC1G_01091T0	9.0796	7.4755	0.280459	0.78225	XP_001260624	MFS multidrug transporter, putative [Neosartorya fischeri NRRL 181]	2.04324e-45	XP_001260624	MFS multidrug transporter, putative [Neosartorya fischeri NRRL 181]	1.1447e-31
CC1G_01093T0	6.053	34.1737	-2.49716	0.000122
CC1G_01106T0	46.9114	68.3475	-0.54295	0.095228	Q6P756	Adaptin ear-binding coat-associated protein 2 (NECAP-2)	8.0066e-32	NP_079659	adaptin-ear-binding coat-associated protein 2 [Mus musculus]	5.2173e-16
CC1G_01108T0	6.053	13.8831	-1.19761	0.148836	XP_570136	cysteine desulfhydrase [Cryptococcus neoformans var. neoformans JEC21]	3.6347e-169	CAL52881	Cysteine desulfurase NFS1 (ISS) [Ostreococcus tauri]	8.28854e-101	K04487	cysteine desulfurase
CC1G_01109T0	15.1327	17.0868	-0.175213	0.843918	XP_567562	mRNA binding protein [Cryptococcus neoformans var. neoformans JEC21]	7.20329e-25
CC1G_01111T0	3.0265	6.4075	-1.08211	0.483005	XP_753374	mitochondrial 3-hydroxyisobutyryl-CoA hydrolase, putative [Aspergillus fumigatus Af293]	7.83514e-77	XP_753374	mitochondrial 3-hydroxyisobutyryl-CoA hydrolase, putative [Aspergillus fumigatus Af293]	5.11257e-54
CC1G_01113T0	0	2.1358	-1.09478	0.514881	AAU05383	replication protein A 70 kDa subunit [Ustilago maydis]	3.05165e-141	NP_001068644	replication protein A1, 70kDa [Bos taurus]	7.58572e-69	K07466	replication factor A1
CC1G_01124T0	52.9644	3.2037	4.04721	0	XP_001269398	ketoreductase, putative [Aspergillus clavatus NRRL 1]	6.44693e-54	XP_001269398	ketoreductase, putative [Aspergillus clavatus NRRL 1]	1.07984e-44
CC1G_01132T0	12.1061	19.2227	-0.667077	0.32281	CAL55371	putative chromosome associated protein (ISS) [Ostreococcus tauri]	1.30301e-38	XP_001270579	OTU-like cysteine protease, putative [Aspergillus clavatus NRRL 1]	1.3722e-17	K01076
CC1G_01134T0	0	2.1358	-1.09478	0.514881
CC1G_01138T0	0	5.3396	-2.41673	0.081377	XP_572659	chaperone [Cryptococcus neoformans var. neoformans JEC21]	1.33525e-19	XP_572659	chaperone [Cryptococcus neoformans var. neoformans JEC21]	5.80974e-13
CC1G_01144T0	0	2.1358	-1.09478	0.514881	XP_001268371	CECR1 family adenosine deaminase, putative [Aspergillus clavatus NRRL 1]	4.00014e-68	XP_001258456	CECR1 family adenosine deaminase, putative [Neosartorya fischeri NRRL 181]	1.13633e-28	K01488	adenosine deaminase
CC1G_01145T0	4.5398	0	2.18263	0.070819	XP_567283	cytoplasm protein [Cryptococcus neoformans var. neoformans JEC21]	3.83129e-96	XP_567283	cytoplasm protein [Cryptococcus neoformans var. neoformans JEC21]	2.2513e-82
CC1G_01152T0	0	6.4075	-2.67976	0.045616	XP_568136	eukaryotic translation initiation factor 2B subunit 2 [Cryptococcus neoformans var. neoformans JEC21]	2.82035e-74	XP_568136	eukaryotic translation initiation factor 2B subunit 2 [Cryptococcus neoformans var. neoformans JEC21]	6.11715e-58	K03754	translation initiation factor eIF-2B beta subunit
CC1G_01154T0	36.3185	133.491	-1.87797	0	EAW64799	coiled-coil domain containing 12, isoform CRA_d [Homo sapiens]	2.56708e-15	NP_001003589	coiled-coil domain containing 12 [Danio rerio]	1.12324e-07
CC1G_01159T0	4.5398	51.2606	-3.49715	0	XP_001261783	ADP-ribosylglycohydrolase, putative [Neosartorya fischeri NRRL 181]	2.88474e-41	XP_001261783	ADP-ribosylglycohydrolase, putative [Neosartorya fischeri NRRL 181]	1.96938e-48	K05521	ADP-ribosylglycohydrolase
CC1G_13875T0	3.0265	3.2037	-0.0820887	1	XP_001267420	JmjC domain protein [Neosartorya fischeri NRRL 181]	1.33939e-33	XP_001271487	JmjC domain protein, putative [Aspergillus clavatus NRRL 1]	9.25995e-27
CC1G_01173T0	7.5663	17.0868	-1.17522	0.122672	EAU88800	GTP-binding nuclear protein spi1 [Coprinopsis cinerea okayama7#130]	6.28013e-123	EAU88800	GTP-binding nuclear protein spi1 [Coprinopsis cinerea okayama7#130]	8.85931e-93	K07936	GTP-binding nuclear protein Ran
CC1G_01175T0	62.0441	139.899	-1.17302	2e-06	XP_569252	structural constituent of ribosome [Cryptococcus neoformans var. neoformans JEC21]	2.96231e-48	XP_569252	structural constituent of ribosome [Cryptococcus neoformans var. neoformans JEC21]	4.03693e-43	K02898	large subunit ribosomal protein L26e
CC1G_01178T0	10.5928	8.5434	0.310202	0.794598	AAF98448	putative mitochondrial 40S ribosomal protein [Aspergillus niger]	5.15292e-24	XP_568051	30s ribosomal protein s13 [Cryptococcus neoformans var. neoformans JEC21]	6.89635e-19	K02952	small subunit ribosomal protein S13
CC1G_01179T0	13.6194	37.3775	-1.45651	0.005267	XP_001540563	BET3 family protein [Ajellomyces capsulatus NAm1]	1.57739e-62	XP_001262863	BET3 family protein [Neosartorya fischeri NRRL 181]	4.1979e-47
CC1G_01180T0	0	2.1358	-1.09478	0.514881	NP_001034421	Williams Beuren syndrome chromosome region 22 [Gallus gallus]	1.59688e-76	NP_059998	Williams Beuren syndrome chromosome region 22 protein [Homo sapiens]	5.65593e-50	K00599
CC1G_01182T0	3.0265	20.2906	-2.74509	0.002915	AAI23911	LOC548742 protein [Xenopus tropicalis]	6.46774e-09
CC1G_12026T0	0	2.1358	-1.09478	0.514881
CC1G_01187T0	3.0265	0	1.59765	0.171174	XP_572769	GPI-anchor transamidase [Cryptococcus neoformans var. neoformans JEC21]	3.13612e-69	XP_572769	GPI-anchor transamidase [Cryptococcus neoformans var. neoformans JEC21]	1.4288e-52	K05289	glycosylphosphatidylinositol transamidase
CC1G_01190T0	0	2.1358	-1.09478	0.514881	XP_569647	urea transport-related protein [Cryptococcus neoformans var. neoformans JEC21]	2.13011e-80	XP_569647	urea transport-related protein [Cryptococcus neoformans var. neoformans JEC21]	6.06838e-71
CC1G_13882T0	9.0796	0	3.18263	0.005015	XP_568876	calcium:hydrogen antiporter [Cryptococcus neoformans var. neoformans JEC21]	1.69929e-107	XP_001275688	rna-dependent rna polymerase [Aspergillus clavatus NRRL 1]	1.91515e-37	K07300	Ca2+:H+ antiporter
CC1G_01196T0	0	3.2037	-1.67974	0.272321	CAF06142	probable WD40 repeat protein CreC [Neurospora crassa]	1.53402e-13	XP_001268009	catabolite repressor protein (CreC), putative [Aspergillus clavatus NRRL 1]	9.8071e-15
CC1G_01197T0	0	3.2037	-1.67974	0.272321
CC1G_01199T0	0	11.7472	-3.55425	0.00382	NP_498993	RAB family member (rab-6.1) [Caenorhabditis elegans]	6.36813e-75	NP_181989	RAB6; GTP binding [Arabidopsis thaliana]	2.9291e-46	K07976	Rab family, other
CC1G_13887T0	7.5663	9.6113	-0.345144	0.789787	NP_986006	AFR459Wp [Ashbya gossypii ATCC 10895]	4.50742e-12	XP_001275632	sybindin-like family protein [Aspergillus clavatus NRRL 1]	4.65564e-10
CC1G_13889T0	0	6.4075	-2.67976	0.045616	EDN61426	DNA binding protein [Saccharomyces cerevisiae YJM789]	1.76802e-23
CC1G_01215T0	6.053	8.5434	-0.49716	0.771435	Q870G5	Guanine nucleotide-binding protein subunit gamma	5.79224e-15	Q870G5	Guanine nucleotide-binding protein subunit gamma	1.15771e-15
CC1G_01221T0	9.0796	40.5813	-2.16011	9.4e-05	XP_566752	methionine adenosyltransferase [Cryptococcus neoformans var. neoformans JEC21]	1.70437e-167	NP_013281	S-adenosylmethionine synthetase, catalyzes transfer of the adenosyl group of ATP to the sulfur atom of methionine; one of two differentially regulated isozymes (Sam1p and Sam2p) [Saccharomyces cerevisiae]	2.32231e-139	K00789	S-adenosylmethionine synthetase
CC1G_01222T0	0	2.1358	-1.09478	0.514881	XP_569730	amidophosphoribosyltransferase [Cryptococcus neoformans var. neoformans JEC21]	0	XP_001385737	amidophosphoribosyltransferase [Pichia stipitis CBS 6054]	4.256e-123	K00764	amidophosphoribosyltransferase
CC1G_01229T0	0	2.1358	-1.09478	0.514881	XP_572234	sister chromatid cohesion-related protein [Cryptococcus neoformans var. neoformans JEC21]	2.94525e-119	XP_572234	sister chromatid cohesion-related protein [Cryptococcus neoformans var. neoformans JEC21]	7.71936e-46	K01516	nucleoside-triphosphatase
CC1G_01230T0	0	55.5324	-5.79526	0	BAB84546	hydrophobin-263 [Pholiota nameko]	1.33315e-16	CAD12833	hydrophobin 2 [Pleurotus sp. &apos;Florida&apos;]	6.84905e-10
CC1G_01232T0	4.5398	7.4755	-0.719541	0.538559	EDO96294	beta subunit of the SRP receptor [Chlamydomonas reinhardtii]	1.65889e-14	XP_001353101	GA17335-PA [Drosophila pseudoobscura]	1.6793e-07
CC1G_01234T0	0	4.2717	-2.09481	0.147432	NP_001046299	Os02g0217500 [Oryza sativa (japonica cultivar-group)]	7.36893e-52	NP_187119	binding [Arabidopsis thaliana]	2.78383e-28
CC1G_01235T0	4.5398	4.2717	0.0878185	1
CC1G_14862T0	3.0265	7.4755	-1.30452	0.322286	XP_001273535	mitochondrial enoyl reductase, putative [Aspergillus clavatus NRRL 1]	4.37779e-52	ABK56988	Trans-2-enoyl-CoA reductase, putative [Glyptapanteles indiensis]	7.65704e-41	K07512	mitochondrial trans-2-enoyl-CoA reductase
CC1G_13288T0	0	7.4755	-2.90217	0.046459	XP_570060	ER to Golgi transport-related protein [Cryptococcus neoformans var. neoformans JEC21]	4.29136e-55	XP_570060	ER to Golgi transport-related protein [Cryptococcus neoformans var. neoformans JEC21]	2.18392e-39
CC1G_01876T0	69.6104	0	6.12123	0	XP_570275	oxidoreductase [Cryptococcus neoformans var. neoformans JEC21]	4.83443e-97	XP_570275	oxidoreductase [Cryptococcus neoformans var. neoformans JEC21]	7.51118e-67
CC1G_01873T0	0	4.2717	-2.09481	0.147432	XP_571671	mannosyltransferase [Cryptococcus neoformans var. neoformans JEC21]	1.10238e-124	XP_571671	mannosyltransferase [Cryptococcus neoformans var. neoformans JEC21]	2.16953e-104	K03846	alpha-1,2-mannosyltransferase
CC1G_01871T0	33.2919	41.6493	-0.323121	0.437224	NP_492913	F56G4.5 [Caenorhabditis elegans]	3.29566e-23	AAB01771	thioredoxin homolog	4.53647e-09	K03671	thioredoxin 1
CC1G_01865T0	0	2.1358	-1.09478	0.514881
CC1G_01853T0	0	3.2037	-1.67974	0.272321	XP_571551	late endosome to vacuole transport-related protein [Cryptococcus neoformans var. neoformans JEC21]	3.7794e-28	XP_571551	late endosome to vacuole transport-related protein [Cryptococcus neoformans var. neoformans JEC21]	3.29959e-15
CC1G_01847T0	0	2.1358	-1.09478	0.514881	AAZ14902	probable ubiquitin conjugating enzyme [Coprinellus disseminatus]	1.20083e-87	XP_567481	E2 ubiquitin-conjugating enzyme [Cryptococcus neoformans var. neoformans JEC21]	2.80642e-54	K10579	ubiquitin-conjugating enzyme E2 M
CC1G_01846T0	15.1327	25.6303	-0.760181	0.168045	XP_571940	rRNA processing-related protein [Cryptococcus neoformans var. neoformans JEC21]	1.26186e-69	XP_571940	rRNA processing-related protein [Cryptococcus neoformans var. neoformans JEC21]	1.47504e-49
CC1G_01843T0	6.053	0	2.59765	0.0293	AAZ14908	glycine dehydrogenase [Coprinellus disseminatus]	0	AAS46734	glycine dehydrogenase-like protein [Pleurotus djamor]	0	K00283	glycine dehydrogenase subunit 2
CC1G_01841T0	55.991	121.744	-1.12059	2.1e-05	AAZ14910	SEC61 [Coprinellus disseminatus]	4.16607e-26	AAZ14910	SEC61 [Coprinellus disseminatus]	9.36333e-19	K07342	protein transport protein Sec61 subunit gamma and related proteins
CC1G_01837T0	43.8848	97.1817	-1.14696	8.9e-05	CAL52492	Conserved alpha-helical protein (ISS) [Ostreococcus tauri]	1.12312e-10
CC1G_01824T0	4.5398	0	2.18263	0.070819	AAZ14922	putative kinase protein [Coprinellus disseminatus]	0	AAZ14922	putative kinase protein [Coprinellus disseminatus]	0	K08869	aarF domain-containing kinase
CC1G_01823T0	0	5.3396	-2.41673	0.081377	AAZ14925	putative spindle checkpoint protein [Coprinellus disseminatus]	1.04158e-53	AAZ14925	putative spindle checkpoint protein [Coprinellus disseminatus]	2.95373e-36	K02537	mitotic spindle assembly checkpoint protein MAD2
CC1G_01821T0	3.0265	0	1.59765	0.171174	AAZ14927	putative mannosyltransferase [Coprinellus disseminatus]	5.31025e-143	AAZ14927	putative mannosyltransferase [Coprinellus disseminatus]	5.13905e-54
CC1G_01812T0	3.0265	0	1.59765	0.171174	XP_754991	cytoskeleton assembly control protein Sla2, putative [Aspergillus fumigatus Af293]	0	XP_001263837	cytoskeleton assembly control protein Sla2, putative [Neosartorya fischeri NRRL 181]	0
CC1G_01809T0	0	3.2037	-1.67974	0.272321	NP_595394	localization spliceosome protein [Schizosaccharomyces pombe 972h-]	1.47265e-26	NP_595394	localization spliceosome protein [Schizosaccharomyces pombe 972h-]	4.2136e-22
CC1G_01808T0	0	4.2717	-2.09481	0.147432	BAA89533	LIM15/DMC1 homolog [Coprinopsis cinerea]	0	CAC32998	putative DMC1 protein [Pleurotus ostreatus]	1.23522e-124
CC1G_01799T0	0	3.2037	-1.67974	0.272321	XP_568015	u3 small nucleolar RNA-associated protein 11 [Cryptococcus neoformans var. neoformans JEC21]	5.91149e-28	XP_568015	u3 small nucleolar RNA-associated protein 11 [Cryptococcus neoformans var. neoformans JEC21]	1.81263e-23
CC1G_01796T0	12.1061	12.8151	-0.0821105	1	AAZ67567	52O08_21 [Brassica rapa subsp. pekinensis]	2.65405e-28	AAZ67567	52O08_21 [Brassica rapa subsp. pekinensis]	4.56004e-20	K06123	1-acylglycerone phosphate reductase
CC1G_01795T0	4.5398	0	2.18263	0.070819	XP_570917	myosin, light chain 2, 20 kDa [Cryptococcus neoformans var. neoformans JEC21]	1.48433e-43	XP_570917	myosin, light chain 2, 20 kDa [Cryptococcus neoformans var. neoformans JEC21]	2.03427e-35	K10351	myosin light chain 2/5/7/9, regulatory
CC1G_01791T0	3.0265	14.951	-2.30452	0.020806	Q5RFD3	Proteasome activator complex subunit 3 (Proteasome activator 28 subunit gamma) (PA28gamma) (PA28g) (Activator of multicatalytic protease subunit 3)	3.44145e-34	XP_001351949	subunit of proteaseome activator complex, putative [Plasmodium falciparum 3D7]	1.74086e-06	K06698	proteasome activator subunit 3 (PA28 gamma)
CC1G_01788T0	3.0265	0	1.59765	0.171174	NP_001039212	microsomal glutathione S-transferase 3-like [Xenopus tropicalis]	3.21018e-18				K00799	glutathione S-transferase
CC1G_01784T0	3.0265	13.8831	-2.19761	0.03374	NP_714119	Glycerol-3-phosphate dehydrogenase [Leptospira interrogans serovar Lai str. 56601]	3.31335e-59	YP_148073	NAD(P)H-dependent glycerol-3-phosphate dehydrogenase [Geobacillus kaustophilus HTA426]	5.95118e-41	K00057	glycerol-3-phosphate dehydrogenase (NAD(P)+)
CC1G_01774T0	3.0265	3.2037	-0.0820887	1	CAA04820	phenylacetyl-CoA ligase [Penicillium chrysogenum]	5.31968e-78	CAA04820	phenylacetyl-CoA ligase [Penicillium chrysogenum]	1.0135e-41
CC1G_01773T0	37.8317	95.0458	-1.32903	1.5e-05	XP_001267301	37S ribosomal protein Rsm25 [Neosartorya fischeri NRRL 181]	1.71786e-13	XP_001267301	37S ribosomal protein Rsm25 [Neosartorya fischeri NRRL 181]	3.75249e-11
CC1G_01758T0	3.0265	0	1.59765	0.171174	XP_568314	carboxylesterase [Cryptococcus neoformans var. neoformans JEC21]	3.7315e-72	XP_001274285	esterase, putative [Aspergillus clavatus NRRL 1]	9.19232e-57	K03929	putative esterase
CC1G_01752T0	13.6194	7.4755	0.865421	0.309958
CC1G_01749T0	3.0265	0	1.59765	0.171174
CC1G_01738T0	0	3.2037	-1.67974	0.272321	XP_572841	methylmalonate-semialdehyde dehydrogenase [Cryptococcus neoformans var. neoformans JEC21]	0	XP_572841	methylmalonate-semialdehyde dehydrogenase [Cryptococcus neoformans var. neoformans JEC21]	6.99103e-115	K00140	methylmalonate-semialdehyde dehydrogenase
CC1G_01736T0	9.0796	2.1358	2.08785	0.07281
CC1G_01733T0	0	2.1358	-1.09478	0.514881	XP_568436	vacuole protein [Cryptococcus neoformans var. neoformans JEC21]	7.7801e-64	XP_753774	LCCL domain protein [Aspergillus fumigatus Af293]	9.06639e-55
CC1G_13693T0	3.0265	0	1.59765	0.171174
CC1G_13680T0	0	2.1358	-1.09478	0.514881	Q5KPA7	Vacuolar protein 8	1.36011e-51	XP_566686	beta-catenin [Cryptococcus neoformans var. neoformans JEC21]	2.27629e-39
CC1G_01665T0	0	2.1358	-1.09478	0.514881	XP_569739	endo-1,3(4)-beta-glucanase [Cryptococcus neoformans var. neoformans JEC21]	3.1488e-92	AAC17104	endo-1,3(4)-beta-glucanase [Phaffia rhodozyma]	5.6521e-46
CC1G_01674T0	25.7256	0	4.68513	0
CC1G_01684T0	3.0265	9.6113	-1.66708	0.137928	XP_750679	DUF500 and SH3 domain protein [Aspergillus fumigatus Af293]	1.2235e-42	XP_750679	DUF500 and SH3 domain protein [Aspergillus fumigatus Af293]	1.68493e-37
CC1G_01687T0	0	4.2717	-2.09481	0.147432	XP_001215348	DNA repair and recombination protein pif1, mitochondrial precursor [Aspergillus terreus NIH2624]	3.36584e-65	XP_001274616	mitochondrial DNA helicase (Pif1), putative [Aspergillus clavatus NRRL 1]	1.04397e-66
CC1G_01691T0	0	2.1358	-1.09478	0.514881	Q5KK25	Sterol 3-beta-glucosyltransferase (Autophagy-related protein 26)	0	Q5KK25	Sterol 3-beta-glucosyltransferase (Autophagy-related protein 26)	0	K05841	sterol 3beta-glucosyltransferase
CC1G_01709T0	52.9644	80.0948	-0.596686	0.042292
CC1G_01711T0	9.0796	20.2906	-1.16011	0.102984	Q09928	Peptidyl-prolyl cis-trans isomerase cyp8 (PPIase cyp8) (Rotamase cyp8)	2.39636e-83	XP_001215350	peptidyl-prolyl cis-trans isomerase cyp8 [Aspergillus terreus NIH2624]	7.85517e-53	K10598	peptidyl-prolyl cis-trans isomerase-like 2
CC1G_01715T0	4.5398	10.6793	-1.23412	0.261353	XP_001270946	prefoldin subunit 6, putative [Aspergillus clavatus NRRL 1]	4.70984e-25	AAH84766	LOC495306 protein [Xenopus laevis]	8.78025e-16	K04798	prefoldin beta subunit
CC1G_01716T0	0	2.1358	-1.09478	0.514881
CC1G_01717T0	0	2.1358	-1.09478	0.514881
CC1G_01723T0	0	8.5434	-3.09481	0.024544	XP_569298	cytosolic large ribosomal subunit protein [Cryptococcus neoformans var. neoformans JEC21]	1.86518e-75	XP_569298	cytosolic large ribosomal subunit protein [Cryptococcus neoformans var. neoformans JEC21]	1.70334e-45	K07565	60S ribosome subunit biogenesis protein NIP7
CC1G_01724T0	0	2.1358	-1.09478	0.514881	NP_001038272	neuroblastoma-amplified protein-like [Danio rerio]	7.19069e-32	NP_001038272	neuroblastoma-amplified protein-like [Danio rerio]	1.64502e-30
CC1G_01726T0	0	2.1358	-1.09478	0.514881
CC1G_01729T0	0	8.5434	-3.09481	0.024544	XP_568307	tricarboxylate carrier [Cryptococcus neoformans var. neoformans JEC21]	6.61042e-105	XP_568307	tricarboxylate carrier [Cryptococcus neoformans var. neoformans JEC21]	8.66394e-83
CC1G_01730T0	3.0265	18.1548	-2.58463	0.004885	XP_001542272	integral membrane protein 25D9-6 [Ajellomyces capsulatus NAm1]	2.27483e-43	XP_001261175	integral membrane protein 25D9-6 [Neosartorya fischeri NRRL 181]	1.37297e-16
CC1G_01735T0	4.5398	2.1358	1.08785	0.410686
CC1G_01740T0	66.5839	53.3965	0.318428	0.295994	XP_571732	RAB GDP-dissociation inhibitor [Cryptococcus neoformans var. neoformans JEC21]	0	XP_571732	RAB GDP-dissociation inhibitor [Cryptococcus neoformans var. neoformans JEC21]	9.73638e-167
CC1G_01742T0	3.0265	0	1.59765	0.171174	XP_568657	vacuolar membrane protein [Cryptococcus neoformans var. neoformans JEC21]	4.93005e-85	XP_568657	vacuolar membrane protein [Cryptococcus neoformans var. neoformans JEC21]	2.65171e-54
CC1G_01742T0	0	3.2037	-1.67974	0.272321	XP_566873	carnitine/acyl carnitine carrier [Cryptococcus neoformans var. neoformans JEC21]	3.30362e-80	XP_566873	carnitine/acyl carnitine carrier [Cryptococcus neoformans var. neoformans JEC21]	8.85544e-40	K03454	mitochondrial carrier protein, MC family
CC1G_01745T0	4.5398	0	2.18263	0.070819	XP_001271289	ubiquitin-conjugating enzyme, putative [Aspergillus clavatus NRRL 1]	1.80199e-40	XP_001271289	ubiquitin-conjugating enzyme, putative [Aspergillus clavatus NRRL 1]	4.95635e-30	K10581	ubiquitin-conjugating enzyme E2 O
CC1G_13694T0	0	12.8151	-3.67977	0.002101	XP_570711	cytoplasm protein [Cryptococcus neoformans var. neoformans JEC21]	5.04177e-57	NP_114415	TatD DNase domain containing 1 [Homo sapiens]	3.04747e-34	K03424	Mg-dependent DNase
CC1G_01764T0	0	3.2037	-1.67974	0.272321	XP_569970	triacylglycerol lipase [Cryptococcus neoformans var. neoformans JEC21]	2.52419e-79	XP_569970	triacylglycerol lipase [Cryptococcus neoformans var. neoformans JEC21]	1.85853e-50	K01046	triacylglycerol lipase
CC1G_01765T0	4.5398	0	2.18263	0.070819	XP_001265821	cell polarity protein (Tea1), putative [Neosartorya fischeri NRRL 181]	1.4086e-122	XP_001272956	cell polarity protein (Tea1), putative [Aspergillus clavatus NRRL 1]	3.8543e-33
CC1G_01767T0	0	7.4755	-2.90217	0.046459	XP_001656059	U2 small nuclear ribonucleoprotein, putative [Aedes aegypti]	3.44274e-71	EAT48579	U2 small nuclear ribonucleoprotein, putative [Aedes aegypti]	5.60057e-59
CC1G_01770T0	0	7.4755	-2.90217	0.046459	Q2UQ97	DNA replication regulator sld2	2.80557e-05
CC1G_13698T0	0	14.951	-3.90217	0.000656
CC1G_13700T0	0	2.1358	-1.09478	0.514881
CC1G_13701T0	0	2.1358	-1.09478	0.514881	XP_750749	transcription factor TFIID complex 145 kDa subunit, putative [Aspergillus fumigatus Af293]	6.24372e-121	XP_001268112	transcription factor TFIID complex 145 kDa subunit, putative [Aspergillus clavatus NRRL 1]	5.66994e-63	K03125	transcription initiation factor TFIID subunit D1
CC1G_01800T0	0	3.2037	-1.67974	0.272321
CC1G_01801T0	3.0265	2.1358	0.502874	1	XP_750796	VHS domain protein [Aspergillus fumigatus Af293]	8.73941e-29
CC1G_01807T0	0	11.7472	-3.55425	0.00382	XP_572666	DNA-directed RNA polymerases I, II, and III polypeptide [Cryptococcus neoformans var. neoformans JEC21]	5.48157e-32	XP_572666	DNA-directed RNA polymerases I, II, and III polypeptide [Cryptococcus neoformans var. neoformans JEC21]	6.16946e-28	K03014	DNA-directed RNA Polymerase II subunit F
CC1G_01810T0	10.5928	7.4755	0.502842	0.591206
CC1G_01813T0	10.5928	14.951	-0.497158	0.513196	XP_001270653	COX1 assembly protein Shy1, putative [Aspergillus clavatus NRRL 1]	7.56552e-36	XP_001270653	COX1 assembly protein Shy1, putative [Aspergillus clavatus NRRL 1]	2.71845e-27
CC1G_01814T0	0	2.1358	-1.09478	0.514881
CC1G_01817T0	0	6.4075	-2.67976	0.045616	AAZ14931	putative nucleoside-diphosphate-sugar epimerase [Coprinellus disseminatus]	7.70651e-90	AAZ14931	putative nucleoside-diphosphate-sugar epimerase [Coprinellus disseminatus]	6.60419e-81	K00329	NADH dehydrogenase
CC1G_01868T0	3.0265	6.4075	-1.08211	0.483005	XP_571083	inorganic diphosphatase [Cryptococcus neoformans var. neoformans JEC21]	3.03717e-131	XP_571083	inorganic diphosphatase [Cryptococcus neoformans var. neoformans JEC21]	2.34914e-111	K01507	inorganic pyrophosphatase
CC1G_01870T0	9.0796	3.2037	1.50289	0.175595
CC1G_01874T0	0	6.4075	-2.67976	0.045616
CC1G_01875T0	0	2.1358	-1.09478	0.514881
CC1G_12718T0	0	6.4075	-2.67976	0.045616	XP_001246353	glutathione S-transferase [Coccidioides immitis RS]	7.36983e-71	AAT91250	glutathione S-transferase [Paxillus involutus]	5.72392e-48	K00799	glutathione S-transferase
CC1G_07198T0	3.0265	5.3396	-0.819081	0.707167	O94632	Meiotically up-regulated gene 158 protein	2.21792e-13	O94632	Meiotically up-regulated gene 158 protein	2.32902e-10
CC1G_07194T0	3.0265	9.6113	-1.66708	0.137928	XP_752085	epoxide hydrolase, putative [Aspergillus fumigatus Af293]	1.41263e-92	XP_001267285	epoxide hydrolase, putative [Neosartorya fischeri NRRL 181]	1.82508e-76	K01253	microsomal epoxide hydrolase
CC1G_07193T0	0	2.1358	-1.09478	0.514881
CC1G_14993T0	22.699	4.2717	2.40975	0.001544
CC1G_07187T0	4.5398	0	2.18263	0.070819	XP_001269360	cAMP-regulated phosphoprotein family protein Igo1, putative [Aspergillus clavatus NRRL 1]	5.25924e-20	BAA19234	YNL157W homolog [Schizosaccharomyces pombe]	2.6892e-08
CC1G_07184T0	0	2.1358	-1.09478	0.514881	NP_660294	serine/threonine/tyrosine interacting protein [Homo sapiens]	4.40361e-23	NP_660294	serine/threonine/tyrosine interacting protein [Homo sapiens]	1.90416e-11
CC1G_07181T0	0	4.2717	-2.09481	0.147432
CC1G_14990T0	28.7521	0	4.8456	0
CC1G_07175T0	0	8.5434	-3.09481	0.024544
CC1G_07172T0	7.5663	2.1358	1.82481	0.133957
CC1G_07171T0	0	3.2037	-1.67974	0.272321	XP_001544980	quinone oxidoreductase [Ajellomyces capsulatus NAm1]	2.35581e-74	XP_001265442	quinone oxidoreductase, putative [Neosartorya fischeri NRRL 181]	4.31908e-46	K10133	tumor protein p53-inducible protein 3
CC1G_07168T0	4.5398	8.5434	-0.912182	0.542395	AAK31914	copper zinc superoxide dismutase [Cryptococcus neoformans var. neoformans]	4.00033e-51	AAK31914	copper zinc superoxide dismutase [Cryptococcus neoformans var. neoformans]	8.72744e-37	K04565	Cu/Zn superoxide dismutase
CC1G_07167T0	21.1857	13.8831	0.609761	0.328949	AAK31914	copper zinc superoxide dismutase [Cryptococcus neoformans var. neoformans]	8.39321e-49	AAK01665	Cu/Zn superoxide dismutase [Cryptococcus neoformans var. grubii]	4.34194e-24	K04565	Cu/Zn superoxide dismutase
CC1G_14988T0	372.265	489.112	-0.393837	0.000479	XP_568654	60s ribosomal protein l17 [Cryptococcus neoformans var. neoformans JEC21]	5.78486e-60	NP_740781	Ribosomal Protein, Large subunit family member (rpl-17) [Caenorhabditis elegans]	7.81401e-29	K02880	large subunit ribosomal protein L17e
CC1G_12444T0	4.5398	0	2.18263	0.070819
CC1G_07152T0	0	4.2717	-2.09481	0.147432
CC1G_07148T0	0	7.4755	-2.90217	0.046459	Q5R966	AN1-type zinc finger protein 2A	2.09003e-28	EAW87197	zinc finger, AN1-type domain 2A, isoform CRA_b [Homo sapiens]	9.62861e-14
CC1G_07146T0	3.0265	3.2037	-0.0820887	1	XP_001267292	ubiquitin fusion degradation protein UfdB, putative [Neosartorya fischeri NRRL 181]	3.06315e-148	XP_001271626	ubiquitin fusion degradation protein UfdB, putative [Aspergillus clavatus NRRL 1]	1.07676e-95	K10597	ubiquitin conjugation factor E4 B
CC1G_07131T0	16.6459	56.6003	-1.76564	5.9e-05	XP_566440	proteolysis and peptidolysis-related protein [Cryptococcus neoformans var. neoformans JEC21]	6.59927e-102	XP_566440	proteolysis and peptidolysis-related protein [Cryptococcus neoformans var. neoformans JEC21]	5.80388e-81
CC1G_07127T0	16.6459	2.1358	2.96232	0.002798
CC1G_07125T0	3.0265	6.4075	-1.08211	0.483005	XP_568187	phospho-2-dehydro-3-deoxyheptonate aldolase [Cryptococcus neoformans var. neoformans JEC21]	6.77726e-140	XP_568187	phospho-2-dehydro-3-deoxyheptonate aldolase [Cryptococcus neoformans var. neoformans JEC21]	7.64077e-126	K01626	3-deoxy-7-phosphoheptulonate synthase
CC1G_07119T0	0	4.2717	-2.09481	0.147432	XP_568541	malate dehydrogenase (oxaloacetate-decarboxylating) [Cryptococcus neoformans var. neoformans JEC21]	4.02174e-139	XP_568541	malate dehydrogenase (oxaloacetate-decarboxylating) [Cryptococcus neoformans var. neoformans JEC21]	9.62962e-105	K00027	malate dehydrogenase (oxaloacetate-decarboxylating)
CC1G_07123T0	12.1061	16.0189	-0.404041	0.672972	NP_611539	capping protein alpha CG10540-PA [Drosophila melanogaster]	3.26033e-53	NP_611539	capping protein alpha CG10540-PA [Drosophila melanogaster]	8.79722e-14	K10364	capping protein (actin filament) muscle Z-line, alpha
CC1G_07126T0	68.0972	155.918	-1.19512	0	XP_567077	chaperone [Cryptococcus neoformans var. neoformans JEC21]	4.08631e-29	XP_567077	chaperone [Cryptococcus neoformans var. neoformans JEC21]	2.70159e-22
CC1G_14982T0	3.0265	0	1.59765	0.171174				AAP82280	MSH5 [Coprinopsis cinerea]	2.38277e-27
CC1G_07133T0	3.0265	0	1.59765	0.171174
CC1G_07142T0	7.5663	5.3396	0.502856	0.750146	XP_001258809	metallo-beta-lactamase superfamily protein [Neosartorya fischeri NRRL 181]	3.21393e-19	XP_001258809	metallo-beta-lactamase superfamily protein [Neosartorya fischeri NRRL 181]	3.06383e-19
CC1G_07143T0	3.0265	0	1.59765	0.171174	XP_001258809	metallo-beta-lactamase superfamily protein [Neosartorya fischeri NRRL 181]	1.10461e-19	XP_001258809	metallo-beta-lactamase superfamily protein [Neosartorya fischeri NRRL 181]	1.05302e-19
CC1G_07151T0	0	2.1358	-1.09478	0.514881	NP_595326	cyclin-like protein [Schizosaccharomyces pombe 972h-]	1.21365e-27	ABK27196	C-type cyclin [Epichloe festucae]	1.2184e-10
CC1G_07153T0	4.5398	3.2037	0.50289	0.696667	XP_001260386	nickel transport protein, putative [Neosartorya fischeri NRRL 181]	1.05859e-19				K07241	high-affinity nickel-transport protein
CC1G_07160T0	4.5398	12.8151	-1.49714	0.117424	XP_568515	RNA polymerase II transcription factor [Cryptococcus neoformans var. neoformans JEC21]	2.78019e-27	XP_568515	RNA polymerase II transcription factor [Cryptococcus neoformans var. neoformans JEC21]	2.0249e-20	K04378	serum response factor
CC1G_07164T0	18.1592	23.4944	-0.371616	0.60198	XP_001272654	NADH-ubiquinone oxidoreductase 18 kDa subunit, putative [Aspergillus clavatus NRRL 1]	1.12746e-39	XP_001260172	NADH-ubiquinone oxidoreductase 18 kDa subunit, putative [Neosartorya fischeri NRRL 181]	1.11558e-19	K03937	NADH dehydrogenase (ubiquinone) Fe-S protein 4
CC1G_07165T0	0	2.1358	-1.09478	0.514881	NP_986553	AGL114Cp [Ashbya gossypii ATCC 10895]	5.99028e-13
CC1G_07169T0	0	2.1358	-1.09478	0.514881	EDK97344	ribosomal L1 domain containing 1, isoform CRA_b [Mus musculus]	1.83548e-21	NP_001056294	Os05g0558000 [Oryza sativa (japonica cultivar-group)]	2.27495e-17
CC1G_07177T0	7.5663	8.5434	-0.175222	1	AAZ13760	sarcoma antigen NY-SAR-91 [Homo sapiens]	2.83042e-08
CC1G_07178T0	0	12.8151	-3.67977	0.002101	NP_001049204	Os03g0186800 [Oryza sativa (japonica cultivar-group)]	2.42747e-10
CC1G_07185T0	3.0265	4.2717	-0.49716	1	XP_571167	cytoplasm protein [Cryptococcus neoformans var. neoformans JEC21]	7.02691e-58	XP_571167	cytoplasm protein [Cryptococcus neoformans var. neoformans JEC21]	7.78171e-36
CC1G_07202T0	9.0796	6.4075	0.502867	0.569012	XP_568153	riken protein [Cryptococcus neoformans var. neoformans JEC21]	6.43817e-28	XP_568153	riken protein [Cryptococcus neoformans var. neoformans JEC21]	3.01587e-08
CC1G_12449T0	12.1061	0	3.59766	0.000858	YP_001417487	short-chain dehydrogenase/reductase SDR [Xanthobacter autotrophicus Py2]	2.10116e-58	ZP_00857706	oxidoreductase [Bradyrhizobium sp. BTAi1]	7.99806e-34
CC1G_12854T0	3.0265	0	1.59765	0.171174	XP_001272527	metallo-beta-lactamase domain protein, putative [Aspergillus clavatus NRRL 1]	8.65923e-60	XP_001272527	metallo-beta-lactamase domain protein, putative [Aspergillus clavatus NRRL 1]	3.81617e-78
CC1G_12852T0	7.5663	7.4755	0.0174179	1	NP_015271	Lee1p [Saccharomyces cerevisiae]	8.52731e-06
CC1G_14311T0	3.0265	0	1.59765	0.171174
CC1G_11478T0	0	4.2717	-2.09481	0.147432	XP_571244	glycine-tRNA ligase [Cryptococcus neoformans var. neoformans JEC21]	0	XP_571244	glycine-tRNA ligase [Cryptococcus neoformans var. neoformans JEC21]	3.60877e-179	K01880	glycyl-tRNA synthetase, class II
CC1G_11475T0	408.583	965.41	-1.24051	0	XP_571980	60S ribosomal protein L24 (L30) [Cryptococcus neoformans var. neoformans JEC21]	2.38469e-37	XP_571980	60S ribosomal protein L24 (L30) [Cryptococcus neoformans var. neoformans JEC21]	6.8642e-31	K02896	large subunit ribosomal protein L24e
CC1G_11477T0	43.8848	40.5813	0.112906	0.804355	EAU86845	calmodulin [Coprinopsis cinerea okayama7#130]	3.31743e-79	EAU86845	calmodulin [Coprinopsis cinerea okayama7#130]	1.00134e-60	K02183	calmodulin
CC1G_11479T0	4.5398	2.1358	1.08785	0.410686
CC1G_08613T0	3.0265	0	1.59765	0.171174	XP_570951	ATP binding protein [Cryptococcus neoformans var. neoformans JEC21]	2.45467e-55	XP_570951	ATP binding protein [Cryptococcus neoformans var. neoformans JEC21]	9.33162e-25	K00852	ribokinase
CC1G_08610T0	80.2033	129.22	-0.688091	0.003356	EAU89203	60S ribosomal protein L10 [Coprinopsis cinerea okayama7#130]	1.28397e-87	XP_569162	ribosomal L10 protein [Cryptococcus neoformans var. neoformans JEC21]	9.49736e-79	K02866	large subunit ribosomal protein L10e
CC1G_08609T0	3.0265	0	1.59765	0.171174	BAF56991	photoreceptor A [Lentinula edodes]	6.48536e-125	AAT73612	putative blue light photoreceptor [Cryptococcus neoformans var. neoformans]	9.32036e-92
CC1G_15213T0	3.0265	0	1.59765	0.171174
CC1G_08596T0	0	5.3396	-2.41673	0.081377	NP_983410	ACR007Wp [Ashbya gossypii ATCC 10895]	1.9914e-55	XP_750418	RLI and DUF367 domain protein [Aspergillus fumigatus Af293]	6.19416e-40	K09140	hypothetical protein
CC1G_08594T0	3.0265	0	1.59765	0.171174
CC1G_08585T0	0	2.1358	-1.09478	0.514881
CC1G_08582T0	464.574	260.575	0.83421	0
CC1G_08581T0	0	2.1358	-1.09478	0.514881
CC1G_08572T0	1663.09	41.6493	5.31943	0	CAB85690	mismatched base pair and cruciform DNA recognition protein [Agaricus bisporus]	3.1635e-29	CAB85690	mismatched base pair and cruciform DNA recognition protein [Agaricus bisporus]	2.14925e-24
CC1G_08562T0	45.3981	67.2796	-0.567537	0.091429	XP_567181	ubiquitin-conjugating enzyme e2-17 kda [Cryptococcus neoformans var. neoformans JEC21]	6.17137e-62	XP_567181	ubiquitin-conjugating enzyme e2-17 kda [Cryptococcus neoformans var. neoformans JEC21]	1.11053e-57	K10573	ubiquitin-conjugating enzyme E2 A
CC1G_08560T0	0	2.1358	-1.09478	0.514881	XP_567834	RNA binding protein [Cryptococcus neoformans var. neoformans JEC21]	6.30311e-166	XP_567834	RNA binding protein [Cryptococcus neoformans var. neoformans JEC21]	7.50132e-164	K07562	nonsense-mediated mRNA decay protein 3
CC1G_08573T0	5275.26	185.82	4.82727	0	CAB85690	mismatched base pair and cruciform DNA recognition protein [Agaricus bisporus]	2.4848e-18	CAB85690	mismatched base pair and cruciform DNA recognition protein [Agaricus bisporus]	1.97319e-09
CC1G_08578T0	0	4.2717	-2.09481	0.147432	Q2U5A2	ATP-dependent RNA helicase dhh1	4.30813e-146	Q2U5A2	ATP-dependent RNA helicase dhh1	0	K01529
CC1G_08580T0	0	2.1358	-1.09478	0.514881	AAU87359	lipase [Botryotinia fuckeliana]	1.01518e-44	AAU87359	lipase [Botryotinia fuckeliana]	1.192e-23
CC1G_08597T0	6.053	12.8151	-1.08212	0.213226
CC1G_08600T0	0	2.1358	-1.09478	0.514881
CC1G_08615T0	3.0265	0	1.59765	0.171174	NP_001031912	GTP binding [Arabidopsis thaliana]	5.63159e-06
CC1G_07544T0	7.5663	0	2.91959	0.012122	XP_001274006	DUF89 domain protein [Aspergillus clavatus NRRL 1]	7.12544e-63	XP_753962	DUF89 domain protein [Aspergillus fumigatus Af293]	5.44295e-43
CC1G_07534T0	0	2.1358	-1.09478	0.514881	Q5KFW4	Topoisomerase 1-associated factor 1	4.77745e-98	XP_001262363	mating-type switching protein swi1 [Neosartorya fischeri NRRL 181]	6.46427e-31	K03155	TIMELESS protein
CC1G_07511T0	752.096	0	9.55477	0				XP_001261781	hemerythrin HHE cation binding domain protein [Neosartorya fischeri NRRL 181]	3.7114e-13
CC1G_15593T0	0	3.2037	-1.67974	0.272321	XP_567800	capsular associated protein [Cryptococcus neoformans var. neoformans JEC21]	8.13117e-164	XP_567800	capsular associated protein [Cryptococcus neoformans var. neoformans JEC21]	2.35041e-117
CC1G_07500T0	189.159	307.564	-0.701288	4e-06	XP_566913	PRCDNA87 [Cryptococcus neoformans var. neoformans JEC21]	2.82191e-38	XP_566913	PRCDNA87 [Cryptococcus neoformans var. neoformans JEC21]	1.96348e-28	K02910	large subunit ribosomal protein L31e
CC1G_07496T0	7.5663	59.8041	-2.98258	0	EDL41563	mCG1922, isoform CRA_b [Mus musculus]	1.34453e-74	AAH97886	MGC115667 protein [Xenopus laevis]	1.81262e-48
CC1G_07492T0	0	6.4075	-2.67976	0.045616	XP_755284	universal stress protein family domain protein [Aspergillus fumigatus Af293]	5.35404e-32	XP_755284	universal stress protein family domain protein [Aspergillus fumigatus Af293]	1.45683e-24
CC1G_07501T0	0	3.2037	-1.67974	0.272321
CC1G_07503T0	7.5663	4.2717	0.824778	0.502737	XP_749852	Pfs, NACHT and Ankyrin domain protein [Aspergillus fumigatus Af293]	7.23787e-70	XP_749852	NACHT domain protein, putative [Aspergillus fumigatus Af293]	1.18692e-101	K06694	26S proteasome non-ATPase regulatory subunit 10
CC1G_07512T0	9.0796	6.4075	0.502867	0.569012	XP_753682	WW domain protein [Aspergillus fumigatus Af293]	5.55433e-06
CC1G_07518T0	3.0265	2.1358	0.502874	1	NP_001040322	G protein pathway suppressor 1 [Bombyx mori]	1.30707e-53	AAF40112	constitutive photomorphogenic 11 [Oryza sativa subsp. indica]	1.26901e-24
CC1G_07531T0	151.327	0	7.24153	0
CC1G_07533T0	6.053	0	2.59765	0.0293	XP_956090	CONIDIATION-SPECIFIC PROTEIN 6 [Neurospora crassa OR74A]	1.81303e-05
CC1G_07536T0	13.6194	0	3.76759	0.000355
CC1G_07538T0	4.5398	2.1358	1.08785	0.410686	XP_568933	4-nitrophenylphosphatase [Cryptococcus neoformans var. neoformans JEC21]	2.20803e-68	XP_746320	4-nitrophenylphosphatase, putative [Aspergillus fumigatus Af293]	7.6476e-38	K01101	4-nitrophenyl phosphatase
CC1G_07540T0	476.68	532.898	-0.160836	0.125024	XP_567178	60s ribosomal protein l34-b [Cryptococcus neoformans var. neoformans JEC21]	2.25824e-40	XP_567178	60s ribosomal protein l34-b [Cryptococcus neoformans var. neoformans JEC21]	1.48742e-33	K02915	large subunit ribosomal protein L34e
CC1G_07546T0	3.0265	0	1.59765	0.171174
CC1G_07547T0	0	2.1358	-1.09478	0.514881
CC1G_07550T0	34.8052	0	5.12123	0	NP_193091	lipase class 3 family protein [Arabidopsis thaliana]	3.65338e-08	NP_193091	triacylglycerol lipase [Arabidopsis thaliana]	5.31347e-08
CC1G_11460T0	96.8493	73.6872	0.394327	0.13401
CC1G_11458T0	4.5398	0	2.18263	0.070819	XP_647668	inositol 5-phosphatase [Dictyostelium discoideum AX4]	3.99092e-77	XP_567920	inositol-polyphosphate 5-phosphatase [Cryptococcus neoformans var. neoformans JEC21]	4.88866e-18	K01099	phosphatidylinositol-bisphosphatase
CC1G_11454T0	3.0265	0	1.59765	0.171174	BAD11817	cytochrome P450 [Lentinula edodes]	1.12332e-106	BAD11817	cytochrome P450 [Lentinula edodes]	4.80058e-75
CC1G_11449T0	10.5928	0	3.40501	0.002075
CC1G_11448T0	3.0265	0	1.59765	0.171174
CC1G_11444T0	460.034	0	8.8456	0	XP_956090	CONIDIATION-SPECIFIC PROTEIN 6 [Neurospora crassa OR74A]	8.01738e-09
CC1G_11443T0	7.5663	0	2.91959	0.012122	XP_568304	DNA unwinding-related protein [Cryptococcus neoformans var. neoformans JEC21]	0	XP_568304	DNA unwinding-related protein [Cryptococcus neoformans var. neoformans JEC21]	2.86227e-146	K02212	minichromosome maintenance protein 4 (cell division control protein
CC1G_11440T0	12.1061	7.4755	0.695492	0.4336	NP_112176	ubiquitin related modifier 1 homolog [Homo sapiens]	6.72606e-24	NP_001007844	ubiquitin related modifier 1 homolog [Gallus gallus]	6.4426e-16
CC1G_11439T0	7.5663	6.4075	0.239826	0.769816	XP_001267211	mitochondrial hypoxia responsive domain protein [Neosartorya fischeri NRRL 181]	5.785e-10	XP_001267211	mitochondrial hypoxia responsive domain protein [Neosartorya fischeri NRRL 181]	2.20905e-06
CC1G_11437T0	0	4.2717	-2.09481	0.147432	XP_001267954	aquaglyceroporin, putative [Aspergillus clavatus NRRL 1]	1.58356e-51	XP_001267954	aquaglyceroporin, putative [Aspergillus clavatus NRRL 1]	3.9851e-14	K09876	aquaporin-3
CC1G_11436T0	0	2.1358	-1.09478	0.514881	AAD01207	G protein alpha subunit [Neurospora crassa]	2.54267e-44	XP_761532	GBA4.USTMA Guanine nucleotide-binding protein alpha-4 subunit [Ustilago maydis 521]	3.33445e-16
CC1G_11438T0	3.0265	5.3396	-0.819081	0.707167	NP_010968	Isd11p [Saccharomyces cerevisiae]	1.81824e-13	NP_010968	Isd11p [Saccharomyces cerevisiae]	5.39484e-08
CC1G_11441T0	10.5928	3.2037	1.72527	0.104324	XP_001593611	40S ribosomal protein S30 [Sclerotinia sclerotiorum 1980]	1.24442e-13				K02983	small subunit ribosomal protein S30e
CC1G_15558T0	4.5398	2.1358	1.08785	0.410686	XP_568629	mitochondrion protein [Cryptococcus neoformans var. neoformans JEC21]	5.55379e-113	XP_568629	mitochondrion protein [Cryptococcus neoformans var. neoformans JEC21]	1.11499e-83
CC1G_06442T0	34.8052	55.5324	-0.674027	0.061342	XP_567119	DNA-directed RNA polymerases ii 24 kda polypeptide [Cryptococcus neoformans var. neoformans JEC21]	1.47367e-52	ABE89784	RNA polymerase subunit, RPB5; RNA polymerase Rpb5, N-terminal [Medicago truncatula]	1.89209e-29	K03013	DNA-directed RNA polymerase II subunit E
CC1G_06433T0	0	2.1358	-1.09478	0.514881	XP_570209	splicing factor SF1 [Cryptococcus neoformans var. neoformans JEC21]	1.82051e-133	XP_570209	splicing factor SF1 [Cryptococcus neoformans var. neoformans JEC21]	2.52152e-125
CC1G_06431T0	0	7.4755	-2.90217	0.046459	NP_005871	DnaJ subfamily A member 2 [Homo sapiens]	1.72678e-64	NP_005871	DnaJ subfamily A member 2 [Homo sapiens]	2.51102e-51	K09503	DnaJ homolog, subfamily A, member 2
CC1G_06428T0	0	2.1358	-1.09478	0.514881	XP_001260947	enoyl-CoA hydratase/isomerase family protein [Neosartorya fischeri NRRL 181]	9.12829e-23	XP_001032750	enoyl-CoA hydratase/isomerase family protein [Tetrahymena thermophila SB210]	5.76802e-06
CC1G_06424T0	3.0265	2.1358	0.502874	1	XP_750510	YdiU domain protein [Aspergillus fumigatus Af293]	8.07625e-75	ZP_00986618	COG0397: Uncharacterized conserved protein [Burkholderia dolosa AUO158]	3.63004e-48	K08997	hypothetical protein
CC1G_14419T0	0	3.2037	-1.67974	0.272321
CC1G_14417T0	34.8052	4.2717	3.02642	4e-06	NP_984760	AEL101Cp [Ashbya gossypii ATCC 10895]	4.28179e-19	NP_984760	AEL101Cp [Ashbya gossypii ATCC 10895]	4.60192e-19
CC1G_06409T0	0	2.1358	-1.09478	0.514881	XP_572986	prib protein [Cryptococcus neoformans var. neoformans JEC21]	3.22772e-25	XP_572986	prib protein [Cryptococcus neoformans var. neoformans JEC21]	1.71733e-20
CC1G_06402T0	18.1592	17.0868	0.0878185	0.850894	XP_568834	acyl-CoA dehydrogenase, long-chain specific precursor [Cryptococcus neoformans var. neoformans JEC21]	0	XP_568834	acyl-CoA dehydrogenase, long-chain specific precursor [Cryptococcus neoformans var. neoformans JEC21]	1.75839e-48
CC1G_06398T0	4.5398	4.2717	0.0878185	1	XP_571105	cyclin-dependent protein kinase regulator [Cryptococcus neoformans var. neoformans JEC21]	1.48134e-110	AAR01623	cyclin [Cryptococcus neoformans var. neoformans]	7.39434e-112
CC1G_06395T0	3.0265	2.1358	0.502874	1	XP_571589	peroxisomal hydratase-dehydrogenase-epimerase (hde) [Cryptococcus neoformans var. neoformans JEC21]	2.69958e-106	XP_571589	peroxisomal hydratase-dehydrogenase-epimerase (hde) [Cryptococcus neoformans var. neoformans JEC21]	9.6643e-82
CC1G_06390T0	3.0265	2.1358	0.502874	1	XP_570198	enzyme regulator [Cryptococcus neoformans var. neoformans JEC21]	1.04873e-49	XP_750229	protein phosphatases pp1 regulatory subunit sds22 [Aspergillus fumigatus Af293]	2.25049e-38
CC1G_06378T0	0	3.2037	-1.67974	0.272321	XP_001260778	xylosidase : arabinofuranosidase [Neosartorya fischeri NRRL 181]	1.84823e-105	XP_001260778	xylosidase : arabinofuranosidase [Neosartorya fischeri NRRL 181]	2.75439e-76	K01198	xylan 1,4-beta-xylosidase
CC1G_06370T0	3.0265	6.4075	-1.08211	0.483005	XP_569013	serine/threonine-protein kinase [Cryptococcus neoformans var. neoformans JEC21]	2.90256e-102	XP_569013	serine/threonine-protein kinase [Cryptococcus neoformans var. neoformans JEC21]	4.11408e-49	K08856	serine/threonine kinase 16
CC1G_06367T0	0	2.1358	-1.09478	0.514881
CC1G_06363T0	0	3.2037	-1.67974	0.272321	XP_572899	transmembrane protein [Cryptococcus neoformans var. neoformans JEC21]	4.51689e-56	XP_572899	transmembrane protein [Cryptococcus neoformans var. neoformans JEC21]	2.20574e-45
CC1G_06373T0	0	2.1358	-1.09478	0.514881	XP_568881	cAMP-dependent protein kinase [Cryptococcus neoformans var. neoformans JEC21]	2.51259e-126	XP_568881	cAMP-dependent protein kinase [Cryptococcus neoformans var. neoformans JEC21]	3.9383e-46	K08793	serine/threonine kinase 32
CC1G_06374T0	9.0796	24.5624	-1.43575	0.023834	XP_001263077	LRP16 family protein [Neosartorya fischeri NRRL 181]	9.72562e-50	YP_673485	Appr-1-p processing [Mesorhizobium sp. BNC1]	4.68275e-35
CC1G_06375T0	0	6.4075	-2.67976	0.045616
CC1G_06379T0	0	5.3396	-2.41673	0.081377
CC1G_06388T0	0	2.1358	-1.09478	0.514881	XP_572707	thiamine pyrophosphokinase [Cryptococcus neoformans var. neoformans JEC21]	7.93149e-58	XP_572707	thiamine pyrophosphokinase [Cryptococcus neoformans var. neoformans JEC21]	7.26343e-35	K00949	thiamine pyrophosphokinase
CC1G_06392T0	3.0265	5.3396	-0.819081	0.707167	NP_982604	AAR063Cp [Ashbya gossypii ATCC 10895]	1.60165e-05
CC1G_14414T0	0	2.1358	-1.09478	0.514881
CC1G_06399T0	0	2.1358	-1.09478	0.514881
CC1G_06408T0	0	2.1358	-1.09478	0.514881	XP_568834	acyl-CoA dehydrogenase, long-chain specific precursor [Cryptococcus neoformans var. neoformans JEC21]	0	XP_568834	acyl-CoA dehydrogenase, long-chain specific precursor [Cryptococcus neoformans var. neoformans JEC21]	3.14937e-108
CC1G_06410T0	3.0265	0	1.59765	0.171174	NP_001024044	K08H10.2b [Caenorhabditis elegans]	2.0503e-11	NP_001024044	K08H10.2b [Caenorhabditis elegans]	4.1236e-06
CC1G_06412T0	3.0265	0	1.59765	0.171174
CC1G_06416T0	18.1592	35.2417	-0.956583	0.049136	NP_013167	Spc3p [Saccharomyces cerevisiae]	2.9812e-16	NP_013167	Spc3p [Saccharomyces cerevisiae]	7.93672e-10	K01423
CC1G_06423T0	24.2123	41.6493	-0.782552	0.074678	XP_570501	actin binding protein [Cryptococcus neoformans var. neoformans JEC21]	1.96108e-164	XP_570501	actin binding protein [Cryptococcus neoformans var. neoformans JEC21]	2.12115e-146
CC1G_06426T0	66.5839	3.2037	4.37736	0
CC1G_06429T0	34.8052	68.3475	-0.973586	0.004479	XP_570703	NADH-ubiquinone oxidoreductase 12 kda subunit, mitochondrial precursor [Cryptococcus neoformans var. neoformans JEC21]	1.22937e-17	XP_570703	NADH-ubiquinone oxidoreductase 12 kda subunit, mitochondrial precursor [Cryptococcus neoformans var. neoformans JEC21]	3.40673e-14
CC1G_06432T0	7.5663	10.6793	-0.497157	0.60823	XP_570919	nucleus protein [Cryptococcus neoformans var. neoformans JEC21]	1.85427e-92	Q8K4F6	Putative methyltransferase NSUN5 (NOL1/NOP2/Sun domain family member 5) (Williams-Beuren syndrome chromosomal region 20A protein homolog)	6.08062e-45
CC1G_06434T0	0	5.3396	-2.41673	0.081377	XP_001383669	DNA helicase [Pichia stipitis CBS 6054]	0	XP_001383669	DNA helicase [Pichia stipitis CBS 6054]	0
CC1G_06443T0	0	4.2717	-2.09481	0.147432	XP_001658297	COMPASS component SWD2, putative [Aedes aegypti]	1.17057e-67	XP_569384	histone lysine N-methyltransferase [Cryptococcus neoformans var. neoformans JEC21]	1.93503e-66
CC1G_06444T0	0	2.1358	-1.09478	0.514881	XP_001549142	signal sequence receptor alpha chain [Botryotinia fuckeliana B05.10]	1.05709e-09
CC1G_14264T0	0	2.1358	-1.09478	0.514881
CC1G_03322T0	0	5.3396	-2.41673	0.081377
CC1G_03319T0	0	4.2717	-2.09481	0.147432
CC1G_14261T0	0	4.2717	-2.09481	0.147432
CC1G_03317T0	24.2123	0	4.59767	1e-06	XP_572595	thiamine biosynthetic bifunctional enzyme [Cryptococcus neoformans var. neoformans JEC21]	4.95485e-137	XP_572595	thiamine biosynthetic bifunctional enzyme [Cryptococcus neoformans var. neoformans JEC21]	1.9487e-50	K00788	thiamine-phosphate pyrophosphorylase
CC1G_03312T0	0	2.1358	-1.09478	0.514881	XP_001217493	feruloyl esterase A precursor [Aspergillus terreus NIH2624]	4.05825e-28	AAQ23181	extracellular lipase [Gibberella zeae]	9.76387e-13
CC1G_03304T0	0	2.1358	-1.09478	0.514881	XP_571149	cytoplasm protein [Cryptococcus neoformans var. neoformans JEC21]	0	XP_571149	cytoplasm protein [Cryptococcus neoformans var. neoformans JEC21]	0
CC1G_03299T0	9.0796	11.7472	-0.371616	0.806405	XP_001265751	phytanoyl-CoA dioxygenase family protein [Neosartorya fischeri NRRL 181]	1.0622e-54	XP_001273032	phytanoyl-CoA dioxygenase family protein [Aspergillus clavatus NRRL 1]	1.38003e-21
CC1G_03297T0	45.3981	4.2717	3.40975	0
CC1G_03287T0	0	5.3396	-2.41673	0.081377	XP_569187	protein arginine n-methyltransferase [Cryptococcus neoformans var. neoformans JEC21]	2.30709e-139	XP_569187	protein arginine n-methyltransferase [Cryptococcus neoformans var. neoformans JEC21]	1.32327e-74	K00599
CC1G_03268T0	3.0265	0	1.59765	0.171174	XP_569058	Pol II transcription elongation factor [Cryptococcus neoformans var. neoformans JEC21]	8.14187e-135	XP_569058	Pol II transcription elongation factor [Cryptococcus neoformans var. neoformans JEC21]	4.81137e-76
CC1G_03265T0	0	3.2037	-1.67974	0.272321	CAJ81276	haloacid dehalogenase-like hydrolase domain containing 1A [Xenopus tropicalis]	1.21133e-39	CAJ81276	haloacid dehalogenase-like hydrolase domain containing 1A [Xenopus tropicalis]	3.62354e-27
CC1G_03263T0	3.0265	18.1548	-2.58463	0.004885	XP_572153	vacuole protein [Cryptococcus neoformans var. neoformans JEC21]	4.97413e-45	EAL91670	Bax Inhibitor family protein [Aspergillus fumigatus Af293]	1.3417e-17	K06890
CC1G_03248T0	3.0265	9.6113	-1.66708	0.137928	XP_755822	pH-signalling protein PalC [Aspergillus fumigatus Af293]	2.31276e-10
CC1G_03241T0	7.5663	19.2227	-1.34515	0.059123	AAT91252	het-c2 protein [Paxillus involutus]	4.51963e-63	AAT91252	het-c2 protein [Paxillus involutus]	1.81013e-45
CC1G_03236T0	6.053	12.8151	-1.08212	0.213226	XP_572920	spliceosomal zinc finger-containing protein [Cryptococcus neoformans var. neoformans JEC21]	2.86118e-67	XP_572920	spliceosomal zinc finger-containing protein [Cryptococcus neoformans var. neoformans JEC21]	1.91056e-57
CC1G_03233T0	0	10.6793	-3.41675	0.007025	XP_567975	nucleus protein [Cryptococcus neoformans var. neoformans JEC21]	1.09548e-76	XP_567975	nucleus protein [Cryptococcus neoformans var. neoformans JEC21]	1.05477e-11
CC1G_03232T0	3.0265	0	1.59765	0.171174	XP_001264840	CUE domain protein, putative [Neosartorya fischeri NRRL 181]	5.06157e-05
CC1G_03226T0	4.5398	0	2.18263	0.070819	XP_571419	formate dehydrogenase [Cryptococcus neoformans var. neoformans JEC21]	2.48866e-142	XP_571419	formate dehydrogenase [Cryptococcus neoformans var. neoformans JEC21]	2.61184e-91	K00122	formate dehydrogenase
CC1G_03222T0	3.0265	0	1.59765	0.171174	CAD37035	related to traf5 protein [Neurospora crassa]	5.61308e-12	CAD37035	related to traf5 protein [Neurospora crassa]	3.4082e-07	K09848	TNF receptor-associated factor 4
CC1G_03217T0	4.5398	4.2717	0.0878185	1	AAO73005	voltage-gated chloride channel [Cryptococcus neoformans var. grubii]	0	AAO73005	voltage-gated chloride channel [Cryptococcus neoformans var. grubii]	1.88267e-135	K05331	chloride channel, invertebrate
CC1G_14248T0	0	2.1358	-1.09478	0.514881	XP_569984	S-adenosylmethionine-dependent methyltransferase [Cryptococcus neoformans var. neoformans JEC21]	1.07186e-36	XP_569984	S-adenosylmethionine-dependent methyltransferase [Cryptococcus neoformans var. neoformans JEC21]	3.07472e-27	K02493	HemK protein
CC1G_03206T0	42.3715	112.133	-1.40404	1e-06	Q4WDD7	E3 ubiquitin-protein ligase bre1	3.85521e-33	NP_984934	AER074Wp [Ashbya gossypii ATCC 10895]	5.12846e-06
CC1G_14246T0	0	2.1358	-1.09478	0.514881	XP_572617	Golgi vesicle transport-related protein [Cryptococcus neoformans var. neoformans JEC21]	3.27207e-148	XP_572617	Golgi vesicle transport-related protein [Cryptococcus neoformans var. neoformans JEC21]	1.29507e-62	K09313	homeobox protein cut-like
CC1G_03200T0	0	2.1358	-1.09478	0.514881	AAG40473	putative acid phosphatase [Lycopersicon esculentum]	1.60382e-30	AAG40473	putative acid phosphatase [Lycopersicon esculentum]	2.00678e-11
CC1G_03192T0	3.0265	2.1358	0.502874	1	NP_983540	ACR138Wp [Ashbya gossypii ATCC 10895]	6.30548e-125	NP_014887	Esa1p [Saccharomyces cerevisiae]	1.33326e-94	K00653	histone acetyltransferase
CC1G_14245T0	0	2.1358	-1.09478	0.514881	XP_746572	protein kinase Yak1, putative [Aspergillus fumigatus Af293]	0	XP_572873	yeast yak1 [Cryptococcus neoformans var. neoformans JEC21]	1.67063e-153	K00924
CC1G_03210T0	3.0265	0	1.59765	0.171174	XP_001383305	transcriptional regulator Regulator of drug sensitivity (RDS2) [Pichia stipitis CBS 6054]	1.45228e-38	XP_001383305	transcriptional regulator Regulator of drug sensitivity (RDS2) [Pichia stipitis CBS 6054]	8.50245e-21
CC1G_14249T0	24.2123	16.0189	0.595965	0.275851
CC1G_14250T0	9.0796	0	3.18263	0.005015	EAA32885	protein bli-3 [Neurospora crassa OR74A]	1.74923e-26	XP_962121	BLI-3 PROTEIN [Neurospora crassa OR74A]	3.44187e-08
CC1G_03213T0	3.0265	0	1.59765	0.171174
CC1G_03218T0	4.5398	20.2906	-2.16011	0.008233	XP_570909	septin [Cryptococcus neoformans var. neoformans JEC21]	8.18031e-135	XP_965058	septin [Neurospora crassa OR74A]	3.26005e-71
CC1G_03219T0	3.0265	0	1.59765	0.171174	YP_349922	short chain dehydrogenase [Pseudomonas fluorescens PfO-1]	2.36106e-27
CC1G_03223T0	0	4.2717	-2.09481	0.147432	XP_571865	cyclophilin [Cryptococcus neoformans var. neoformans JEC21]	5.98968e-67	NP_001017063	peptidylprolyl isomerase B (cyclophilin B) [Xenopus tropicalis]	1.21698e-36	K03768	peptidyl-prolyl cis-trans isomerase B (cyclophilin B)
CC1G_03228T0	31.7786	28.8341	0.14028	0.770468	NP_001026636	zinc finger, matrin type 2 [Gallus gallus]	3.80894e-20	XP_001353055	GA11083-PA [Drosophila pseudoobscura]	1.01685e-09
CC1G_03231T0	15.1327	50.1927	-1.72981	0.000213	XP_755891	V-ATPase proteolipid subunit Ppa1, putative [Aspergillus fumigatus Af293]	1.0635e-56	XP_755891	V-ATPase proteolipid subunit (Ppa1), putative [Aspergillus fumigatus Af293]	4.67851e-44	K03661	V-type H+-transporting ATPase 21kDa proteolipid subunit
CC1G_03235T0	0	14.951	-3.90217	0.000656	CAA36735	DNA-directed RNA polymerase [Arabidopsis thaliana]	7.19646e-07
CC1G_03247T0	51.4512	0	5.68513	0
CC1G_03251T0	6.053	52.3286	-3.11188	0	NP_952665	CoA-binding protein [Geobacter sulfurreducens PCA]	1.93964e-23
CC1G_02687T0	60.5308	11.7472	2.36535	0
CC1G_03254T0	0	10.6793	-3.41675	0.007025	XP_001528363	carrier protein YMC1, mitochondrial precursor [Lodderomyces elongisporus NRRL YB-4239]	5.60862e-74	XP_571895	carrier protein ymc2, mitochondrial precursor [Cryptococcus neoformans var. neoformans JEC21]	2.57598e-45	K03454	mitochondrial carrier protein, MC family
CC1G_03256T0	0	2.1358	-1.09478	0.514881
CC1G_03266T0	0	2.1358	-1.09478	0.514881	XP_001264856	Glutaredoxin domain protein [Neosartorya fischeri NRRL 181]	1.04298e-17	XP_001264856	Glutaredoxin domain protein [Neosartorya fischeri NRRL 181]	7.83763e-06
CC1G_03269T0	80.2033	106.793	-0.413085	0.100377	XP_572918	40S ribosomal protein S0 [Cryptococcus neoformans var. neoformans JEC21]	2.18348e-97	XP_572918	40S ribosomal protein S0 [Cryptococcus neoformans var. neoformans JEC21]	5.29867e-93	K02998	small subunit ribosomal protein SAe
CC1G_03271T0	63.5573	22.4265	1.50285	5.7e-05	XP_717494	aminopeptidase [Candida albicans SC5314]	2.27245e-101	3GCB	Chain , Gal6 (Yeast Bleomycin Hydrolase) Mutant C73aDELTAK454	1.8826e-80	K01372	bleomycin hydrolase
CC1G_03278T0	130.141	136.695	-0.0708827	0.78125	XP_001275518	ATP synthase oligomycin sensitivity conferral protein, putative [Aspergillus clavatus NRRL 1]	1.05507e-28	XP_956517	probable oligomycin sensitivity conferring protein [MIPS] [Neurospora crassa OR74A]	1.63524e-22	K02137	F-type H+-transporting ATPase oligomycin sensitivity conferral
CC1G_03280T0	3.0265	3.2037	-0.0820887	1	XP_571591	acyl-protein thioesterase-1 [Cryptococcus neoformans var. neoformans JEC21]	1.25353e-36	XP_571591	acyl-protein thioesterase-1 [Cryptococcus neoformans var. neoformans JEC21]	2.48701e-18
CC1G_03288T0	16.6459	13.8831	0.261837	0.68235
CC1G_14256T0	0	4.2717	-2.09481	0.147432	XP_001276788	elastinolytic metalloproteinase Mep [Aspergillus clavatus NRRL 1]	1.4288e-69	CAD35288	metalloprotease, MEP3 [Microsporum canis]	2.30671e-22
CC1G_03292T0	4.5398	13.8831	-1.61263	0.077526
CC1G_03313T0	3.0265	0	1.59765	0.171174	XP_569461	transcription coactivator [Cryptococcus neoformans var. neoformans JEC21]	1.91655e-90	XP_569461	transcription coactivator [Cryptococcus neoformans var. neoformans JEC21]	1.64614e-53
CC1G_03321T0	0	4.2717	-2.09481	0.147432
CC1G_03332T0	6.053	0	2.59765	0.0293	XP_749038	alpha-1,2-mannosidase, putative [Aspergillus fumigatus Af293]	2.96639e-107	XP_749038	alpha-1,2-mannosidase, putative [Aspergillus fumigatus Af293]	1.32029e-47
CC1G_13440T0	0	2.1358	-1.09478	0.514881	XP_001268921	DUF6 domain protein, putative [Aspergillus clavatus NRRL 1]	3.75483e-24	XP_001268921	DUF6 domain protein, putative [Aspergillus clavatus NRRL 1]	7.26175e-18
CC1G_08019T0	0	21.3586	-4.41675	3.2e-05
CC1G_08002T0	0	2.1358	-1.09478	0.514881	XP_567468	protein-vacuolar targeting-related protein [Cryptococcus neoformans var. neoformans JEC21]	2.44133e-93	XP_567468	protein-vacuolar targeting-related protein [Cryptococcus neoformans var. neoformans JEC21]	9.01871e-78
CC1G_07995T0	0	8.5434	-3.09481	0.024544	XP_001358534	GA20524-PA [Drosophila pseudoobscura]	1.58575e-05
CC1G_07999T0	0	11.7472	-3.55425	0.00382	NP_595368	processome protein [Schizosaccharomyces pombe 972h-]	2.06099e-64	XP_570894	small nuclear ribonucleoprotein [Cryptococcus neoformans var. neoformans JEC21]	4.26993e-138
CC1G_08005T0	0	2.1358	-1.09478	0.514881	NP_110410	phosphatidylserine synthase 2 [Homo sapiens]	3.01653e-76	NP_110410	phosphatidylserine synthase 2 [Homo sapiens]	5.50243e-32	K08730	phosphatidylserine synthase 2
CC1G_08006T0	0	8.5434	-3.09481	0.024544	NP_649212	kin17 CG5649-PA [Drosophila melanogaster]	9.09381e-65	NP_649212	kin17 CG5649-PA [Drosophila melanogaster]	3.57429e-53
CC1G_08016T0	0	2.1358	-1.09478	0.514881	XP_566984	histone deacetylase [Cryptococcus neoformans var. neoformans JEC21]	3.68501e-77	XP_566984	histone deacetylase [Cryptococcus neoformans var. neoformans JEC21]	1.36317e-44
CC1G_14953T0	13.6194	12.8151	0.0878184	1	XP_001549299	steroid 5 alpha-reductase [Botryotinia fuckeliana B05.10]	5.17256e-34	XP_001267291	3-oxo-5-alpha-steroid 4-dehydrogenase, putative [Neosartorya fischeri NRRL 181]	1.78126e-22	K09591	probable steroid reductase DET2
CC1G_08028T0	3.0265	0	1.59765	0.171174	ZP_01515845	Tetratricopeptide TPR_2 [Chloroflexus aggregans DSM 9485]	3.91064e-11	ZP_00568323	similar to Uncharacterized protein conserved in bacteria [Frankia sp. EAN1pec]	5.47388e-45
CC1G_08031T0	4.5398	42.7172	-3.23412	1e-06	XP_568633	hydrolase [Cryptococcus neoformans var. neoformans JEC21]	6.6679e-60	AAP47149	histidine triad protein member 5 [Danio rerio]	4.79598e-26
CC1G_08033T0	49.9379	7.4755	2.73989	0	BAD14303	flap endonuclease-1 [Coprinopsis cinerea]	3.76362e-153	BAD14303	flap endonuclease-1 [Coprinopsis cinerea]	1.78921e-116	K04799	flap endonuclease-1
CC1G_08035T0	3.0265	0	1.59765	0.171174
CC1G_08039T0	16.6459	0	4.0571	6.1e-05	ABE01888	family 614/534 cytochrome P450 [Phanerochaete chrysosporium]	2.33145e-89	ABE01888	family 614/534 cytochrome P450 [Phanerochaete chrysosporium]	3.57486e-43	K07424	cytochrome P450, family 3, subfamily A
CC1G_13578T0	3.0265	2.1358	0.502874	1	XP_571532	motor [Cryptococcus neoformans var. neoformans JEC21]	0	XP_001211269	dynein heavy chain [Aspergillus terreus NIH2624]	0
CC1G_12159T0	0	5.3396	-2.41673	0.081377	XP_001523746	carboxypeptidase Y precursor [Lodderomyces elongisporus NRRL YB-4239]	1.19946e-79	XP_001263242	carboxypeptidase Y, putative [Neosartorya fischeri NRRL 181]	2.29791e-40	K01287	carboxypeptidase C
CC1G_08982T0	0	2.1358	-1.09478	0.514881	XP_750414	actin filament organization protein App1-like, putative [Aspergillus fumigatus Af293]	6.53853e-29	NP_983323	ACL081Cp [Ashbya gossypii ATCC 10895]	2.38282e-08
CC1G_08967T0	0	2.1358	-1.09478	0.514881
CC1G_08953T0	3.0265	0	1.59765	0.171174
CC1G_08950T0	0	7.4755	-2.90217	0.046459	AAU94648	metalloprotease [Pleurotus ostreatus]	1.60697e-78	AAU94648	metalloprotease [Pleurotus ostreatus]	1.00003e-55
CC1G_08937T0	3.0265	0	1.59765	0.171174
CC1G_08957T0	19.6725	66.2117	-1.75091	1.1e-05	XP_567521	ribosomal protein [Cryptococcus neoformans var. neoformans JEC21]	2.04009e-36	XP_567521	ribosomal protein [Cryptococcus neoformans var. neoformans JEC21]	4.92628e-26	K02875	large subunit ribosomal protein L14e
CC1G_08980T0	7.5663	4.2717	0.824778	0.502737
CC1G_12599T0	6.053	6.4075	-0.0821112	1
CC1G_12603T0	3.0265	16.0189	-2.40405	0.012821	XP_001276424	integral membrane protein, Mpv17/PMP22 family, putative [Aspergillus clavatus NRRL 1]	1.10336e-30	Q2TXA2	Protein sym1	6.55822e-06
CC1G_00724T0	0	2.1358	-1.09478	0.514881	NP_595322	cation dependent mannose-6-phosphate receptor [Schizosaccharomyces pombe 972h-]	3.36623e-07
CC1G_00723T0	77.1768	382.319	-2.30854	0	ABD64675	CGL3 lectin [Coprinopsis cinerea]	1.36052e-87	ABD64675	CGL3 lectin [Coprinopsis cinerea]	4.2058e-91
CC1G_13771T0	3.0265	8.5434	-1.49716	0.211822	NP_849605	transformer serine/arginine-rich ribonucleoprotein, putative [Arabidopsis thaliana]	2.82684e-14	NP_563787	RNA binding / nucleic acid binding [Arabidopsis thaliana]	6.39941e-12
CC1G_00703T0	3.0265	10.6793	-1.81909	0.139527
CC1G_00702T0	16.6459	16.0189	0.0553919	1
CC1G_00701T0	7.5663	0	2.91959	0.012122	XP_572880	Voltage-gated potassium channel beta-2 subunit [Cryptococcus neoformans var. neoformans JEC21]	4.30153e-104	XP_572880	Voltage-gated potassium channel beta-2 subunit [Cryptococcus neoformans var. neoformans JEC21]	8.57003e-48
CC1G_00694T0	3.0265	16.0189	-2.40405	0.012821	EAA34614	60S ribosomal protein L2, mitochondrial precursor [Neurospora crassa OR74A]	1.86688e-87	NP_010864	Mitochondrial ribosomal protein of the large subunit, has similarity to E. coli L2 ribosomal protein; fat21 mutant allele causes inability to utilize oleate and may interfere with activity of the Adr1p transcription factor [Saccharomyces cerevisiae]	5.38169e-77	K02886	large subunit ribosomal protein L2
CC1G_13764T0	0	2.1358	-1.09478	0.514881	XP_749352	nuclear condensin complex subunit Smc4, putative [Aspergillus fumigatus Af293]	0	XP_001272992	nuclear condensin complex subunit Smc4, putative [Aspergillus clavatus NRRL 1]	1.31172e-82	K06675	structural maintenance of chromosome 4
CC1G_00682T0	3.0265	2.1358	0.502874	1
CC1G_00669T0	0	2.1358	-1.09478	0.514881	XP_753391	CorA family metal ion transporter, putative [Aspergillus fumigatus Af293]	6.26687e-21
CC1G_00659T0	381.344	599.109	-0.651725	0	XP_570887	60s ribosomal protein l21-a [Cryptococcus neoformans var. neoformans JEC21]	1.73001e-64	NP_984607	AEL254Wp [Ashbya gossypii ATCC 10895]	2.98948e-42	K02889	large subunit ribosomal protein L21e
CC1G_00649T0	3.0265	0	1.59765	0.171174
CC1G_00616T0	3.0265	0	1.59765	0.171174	XP_569379	phosphopyruvate hydratase [Cryptococcus neoformans var. neoformans JEC21]	2.77609e-09	XP_569379	phosphopyruvate hydratase [Cryptococcus neoformans var. neoformans JEC21]	2.59889e-09
CC1G_00609T0	0	3.2037	-1.67974	0.272321	EDL78383	rCG31912, isoform CRA_c [Rattus norvegicus]	5.82215e-10	BAD90314	mKIAA4196 protein [Mus musculus]	9.47212e-10
CC1G_00527T0	0	4.2717	-2.09481	0.147432	XP_566667	t-complex protein 1, eta subunit (tcp-1-eta) [Cryptococcus neoformans var. neoformans JEC21]	0	XP_566667	t-complex protein 1, eta subunit (tcp-1-eta) [Cryptococcus neoformans var. neoformans JEC21]	0	K09499	T-complex protein 1 subunit eta
CC1G_00521T0	4.5398	0	2.18263	0.070819	XP_570311	alkylbase DNA N-glycosylase [Cryptococcus neoformans var. neoformans JEC21]	4.634e-83	XP_570311	alkylbase DNA N-glycosylase [Cryptococcus neoformans var. neoformans JEC21]	2.98096e-71
CC1G_00520T0	3.0265	20.2906	-2.74509	0.002915	XP_753795	high osmolarity signaling protein Sho1, putative [Aspergillus fumigatus Af293]	1.89475e-21	XP_753795	SHO1 protein [Aspergillus fumigatus Af293]	2.4597e-11
CC1G_00517T0	12.1061	29.902	-1.30451	0.026334	NP_863106	salicylate hydroxylase [Pseudomonas putida]	7.14176e-51	CAA58778	salicylate 1-monooxygenase [Pseudomonas putida]	4.48425e-29
CC1G_00516T0	7.5663	3.2037	1.23985	0.288394	XP_570549	translation elongation factor 2 [Cryptococcus neoformans var. neoformans JEC21]	0	XP_570549	translation elongation factor 2 [Cryptococcus neoformans var. neoformans JEC21]	0	K03234	elongation factor EF-2
CC1G_00515T0	12.1061	5.3396	1.18093	0.164199
CC1G_00510T0	0	3.2037	-1.67974	0.272321	ZP_01226090	phenazine biosynthesis protein, PhzC/PhzF [Aurantimonas sp. SI85-9A1]	3.06678e-13	YP_615707	Phenazine biosynthesis PhzC/PhzF protein [Sphingopyxis alaskensis RB2256]	4.34065e-07	K06998
CC1G_00507T0	0	2.1358	-1.09478	0.514881	XP_571469	SLY1 protein [Cryptococcus neoformans var. neoformans JEC21]	3.97622e-166	XP_571469	SLY1 protein [Cryptococcus neoformans var. neoformans JEC21]	7.3096e-111
CC1G_00504T0	0	2.1358	-1.09478	0.514881	XP_566805	WD-repeat protein [Cryptococcus neoformans var. neoformans JEC21]	9.82252e-54	Q40153	LEC14B protein	3.27838e-28
CC1G_00496T0	0	2.1358	-1.09478	0.514881	XP_001275908	cell division control protein Cdc25, putative [Aspergillus clavatus NRRL 1]	2.65574e-39	NP_984058	ADL038Wp [Ashbya gossypii ATCC 10895]	4.61201e-23
CC1G_00493T0	3.0265	6.4075	-1.08211	0.483005
CC1G_13731T0	4.5398	19.2227	-2.08211	0.013142
CC1G_00480T0	3.0265	5.3396	-0.819081	0.707167	XP_571938	cytoplasm protein [Cryptococcus neoformans var. neoformans JEC21]	1.78823e-37	XP_571938	cytoplasm protein [Cryptococcus neoformans var. neoformans JEC21]	3.31457e-47
CC1G_00479T0	0	2.1358	-1.09478	0.514881	XP_568811	heterokaryon incompatibility protein HET-C [Cryptococcus neoformans var. neoformans JEC21]	7.56108e-141	XP_568811	heterokaryon incompatibility protein HET-C [Cryptococcus neoformans var. neoformans JEC21]	3.53336e-67
CC1G_00478T0	3.0265	0	1.59765	0.171174
CC1G_00474T0	19.6725	34.1737	-0.796706	0.097042
CC1G_00477T0	43.8848	129.22	-1.55803	0	AAP36848	Homo sapiens tubulin-specific chaperone a [synthetic construct]	6.95061e-13
CC1G_13730T0	33.2919	70.4834	-1.08211	0.001599	XP_569608	ribosomal protein L1 [Cryptococcus neoformans var. neoformans JEC21]	3.03173e-26	ZP_01654112	ribosomal protein L1 [Thermosipho melanesiensis BI429]	3.565e-17	K02863	large subunit ribosomal protein L1
CC1G_00486T0	0	7.4755	-2.90217	0.046459	CAE76162	related to snRNP-associated protein [Neurospora crassa]	1.02408e-129	CAE76162	related to snRNP-associated protein [Neurospora crassa]	3.63342e-104
CC1G_00495T0	18.1592	9.6113	0.917897	0.183167	ABS00941	GTP-binding protein RAB5 [Lentinula edodes]	5.11929e-90	XP_001241623	ras-related protein [Coccidioides immitis RS]	1.44641e-31	K07976	Rab family, other
CC1G_00497T0	3.0265	5.3396	-0.819081	0.707167	NP_001086654	MGC79118 protein [Xenopus laevis]	1.06617e-20
CC1G_00506T0	0	3.2037	-1.67974	0.272321	XP_001265886	Bax Inhibitor family protein [Neosartorya fischeri NRRL 181]	1.68183e-62	XP_001265886	Bax Inhibitor family protein [Neosartorya fischeri NRRL 181]	4.77889e-41
CC1G_00513T0	25.7256	28.8341	-0.164571	0.761405	XP_569648	transcriptional elongation regulator [Cryptococcus neoformans var. neoformans JEC21]	3.13001e-37	AAN03477	prolyl isomerase Ess1 [Cryptococcus neoformans var. neoformans]	7.41469e-33	K09578	peptidyl-prolyl cis-trans isomerase NIMA-interacting 1
CC1G_00529T0	0	5.3396	-2.41673	0.081377	NP_001040786	RNase H family member (rnh-1.0) [Caenorhabditis elegans]	3.44936e-18	XP_566682	ribonuclease H [Cryptococcus neoformans var. neoformans JEC21]	3.3601e-07	K03469	ribonuclease HI
CC1G_00547T0	6.053	2.1358	1.50287	0.239322	XP_001259550	quinone oxidoreductase, putative [Neosartorya fischeri NRRL 181]	6.5917e-60	XP_001259550	quinone oxidoreductase, putative [Neosartorya fischeri NRRL 181]	3.82895e-42	K00344	NADPH2:quinone reductase
CC1G_13741T0	0	2.1358	-1.09478	0.514881	XP_569564	methylcrotonoyl-Coenzyme A carboxylase 1 [Cryptococcus neoformans var. neoformans JEC21]	0	YP_283318	Biotin/lipoyl attachment:Carbamoyl-phosphate synthase L chain, ATP-binding:Carbamoyl-phosphate synthetase large chain, N-terminal:Biotin carboxylase, C-terminal [Dechloromonas aromatica RCB]	1.43023e-102	K01968	3-methylcrotonyl-CoA carboxylase alpha subunit
CC1G_00561T0	4.5398	22.4265	-2.3045	0.003228	XP_001272089	prefoldin subunit 1, putative [Aspergillus clavatus NRRL 1]	2.51419e-15
CC1G_00564T0	3.0265	5.3396	-0.819081	0.707167	XP_572407	protein secretion-related protein [Cryptococcus neoformans var. neoformans JEC21]	5.52238e-10
CC1G_00567T0	0	10.6793	-3.41675	0.007025
CC1G_00571T0	0	7.4755	-2.90217	0.046459	YP_744366	LSU ribosomal protein L10P [Granulibacter bethesdensis CGDNIH1]	3.44442e-07	YP_744366	LSU ribosomal protein L10P [Granulibacter bethesdensis CGDNIH1]	3.32238e-07
CC1G_00572T0	0	4.2717	-2.09481	0.147432	XP_001385203	component of a pre-mRNA polyadenylation factor [Pichia stipitis CBS 6054]	2.84701e-10	XP_001385203	component of a pre-mRNA polyadenylation factor [Pichia stipitis CBS 6054]	6.5713e-10
CC1G_00577T0	21.1857	0	4.40502	4e-06	EAU92358	mitogen-activated protein kinase sty1 [Coprinopsis cinerea okayama7#130]	0	EAU92358	mitogen-activated protein kinase sty1 [Coprinopsis cinerea okayama7#130]	4.85567e-165	K04441	p38 MAP kinase
CC1G_00579T0	3.0265	2.1358	0.502874	1	CAB09661	DNA-C5-methyltransferase [Ascobolus immersus]	2.31892e-83	CAB09661	DNA-C5-methyltransferase [Ascobolus immersus]	3.41494e-17	K00558	DNA (cytosine-5-)-methyltransferase
CC1G_13746T0	0	2.1358	-1.09478	0.514881
CC1G_00594T0	0	3.2037	-1.67974	0.272321	XP_752730	cell division protein kinase (Ctk1), putative [Aspergillus fumigatus Af293]	7.61935e-24	XP_001323283	CMGC family protein kinase [Trichomonas vaginalis G3]	9.57349e-08
CC1G_00621T0	3.0265	9.6113	-1.66708	0.137928	XP_572324	proteasome subunit alpha type 5 [Cryptococcus neoformans var. neoformans JEC21]	6.21728e-107	XP_572324	proteasome subunit alpha type 5 [Cryptococcus neoformans var. neoformans JEC21]	2.11154e-84	K02729	20S proteasome subunit alpha 5
CC1G_00652T0	3.0265	20.2906	-2.74509	0.002915	AAK83217	centrosomal protein centrin 3 [Rattus norvegicus]	5.21929e-54	CAB40791	centrin [Euplotes octocarinatus]	6.77471e-43
CC1G_00660T0	39.345	86.5024	-1.13656	0.000256	ABE68882	40S ribosomal protein S9 [Rhizoctonia solani]	7.873e-69	XP_758500	40S ribosomal protein S9 (S7) [Ustilago maydis 521]	1.3844e-65	K02997	small subunit ribosomal protein S9e
CC1G_00675T0	230.017	0	7.8456	0
CC1G_00676T0	3.0265	0	1.59765	0.171174
CC1G_00688T0	12.1061	4.2717	1.50285	0.08534	NP_001046027	Os02g0170200 [Oryza sativa (japonica cultivar-group)]	1.45408e-05
CC1G_00689T0	95.336	10.6793	3.1582	0	XP_001261730	thioredoxin, putative [Neosartorya fischeri NRRL 181]	8.59508e-35	XP_001261730	thioredoxin, putative [Neosartorya fischeri NRRL 181]	1.85646e-25	K03671	thioredoxin 1
CC1G_00700T0	0	2.1358	-1.09478	0.514881
CC1G_00705T0	0	2.1358	-1.09478	0.514881	XP_571941	ER to Golgi transport-related protein [Cryptococcus neoformans var. neoformans JEC21]	0	XP_571941	ER to Golgi transport-related protein [Cryptococcus neoformans var. neoformans JEC21]	0
CC1G_00725T0	10.5928	40.5813	-1.93773	0.000367	XP_572446	NADH-ubiquinone oxidoreductase [Cryptococcus neoformans var. neoformans JEC21]	0	XP_572446	NADH-ubiquinone oxidoreductase [Cryptococcus neoformans var. neoformans JEC21]	8.86054e-143	K00333	NADH dehydrogenase I chain D
CC1G_00726T0	4.5398	3.2037	0.50289	0.696667	XP_001463816	NGG1 interacting factor 3-like protein [Leishmania infantum JPCM5]	1.85051e-44	CAJ02381	NGG1 interacting factor 3-like protein [Leishmania major]	2.92585e-26
CC1G_13779T0	3.0265	2.1358	0.502874	1	NP_982605	AAR064Wp [Ashbya gossypii ATCC 10895]	2.42765e-36	XP_755092	AAR064Wp [Aspergillus fumigatus Af293]	6.42354e-25
CC1G_00735T0	60.5308	8.5434	2.82479	0	Q0DAE4	Glutaredoxin-C8 precursor (Glutaredoxin-C4 homolog)	1.02394e-24	AAD43253	peptide methionine sulfoxide reductase [Gracilaria gracilis]	1.87292e-08	K03676	glutaredoxin 3
CC1G_00741T0	6.053	19.2227	-1.66709	0.029808	NP_058620	RWD domain containing 2B [Mus musculus]	5.41338e-10	AAF63681	orf5 protein [Mus musculus]	9.0832e-08
CC1G_09084T0	0	3.2037	-1.67974	0.272321
CC1G_09077T0	6.053	0	2.59765	0.0293
CC1G_09073T0	4.5398	5.3396	-0.234103	1	NP_194895	ubiquitin carboxyl-terminal hydrolase family protein / zinc finger (MYND type) family protein [Arabidopsis thaliana]	7.63445e-05
CC1G_09066T0	0	2.1358	-1.09478	0.514881
CC1G_14334T0	0	2.1358	-1.09478	0.514881
CC1G_15847T0	0	2.1358	-1.09478	0.514881	NP_001054208	Os04g0669900 [Oryza sativa (japonica cultivar-group)]	2.20842e-05
CC1G_09076T0	3.0265	4.2717	-0.49716	1	XP_568082	sodium:inorganic phosphate symporter [Cryptococcus neoformans var. neoformans JEC21]	0	XP_568082	sodium:inorganic phosphate symporter [Cryptococcus neoformans var. neoformans JEC21]	1.38847e-83	K03306	inorganic phosphate transporter, PiT family
CC1G_09089T0	3.0265	28.8341	-3.25205	7.8e-05
CC1G_07243T0	0	48.0568	-5.58667	0
CC1G_07203T0	37.8317	0	5.24152	0	NP_822258	secreted protein [Streptomyces avermitilis MA-4680]	2.8917e-19
CC1G_07238T0	6.053	4.2717	0.50284	0.725315
CC1G_11230T0	34.8052	0	5.12123	0	YP_001105365	secreted protein [Saccharopolyspora erythraea NRRL 2338]	1.3774e-17
CC1G_13619T0	6.053	0	2.59765	0.0293	XP_569944	DNA-directed RNA polymerase i 13.7 kda polypeptide [Cryptococcus neoformans var. neoformans JEC21]	6.78524e-32	XP_569944	DNA-directed RNA polymerase i 13.7 kda polypeptide [Cryptococcus neoformans var. neoformans JEC21]	1.41693e-17	K03000	DNA-directed RNA polymerase I subunit A12
CC1G_11223T0	16.6459	19.2227	-0.207644	0.850914	XP_571441	membrane organization and biogenesis-related protein [Cryptococcus neoformans var. neoformans JEC21]	3.26852e-43	XP_571441	membrane organization and biogenesis-related protein [Cryptococcus neoformans var. neoformans JEC21]	2.58249e-34
CC1G_11224T0	6.053	49.1248	-3.02073	0	XP_747218	DUF895 domain membrane protein [Aspergillus fumigatus Af293]	1.07876e-87	XP_747457	DUF895 domain membrane protein [Aspergillus fumigatus Af293]	1.50151e-32
CC1G_11231T0	0	2.1358	-1.09478	0.514881	XP_569356	long-chain-fatty-acid-CoA ligase [Cryptococcus neoformans var. neoformans JEC21]	1.0086e-135	XP_569356	long-chain-fatty-acid-CoA ligase [Cryptococcus neoformans var. neoformans JEC21]	8.21515e-98	K01897	long-chain fatty-acid-CoA ligase
CC1G_11235T0	6.053	8.5434	-0.49716	0.771435	AAP97171	rab4b [Homo sapiens]	1.78635e-60	ABD65431	Rab4 [Suberites domuncula]	4.30746e-25	K07880	Ras-related protein Rab-4B
CC1G_12974T0	4.5398	0	2.18263	0.070819	XP_718443	putative mitochondrial complex I [Candida albicans SC5314]	9.31798e-24	XP_718443	putative mitochondrial complex I [Candida albicans SC5314]	1.71823e-18
CC1G_12978T0	10.5928	7.4755	0.502842	0.591206	XP_749402	DUF1295 domain protein [Aspergillus fumigatus Af293]	8.1533e-27	XP_749402	DUF1295 domain protein [Aspergillus fumigatus Af293]	1.87687e-21
CC1G_12979T0	3.0265	11.7472	-1.95659	0.087674	XP_570823	phosphoric monoester hydrolase [Cryptococcus neoformans var. neoformans JEC21]	1.6124e-51	XP_570823	phosphoric monoester hydrolase [Cryptococcus neoformans var. neoformans JEC21]	1.55737e-38
CC1G_04440T0	0	8.5434	-3.09481	0.024544	XP_570193	protein transporter [Cryptococcus neoformans var. neoformans JEC21]	8.45715e-19	XP_570193	protein transporter [Cryptococcus neoformans var. neoformans JEC21]	4.87198e-09
CC1G_04431T0	0	3.2037	-1.67974	0.272321
CC1G_04425T0	4.5398	25.6303	-2.49715	0.001257	XP_567043	succinate-CoA ligase (ADP-forming) [Cryptococcus neoformans var. neoformans JEC21]	8.67128e-163	AAP83351	succinyl-CoA synthetase, beta subunit [Neocallimastix patriciarum]	8.44834e-107	K01903	succinyl-CoA synthetase beta chain
CC1G_04419T0	10.5928	25.6303	-1.27477	0.043262	AAQ82457	NADH-ubiquinone oxidoreductase 30.4 kDa subunit [Armillariella tabescens]	2.5406e-102	AAQ82457	NADH-ubiquinone oxidoreductase 30.4 kDa subunit [Armillariella tabescens]	3.02945e-62	K03936	NADH dehydrogenase (ubiquinone) Fe-S protein 3
CC1G_13604T0	0	2.1358	-1.09478	0.514881	XP_571830	hydrophilic protein [Cryptococcus neoformans var. neoformans JEC21]	2.18397e-44	XP_571830	hydrophilic protein [Cryptococcus neoformans var. neoformans JEC21]	1.17376e-19
CC1G_04403T0	3.0265	0	1.59765	0.171174	XP_572982	choline kinase [Cryptococcus neoformans var. neoformans JEC21]	4.15394e-70	CAE76532	related to choline kinase [Neurospora crassa]	5.80073e-44	K00866	choline kinase
CC1G_04398T0	3.0265	0	1.59765	0.171174
CC1G_04395T0	0	4.2717	-2.09481	0.147432
CC1G_04392T0	0	4.2717	-2.09481	0.147432	XP_571243	Golgi to vacuole transport-related protein [Cryptococcus neoformans var. neoformans JEC21]	1.3007e-49	XP_571243	Golgi to vacuole transport-related protein [Cryptococcus neoformans var. neoformans JEC21]	5.25213e-32
CC1G_04382T0	4.5398	0	2.18263	0.070819	XP_571411	COP9 complex subunit 6 [Cryptococcus neoformans var. neoformans JEC21]	2.07997e-33	AAL49561	COP9 signalosome subunit 6 [Arabidopsis thaliana]	5.1264e-15
CC1G_04379T0	0	2.1358	-1.09478	0.514881
CC1G_15371T0	3.0265	0	1.59765	0.171174
CC1G_04355T0	269.362	367.368	-0.447679	0.000706	XP_572717	60S ribosomal protein L19 [Cryptococcus neoformans var. neoformans JEC21]	1.21548e-45	XP_572717	60S ribosomal protein L19 [Cryptococcus neoformans var. neoformans JEC21]	8.49089e-46	K02885	large subunit ribosomal protein L19e
CC1G_04352T0	0	2.1358	-1.09478	0.514881	EDN61601	N-6 adenine-specific DNA methyltransferase 2 [Saccharomyces cerevisiae YJM789]	2.97502e-18	NP_080802	N-6 adenine-specific DNA methyltransferase 2 (putative) [Mus musculus]	6.11429e-09
CC1G_13586T0	0	13.8831	-3.79526	0.001168	XP_001263404	3-oxoacyl-(acyl-carrier-protein) reductase, putative [Neosartorya fischeri NRRL 181]	1.85511e-60	XP_001263404	3-oxoacyl-(acyl-carrier-protein) reductase, putative [Neosartorya fischeri NRRL 181]	2.53679e-41
CC1G_04333T0	0	2.1358	-1.09478	0.514881	XP_001270024	BET3 family protein [Aspergillus clavatus NRRL 1]	1.35729e-32	XP_001270024	BET3 family protein [Aspergillus clavatus NRRL 1]	6.54078e-26
CC1G_04325T0	0	2.1358	-1.09478	0.514881	AAS46755	p21 activated kinase-like protein [Pleurotus djamor]	7.89482e-19	AAS46755	p21 activated kinase-like protein [Pleurotus djamor]	3.99869e-15
CC1G_04326T0	4.5398	8.5434	-0.912182	0.542395	XP_567600	cell wall chitin biosynthesis-related protein [Cryptococcus neoformans var. neoformans JEC21]	2.95791e-86	XP_001269065	chitin biosynthesis protein (Chs7), putative [Aspergillus clavatus NRRL 1]	2.20664e-57
CC1G_04334T0	0	10.6793	-3.41675	0.007025
CC1G_04343T0	7.5663	27.7662	-1.87567	0.005272	Q5KMG3	FK506-binding protein 1 (FKBP) (Peptidyl-prolyl cis-trans isomerase) (PPIase) (Rapamycin-binding protein)	4.42392e-36	Q5KMG3	FK506-binding protein 1 (FKBP) (Peptidyl-prolyl cis-trans isomerase) (PPIase) (Rapamycin-binding protein)	1.31791e-25	K09568	FK506-binding protein 1
CC1G_04345T0	9.0796	0	3.18263	0.005015	CAH19236	putative SAM-dependent methyltransferase [Aspergillus niger]	3.49341e-14	CAH19236	putative SAM-dependent methyltransferase [Aspergillus niger]	6.53176e-07
CC1G_04353T0	0	4.2717	-2.09481	0.147432	XP_001208858	phosphoribosylglycinamide formyltransferase [Aspergillus terreus NIH2624]	3.18254e-50	XP_570000	phosphoribosylglycinamide formyltransferase [Cryptococcus neoformans var. neoformans JEC21]	4.03064e-61	K00601	phosphoribosylglycinamide formyltransferase
CC1G_04356T0	7.5663	9.6113	-0.345144	0.789787	XP_571370	serine/threonine protein kinase FSK [Cryptococcus neoformans var. neoformans JEC21]	3.17169e-116	XP_571370	serine/threonine protein kinase FSK [Cryptococcus neoformans var. neoformans JEC21]	6.15263e-48	K08286	protein-serine/threonine kinase
CC1G_04367T0	0	4.2717	-2.09481	0.147432	AAF87264	EST gb|F14399 comes from this gene. [Arabidopsis thaliana]	6.164e-30	AAF87264	EST gb|F14399 comes from this gene. [Arabidopsis thaliana]	1.49715e-19
CC1G_04378T0	102.902	0	6.68513	0
CC1G_04380T0	0	5.3396	-2.41673	0.081377	XP_001264987	CBS and PB1 domain protein [Neosartorya fischeri NRRL 181]	2.61846e-117	XP_001264987	CBS and PB1 domain protein [Neosartorya fischeri NRRL 181]	3.70654e-98
CC1G_04383T0	0	2.1358	-1.09478	0.514881	XP_569280	ATP dependent DNA helicase [Cryptococcus neoformans var. neoformans JEC21]	0	XP_569280	ATP dependent DNA helicase [Cryptococcus neoformans var. neoformans JEC21]	0	K02209	minichromosome maintenance protein 5 (cell division control protein
CC1G_04388T0	290.548	376.98	-0.37571	0.003492	NP_595214	40S ribosomal protein S27 [Schizosaccharomyces pombe 972h-]	2.42411e-34	AAY85811	40S ribosomal protein S27 [Chaetomium globosum]	5.54694e-14	K02978	small subunit ribosomal protein S27e
CC1G_04390T0	6.053	2.1358	1.50287	0.239322	NP_983898	ADL198Wp [Ashbya gossypii ATCC 10895]	1.84402e-08
CC1G_04394T0	7.5663	24.5624	-1.69879	0.011792	XP_755466	V-type ATPase F subunit, putative [Aspergillus fumigatus Af293]	8.68181e-40	XP_001384381	vacuolar H-ATPase 14 kDa subunit (subunit F) of the catalytic (V1) sector [Pichia stipitis CBS 6054]	5.45354e-11	K02151	V-type H+-transporting ATPase subunit F
CC1G_04411T0	3.0265	0	1.59765	0.171174
CC1G_04420T0	7.5663	17.0868	-1.17522	0.122672	NP_001042666	Os01g0264800 [Oryza sativa (japonica cultivar-group)]	2.43724e-21	AAW26847	SJCHGC08967 protein [Schistosoma japonicum]	1.81778e-10
CC1G_04423T0	3.0265	3.2037	-0.0820887	1	NP_005460	peroxisomal acyl-CoA thioesterase 1 isoform a [Homo sapiens]	1.27067e-45	CAA60024	thioesterase II [Homo sapiens]	4.42289e-17	K01068	palmitoyl-CoA hydrolase
CC1G_04424T0	3.0265	2.1358	0.502874	1
CC1G_04426T0	0	17.0868	-4.09481	0.00039	P0C1J7	FK506-binding protein 5 (Peptidyl-prolyl cis-trans isomerase) (PPIase) (Rotamase)	5.68232e-07
CC1G_04427T0	0	7.4755	-2.90217	0.046459	AAM15960	histone deacetylase Hda1 [Ustilago maydis]	0	AAM15960	histone deacetylase Hda1 [Ustilago maydis]	6.43881e-126	K06067	histone deacetylase 1/2
CC1G_04428T0	0	9.6113	-3.26473	0.013065	XP_572842	peroxisomal protein [Cryptococcus neoformans var. neoformans JEC21]	6.0429e-65	XP_572842	peroxisomal protein [Cryptococcus neoformans var. neoformans JEC21]	3.75007e-51
CC1G_04433T0	6.053	0	2.59765	0.0293
CC1G_04436T0	0	2.1358	-1.09478	0.514881
CC1G_04437T0	3.0265	0	1.59765	0.171174
CC1G_04439T0	7.5663	27.7662	-1.87567	0.005272	NP_001058751	Os07g0114300 [Oryza sativa (japonica cultivar-group)]	5.24678e-08
CC1G_11144T0	4.5398	12.8151	-1.49714	0.117424	BAB20421	MipD [Coprinopsis cinerea]	8.53358e-151	BAB20421	MipD [Coprinopsis cinerea]	1.02779e-74	K01175
CC1G_11137T0	0	2.1358	-1.09478	0.514881
CC1G_11135T0	0	2.1358	-1.09478	0.514881
CC1G_11134T0	27.2388	57.6682	-1.08211	0.005525	XP_001268042	ribosomal protein L33, putative [Aspergillus clavatus NRRL 1]	2.07552e-09
CC1G_11133T0	3.0265	5.3396	-0.819081	0.707167	XP_747635	ARD/ARD family protein, putative [Aspergillus fumigatus Af293]	2.11517e-42	XP_001270098	ARD/ARD family protein, putative [Aspergillus clavatus NRRL 1]	5.66235e-22
CC1G_11132T0	24.2123	10.6793	1.18092	0.045623	XP_747635	ARD/ARD family protein, putative [Aspergillus fumigatus Af293]	1.34005e-54	AAR03591	ARD-like protein [Brassica juncea]	1.94279e-22
CC1G_11130T0	52.9644	0	5.72695	0
CC1G_11126T0	0	2.1358	-1.09478	0.514881
CC1G_14089T0	0	2.1358	-1.09478	0.514881	XP_752889	Hsp70 family protein [Aspergillus fumigatus Af293]	6.33187e-25	XP_001264238	Hsp70 family protein [Neosartorya fischeri NRRL 181]	4.18643e-10
CC1G_07804T0	0	10.6793	-3.41675	0.007025
CC1G_07786T0	3.0265	2.1358	0.502874	1
CC1G_07772T0	4.5398	7.4755	-0.719541	0.538559
CC1G_07747T0	0	3.2037	-1.67974	0.272321	XP_567910	transaldolase [Cryptococcus neoformans var. neoformans JEC21]	2.54217e-121	XP_567910	transaldolase [Cryptococcus neoformans var. neoformans JEC21]	8.87709e-95	K00616	transaldolase
CC1G_07744T0	0	24.5624	-4.61838	5e-06	NP_984079	ADL018Wp [Ashbya gossypii ATCC 10895]	3.55293e-24	NP_984079	ADL018Wp [Ashbya gossypii ATCC 10895]	8.37601e-14	K03564	bacterioferritin comigratory protein
CC1G_07750T0	37.8317	66.2117	-0.807491	0.016558	XP_572378	ribosomal protein L4 [Cryptococcus neoformans var. neoformans JEC21]	6.85157e-84	XP_572378	ribosomal protein L4 [Cryptococcus neoformans var. neoformans JEC21]	9.90603e-76	K02936	large subunit ribosomal protein L7Ae
CC1G_07797T0	13.6194	3.2037	2.08785	0.035138	XP_001263048	MFS glucose transporter, putative [Neosartorya fischeri NRRL 181]	5.6063e-136	XP_001268131	sugar transporter [Aspergillus clavatus NRRL 1]	2.55875e-90	K08137	MFS transporter, SP family, galactose:H+ symporter
CC1G_07802T0	0	2.1358	-1.09478	0.514881	XP_747288	ribonuclease P complex subunit Pop2, putative [Aspergillus fumigatus Af293]	6.79507e-15	XP_747288	ribonuclease P complex subunit p30, putative [Aspergillus fumigatus Af293]	3.96333e-11	K03539	ribonuclease P subunit Rpp30
CC1G_07806T0	0	4.2717	-2.09481	0.147432	CAL55867	RNA lariat debranching enzyme (ISS) [Ostreococcus tauri]	2.51328e-71	XP_626975	Dbr1p-like RNA lariat debranching enzyme [Cryptosporidium parvum Iowa II]	1.5184e-30
CC1G_01462T0	10.5928	24.5624	-1.21337	0.06191
CC1G_01453T0	0	7.4755	-2.90217	0.046459	XP_566820	mitochondrion protein [Cryptococcus neoformans var. neoformans JEC21]	5.9204e-05
CC1G_01447T0	10.5928	2.1358	2.31024	0.038739	XP_571729	phosphomethylpyrimidine kinase [Cryptococcus neoformans var. neoformans JEC21]	1.29188e-116	XP_571729	phosphomethylpyrimidine kinase [Cryptococcus neoformans var. neoformans JEC21]	2.13479e-85	K00941	phosphomethylpyrimidine kinase
CC1G_14689T0	0	4.2717	-2.09481	0.147432	XP_001536481	transcription initiation factor IIB [Ajellomyces capsulatus NAm1]	5.18073e-68	XP_001213769	transcription initiation factor IIB [Aspergillus terreus NIH2624]	2.6948e-67	K03124	transcription initiation factor TFIIB
CC1G_01441T0	0	2.1358	-1.09478	0.514881	EDN60485	TFIID subunit [Saccharomyces cerevisiae YJM789]	3.37937e-22	AAF79486	F1L3.13 [Arabidopsis thaliana]	8.9381e-13	K03126	transcription initiation factor TFIID subunit D10
CC1G_01438T0	0	3.2037	-1.67974	0.272321
CC1G_01436T0	0	12.8151	-3.67977	0.002101	XP_001261319	PCI domain protein [Neosartorya fischeri NRRL 181]	2.68742e-47	XP_001261319	PCI domain protein [Neosartorya fischeri NRRL 181]	3.04354e-30
CC1G_01432T0	0	2.1358	-1.09478	0.514881	XP_571385	vesicular-fusion protein sec18 [Cryptococcus neoformans var. neoformans JEC21]	0	XP_571385	vesicular-fusion protein sec18 [Cryptococcus neoformans var. neoformans JEC21]	0
CC1G_01429T0	0	3.2037	-1.67974	0.272321
CC1G_01426T0	0	3.2037	-1.67974	0.272321
CC1G_14686T0	0	4.2717	-2.09481	0.147432	XP_572435	cleft lip and palate associated transmembrane protein [Cryptococcus neoformans var. neoformans JEC21]	4.46183e-152	XP_572435	cleft lip and palate associated transmembrane protein [Cryptococcus neoformans var. neoformans JEC21]	1.49858e-37
CC1G_01411T0	13.6194	22.4265	-0.719541	0.266229	XP_751021	mitochondrial import receptor subunit (Tom20), putative [Aspergillus fumigatus Af293]	1.80303e-13	XP_721452	outer membrane translocase [Candida albicans SC5314]	1.41412e-09
CC1G_01405T0	0	2.1358	-1.09478	0.514881	XP_571380	DNA-directed RNA polymerase i polypeptide 2 [Cryptococcus neoformans var. neoformans JEC21]	0	XP_571380	DNA-directed RNA polymerase i polypeptide 2 [Cryptococcus neoformans var. neoformans JEC21]	0	K03002	DNA-directed RNA polymerase I subunit A2
CC1G_01389T0	0	3.2037	-1.67974	0.272321
CC1G_01387T0	74.1502	150.578	-1.02199	9e-06	XP_001270561	LYR family protein [Aspergillus clavatus NRRL 1]	1.46886e-18	XP_001270561	LYR family protein [Aspergillus clavatus NRRL 1]	2.53992e-07	K03965	NADH dehydrogenase (ubiquinone) 1 beta subcomplex 9
CC1G_01380T0	7.5663	38.4455	-2.34515	8.7e-05	XP_572762	U1 small nuclear ribonucleoprotein [Cryptococcus neoformans var. neoformans JEC21]	3.02759e-18	XP_572762	U1 small nuclear ribonucleoprotein [Cryptococcus neoformans var. neoformans JEC21]	1.87216e-10
CC1G_01379T0	3.0265	38.4455	-3.66709	1e-06	NP_010995	Vacuolar transporter chaperon (VTC) involved in distributing V-ATPase and other membrane proteins; together with other VTC proteins, forms a heterotetrameric complex that associates with the SNARE Nyv1p and the V0 sector of the V-ATPase [Saccharomyces cerevisiae]	2.09615e-41	NP_010995	Vacuolar transporter chaperon (VTC) involved in distributing V-ATPase and other membrane proteins; together with other VTC proteins, forms a heterotetrameric complex that associates with the SNARE Nyv1p and the V0 sector of the V-ATPase [Saccharomyces cerevisiae]	2.11922e-29
CC1G_01368T0	4.5398	5.3396	-0.234103	1
CC1G_01366T0	3.0265	0	1.59765	0.171174	YP_001514004	amidohydrolase [Alkaliphilus oremlandii OhILAs]	2.30298e-41	ZP_01665420	amidohydrolase [Thermosinus carboxydivorans Nor1]	2.20054e-09
CC1G_01359T0	0	7.4755	-2.90217	0.046459	XP_001274344	1,4-alpha-glucan branching enzyme [Aspergillus clavatus NRRL 1]	0	XP_753590	1,4-alpha-glucan branching enzyme [Aspergillus fumigatus Af293]	0	K00700	1,4-alpha-glucan branching enzyme
CC1G_01357T0	0	7.4755	-2.90217	0.046459	XP_566780	art-4 protein [Cryptococcus neoformans var. neoformans JEC21]	3.22029e-65	XP_566780	art-4 protein [Cryptococcus neoformans var. neoformans JEC21]	4.0808e-29	K07060
CC1G_01351T0	3.0265	0	1.59765	0.171174	XP_572383	retinal short-chain dehydrogenase/reductase [Cryptococcus neoformans var. neoformans JEC21]	2.79263e-61	XP_572383	retinal short-chain dehydrogenase/reductase [Cryptococcus neoformans var. neoformans JEC21]	2.05999e-37	K00120
CC1G_01347T0	6.053	9.6113	-0.667081	0.577358	CAB91227	related to Type 2C Protein Phosphatase [Neurospora crassa]	1.19667e-61	XP_750435	protein phophatase 2C family protein [Aspergillus fumigatus Af293]	4.80265e-27
CC1G_01338T0	3.0265	7.4755	-1.30452	0.322286	AAP23044	ferredoxin-like iron-sulfur protein [Paracoccidioides brasiliensis]	6.44182e-75	AAP23044	ferredoxin-like iron-sulfur protein [Paracoccidioides brasiliensis]	1.629e-39	K00338	NADH dehydrogenase I chain I
CC1G_01335T0	111.982	205.043	-0.872657	5e-06	NP_001049239	Os03g0192400 [Oryza sativa (japonica cultivar-group)]	3.27204e-19				K00329	NADH dehydrogenase
CC1G_01334T0	0	3.2037	-1.67974	0.272321	XP_566774	HMG1 [Cryptococcus neoformans var. neoformans JEC21]	1.51004e-46	XP_566774	HMG1 [Cryptococcus neoformans var. neoformans JEC21]	2.94965e-31
CC1G_01331T0	0	7.4755	-2.90217	0.046459	XP_568103	ARF GTPase activator [Cryptococcus neoformans var. neoformans JEC21]	1.15181e-69	XP_568103	ARF GTPase activator [Cryptococcus neoformans var. neoformans JEC21]	4.50755e-33
CC1G_14677T0	0	18.1548	-4.18228	0.000205	XP_569537	acetyl/propionyl CoA carboxylase, beta subunit [Cryptococcus neoformans var. neoformans JEC21]	1.44974e-170	ZP_01165309	3-methylcrotonyl CoA carboxylase, beta subunit [Oceanospirillum sp. MED92]	1.27847e-115	K01969	3-methylcrotonyl-CoA carboxylase beta subunit
CC1G_14676T0	3.0265	0	1.59765	0.171174	NP_001063871	Os09g0551900 [Oryza sativa (japonica cultivar-group)]	1.9323e-07	NP_001063871	Os09g0551900 [Oryza sativa (japonica cultivar-group)]	1.8106e-07
CC1G_01328T0	231.531	33.1058	2.80605	0	XP_751209	RNA binding protein, putative [Aspergillus fumigatus Af293]	5.74564e-07
CC1G_01324T0	0	5.3396	-2.41673	0.081377	XP_001270029	TOM complex component Tom7, putative [Aspergillus clavatus NRRL 1]	2.67768e-12
CC1G_14674T0	0	2.1358	-1.09478	0.514881	XP_001259962	beta-glucosidase [Neosartorya fischeri NRRL 181]	6.65653e-179	XP_001258306	glycosyl hydrolase, putative [Neosartorya fischeri NRRL 181]	3.6748e-62	K01188	beta-glucosidase
CC1G_01316T0	0	10.6793	-3.41675	0.007025	XP_566679	aminopeptidase [Cryptococcus neoformans var. neoformans JEC21]	2.60747e-92	XP_566679	aminopeptidase [Cryptococcus neoformans var. neoformans JEC21]	3.76666e-66
CC1G_01313T0	7.5663	0	2.91959	0.012122	XP_566450	calcium ion transporter [Cryptococcus neoformans var. neoformans JEC21]	1.15031e-05
CC1G_01309T0	0	2.1358	-1.09478	0.514881
CC1G_01297T0	0	2.1358	-1.09478	0.514881	XP_001387929	Bud Emergence Mediator [Pichia stipitis CBS 6054]	6.58073e-46	XP_567831	protein scd2/ral3 [Cryptococcus neoformans var. neoformans JEC21]	1.34992e-62
CC1G_01296T0	62.0441	164.461	-1.40638	0	XP_001536006	NADH-ubiquinone oxidoreductase subunit B17.2 [Ajellomyces capsulatus NAm1]	1.38244e-29	XP_001355984	GA16708-PA [Drosophila pseudoobscura]	1.26367e-06	K00329	NADH dehydrogenase
CC1G_14669T0	0	2.1358	-1.09478	0.514881	XP_001258499	TPR repeat protein [Neosartorya fischeri NRRL 181]	1.14045e-32	XP_001258499	TPR repeat protein [Neosartorya fischeri NRRL 181]	5.13231e-30
CC1G_14669T0	160.407	212.518	-0.405852	0.019831	XP_572711	40S ribosomal protein S7 [Cryptococcus neoformans var. neoformans JEC21]	4.78845e-76	XP_572711	40S ribosomal protein S7 [Cryptococcus neoformans var. neoformans JEC21]	2.01213e-67	K02993	small subunit ribosomal protein S7e
CC1G_01282T0	3.0265	3.2037	-0.0820887	1	XP_566812	sterol metabolism-related protein [Cryptococcus neoformans var. neoformans JEC21]	2.78189e-25	XP_566812	sterol metabolism-related protein [Cryptococcus neoformans var. neoformans JEC21]	1.44577e-12
CC1G_01270T0	62.0441	30.97	1.00242	0.004877	XP_569269	iron-sulfur cluster assembly-related protein [Cryptococcus neoformans var. neoformans JEC21]	3.53394e-58	XP_569269	iron-sulfur cluster assembly-related protein [Cryptococcus neoformans var. neoformans JEC21]	1.05169e-29	K04488	nitrogen fixation protein NifU and related proteins
CC1G_14667T0	7.5663	4.2717	0.824778	0.502737	XP_566563	serine/threonine-protein kinase [Cryptococcus neoformans var. neoformans JEC21]	1.94331e-176	XP_566563	serine/threonine-protein kinase [Cryptococcus neoformans var. neoformans JEC21]	9.23391e-129	K08286	protein-serine/threonine kinase
CC1G_01265T0	0	2.1358	-1.09478	0.514881
CC1G_01259T0	0	7.4755	-2.90217	0.046459	XP_568875	mitochondrial 40s ribosomal protein [Cryptococcus neoformans var. neoformans JEC21]	3.65515e-22	XP_001272983	40S ribosomal protein S14, putative [Aspergillus clavatus NRRL 1]	2.0778e-16
CC1G_01256T0	4.5398	2.1358	1.08785	0.410686
CC1G_01253T0	0	6.4075	-2.67976	0.045616	YP_001506322	glycosyl hydrolase 53 domain protein [Frankia sp. EAN1pec]	1.28065e-19	ZP_01461172	F5/8 type C domain protein [Stigmatella aurantiaca DW4/3-1]	4.00119e-06
CC1G_01252T0	7.5663	5.3396	0.502856	0.750146	XP_748722	conserved mitochondrial protein [Aspergillus fumigatus Af293]	2.11598e-15
CC1G_01248T0	3.0265	23.4944	-2.95659	0.000607	XP_572901	peptidase [Cryptococcus neoformans var. neoformans JEC21]	2.20362e-104	XP_572901	peptidase [Cryptococcus neoformans var. neoformans JEC21]	2.85559e-25
CC1G_01249T0	37.8317	136.695	-1.85329	0	XP_569121	60s ribosomal protein l19, mitochondrial precursor [Cryptococcus neoformans var. neoformans JEC21]	1.22954e-49	XP_569121	60s ribosomal protein l19, mitochondrial precursor [Cryptococcus neoformans var. neoformans JEC21]	8.10991e-47	K02867	large subunit ribosomal protein L11
CC1G_01254T0	18.1592	11.7472	0.628384	0.298485	ABB84238	Grp1p [Exophiala dermatitidis]	1.53029e-10	ABB84238	Grp1p [Exophiala dermatitidis]	1.84097e-10
CC1G_01262T0	3.0265	0	1.59765	0.171174	NP_001035757	heat shock transcription factor 4 isoform b [Homo sapiens]	2.19741e-09				K09417	heat shock transcription factor 4
CC1G_01264T0	7.5663	10.6793	-0.497157	0.60823
CC1G_01269T0	0	2.1358	-1.09478	0.514881	Q8CCF0	U4/U6 small nuclear ribonucleoprotein Prp31 (Pre-mRNA-processing factor 31) (U4/U6 snRNP 61 kDa protein) (Protein 61K)	5.23216e-81	Q8CCF0	U4/U6 small nuclear ribonucleoprotein Prp31 (Pre-mRNA-processing factor 31) (U4/U6 snRNP 61 kDa protein) (Protein 61K)	1.47754e-49
CC1G_01271T0	6.053	44.8531	-2.88949	1e-06	AAS38620	similar to F55B11.3.p [Caenorhabditis elegans] [Dictyostelium discoideum]	4.37033e-13	AAS38620	similar to F55B11.3.p [Caenorhabditis elegans] [Dictyostelium discoideum]	2.39856e-09	K03133	transcription initiation factor TFIID subunit D7
CC1G_01276T0	0	24.5624	-4.61838	5e-06	CAL34142	putative proteasome subunit alpha type 3 [Nidula niveotomentosa]	1.08012e-77	AAT69640	putative proteasome subunit alpha type 3 [Oryza sativa (japonica cultivar-group)]	7.69983e-48	K02727	20S proteasome subunit alpha 7
CC1G_01278T0	28.7521	122.812	-2.09471	0	XP_647188	proteasome subunit beta type 6 [Dictyostelium discoideum AX4]	1.33896e-77	NP_001029541	proteasome (prosome, macropain) subunit, beta type, 6 [Bos taurus]	2.32315e-51	K02738	20S proteasome subunit beta 1
CC1G_01290T0	25.7256	44.8531	-0.802003	0.06327	XP_001260649	transcriptional corepressor Cyc8, putative [Neosartorya fischeri NRRL 181]	2.72706e-170	XP_001260649	transcriptional corepressor Cyc8, putative [Neosartorya fischeri NRRL 181]	9.98708e-169	K02925	large subunit ribosomal protein L3e
CC1G_01298T0	0	5.3396	-2.41673	0.081377	CAD66421	putative transcriptional regulator [Phanerochaete chrysosporium]	3.83588e-48	CAD66421	putative transcriptional regulator [Phanerochaete chrysosporium]	3.10715e-44
CC1G_01302T0	0	2.1358	-1.09478	0.514881	BAD11817	cytochrome P450 [Lentinula edodes]	1.00024e-170	BAD11817	cytochrome P450 [Lentinula edodes]	9.61128e-80
CC1G_01304T0	0	2.1358	-1.09478	0.514881	XP_568749	uroporphyrinogen decarboxylase [Cryptococcus neoformans var. neoformans JEC21]	6.23609e-135	XP_568749	uroporphyrinogen decarboxylase [Cryptococcus neoformans var. neoformans JEC21]	7.71869e-122	K01599	uroporphyrinogen decarboxylase
CC1G_01307T0	12.1061	27.7662	-1.1976	0.036774
CC1G_01315T0	0	99.3175	-6.63398	0	CAC35202	endochitinase [Amanita muscaria]	3.10052e-107	CAC35202	endochitinase [Amanita muscaria]	2.58826e-85
CC1G_01317T0	3.0265	0	1.59765	0.171174	XP_001258429	vacuole-associated enzyme activator complex component (Vac14), putative [Neosartorya fischeri NRRL 181]	0	XP_751167	vacuole-associated enzyme activator complex component (Vac14), putative [Aspergillus fumigatus Af293]	3.91018e-129
CC1G_01325T0	4.5398	0	2.18263	0.070819	XP_001269324	eukaryotic translation initiation factor 3 subunit EifCf, putative [Aspergillus clavatus NRRL 1]	1.1273e-64	XP_001264831	eukaryotic translation initiation factor 3 subunit EifCf, putative [Neosartorya fischeri NRRL 181]	1.16628e-38	K03249	translation initiation factor eIF-3 subunit 5
CC1G_01339T0	3.0265	25.6303	-3.08213	0.000217	XP_566933	prefoldin subunit 2 [Cryptococcus neoformans var. neoformans JEC21]	2.69644e-25	XP_001265273	prefoldin subunit 2, putative [Neosartorya fischeri NRRL 181]	6.63462e-11	K09549	prefoldin subunit 2
CC1G_01340T0	28.7521	2.1358	3.75082	4e-06	NP_194875	pathogenesis-related protein, putative [Arabidopsis thaliana]	1.27157e-15	NP_001056513	Os05g0595200 [Oryza sativa (japonica cultivar-group)]	3.77373e-10
CC1G_01348T0	0	3.2037	-1.67974	0.272321	AAR15498	pollen coat oleosin-glycine rich protein [Arabidopsis arenosa]	1.68496e-05
CC1G_01356T0	24.2123	46.9889	-0.95658	0.025041	XP_567367	arp2/3 complex 21 kda subunit (p21-arc) [Cryptococcus neoformans var. neoformans JEC21]	5.82505e-61	XP_001218428	ARP2/3 complex 21 kDa subunit [Aspergillus terreus NIH2624]	1.4986e-38	K05756	actin related protein 2/3 complex, subunit 3
CC1G_14681T0	3.0265	0	1.59765	0.171174
CC1G_01373T0	33.2919	17.0868	0.962289	0.047302	XP_570307	protein-binding protein [Cryptococcus neoformans var. neoformans JEC21]	4.38419e-76	XP_570307	protein-binding protein [Cryptococcus neoformans var. neoformans JEC21]	4.52141e-49
CC1G_01375T0	7.5663	38.4455	-2.34515	8.7e-05	BAC77592	alpha1 tubulin [Coprinopsis cinerea]	0	P49741	Tubulin alpha-1A chain	0	K07374	tubulin alpha
CC1G_01378T0	0	14.951	-3.90217	0.000656	NP_001087876	MGC82015 protein [Xenopus laevis]	7.64882e-34	XP_001267288	DNA methyltransferase 1-associated protein DMAP1 [Neosartorya fischeri NRRL 181]	7.84854e-17
CC1G_01381T0	30.2654	63.0079	-1.05786	0.004008	XP_001134590	LSM (like-Sm) domain-containing protein [Dictyostelium discoideum AX4]	1.24487e-25	XP_001134590	LSM (like-Sm) domain-containing protein [Dictyostelium discoideum AX4]	3.00761e-12	K04796	small nuclear ribonucleoprotein
CC1G_01383T0	3.0265	7.4755	-1.30452	0.322286	XP_001269564	ubiquitin ligase complex F-box protein GRR1, putative [Aspergillus clavatus NRRL 1]	1.15429e-102	XP_001269564	ubiquitin ligase complex F-box protein GRR1, putative [Aspergillus clavatus NRRL 1]	4.77983e-98	K03360	F-box and leucine-rich repeat protein GRR1
CC1G_01390T0	3.0265	7.4755	-1.30452	0.322286	ABM55548	putative peptidyl-prolyl cis-trans isomerase E [Maconellicoccus hirsutus]	2.67371e-20	XP_566572	cyclophilin [Cryptococcus neoformans var. neoformans JEC21]	3.50066e-11
CC1G_01418T0	62.0441	135.627	-1.12828	5e-06	EAU84422	DNA damage checkpoint protein rad24 [Coprinopsis cinerea okayama7#130]	1.53195e-126	EAU84422	DNA damage checkpoint protein rad24 [Coprinopsis cinerea okayama7#130]	8.23567e-125	K06630	tyrosine 3-monooxygenase/tryptophan 5-monooxygenase activation
CC1G_14687T0	3.0265	2.1358	0.502874	1	XP_001261498	GPI maturation protein (Bst1), putative [Neosartorya fischeri NRRL 181]	2.40725e-53	Q2H102	GPI inositol-deacylase	1.51553e-43	K05294	glycosylphosphatidylinositol deacylase
CC1G_01423T0	0	3.2037	-1.67974	0.272321
CC1G_01425T0	0	2.1358	-1.09478	0.514881	XP_001266887	involucrin repeat protein [Neosartorya fischeri NRRL 181]	1.46627e-18	XP_001266887	involucrin repeat protein [Neosartorya fischeri NRRL 181]	1.70573e-14
CC1G_01433T0	3.0265	0	1.59765	0.171174	XP_569704	vacuolar membrane protein [Cryptococcus neoformans var. neoformans JEC21]	9.45077e-29	XP_569704	vacuolar membrane protein [Cryptococcus neoformans var. neoformans JEC21]	1.88633e-17
CC1G_01435T0	4.5398	3.2037	0.50289	0.696667	XP_001548479	tripeptidyl peptidase [Botryotinia fuckeliana B05.10]	2.22014e-112	BAC56232	tripeptidyl peptidase A [Aspergillus oryzae]	8.41849e-68	K01279	tripeptidyl-peptidase I
CC1G_01443T0	4.5398	19.2227	-2.08211	0.013142	XP_001272391	FAD dependent oxidoreductase, putative [Aspergillus clavatus NRRL 1]	2.43689e-39	YP_001093614	FAD linked oxidase domain protein [Shewanella loihica PV-4]	4.17557e-09	K00279	cytokinin dehydrogenase
CC1G_01449T0	0	8.5434	-3.09481	0.024544	XP_570279	succinate-semialdehyde dehydrogenase [Cryptococcus neoformans var. neoformans JEC21]	1.22905e-134	XP_570279	succinate-semialdehyde dehydrogenase [Cryptococcus neoformans var. neoformans JEC21]	1.90257e-98	K00135	succinate-semialdehyde dehydrogenase (NADP+)
CC1G_01458T0	10.5928	36.3096	-1.77727	0.001282	XP_568814	Eukaryotic translation initiation factor 3 subunit 7 [Cryptococcus neoformans var. neoformans JEC21]	9.14113e-148	XP_001275674	eukaryotic translation initiation factor 3 subunit EifCd, putative [Aspergillus clavatus NRRL 1]	8.45794e-107
CC1G_00463T0	6.053	0	2.59765	0.0293
CC1G_00462T0	3.0265	0	1.59765	0.171174	ABD77427	activating transcription factor 2 [Cryptococcus neoformans var. grubii]	5.89431e-12	ABD77427	activating transcription factor 2 [Cryptococcus neoformans var. grubii]	1.53123e-08	K04450	activating transcription factor 2
CC1G_00461T0	52.9644	126.016	-1.25051	2e-06	XP_001593857	ATP synthase D chain, mitochondrial [Sclerotinia sclerotiorum 1980]	2.28199e-40	XP_001385720	ATP synthase d subunit [Pichia stipitis CBS 6054]	5.1913e-30	K02138	F-type H+-transporting ATPase d chain
CC1G_00460T0	6.053	8.5434	-0.49716	0.771435	AAX51851	hexokinase [Paxillus involutus]	3.03823e-160	AAX51851	hexokinase [Paxillus involutus]	1.86509e-110	K00845	glucokinase
CC1G_00458T0	115.009	84.3665	0.447	0.060289	XP_566824	defender against cell death 1 (dad-1) [Cryptococcus neoformans var. neoformans JEC21]	4.52098e-28	XP_566824	defender against cell death 1 (dad-1) [Cryptococcus neoformans var. neoformans JEC21]	6.75232e-19	K00730	dolichyl-diphosphooligosaccharide--protein glycosyltransferase
CC1G_00456T0	9.0796	7.4755	0.280459	0.78225	XP_568967	integral to membrane protein [Cryptococcus neoformans var. neoformans JEC21]	5.64245e-105	XP_568967	integral to membrane protein [Cryptococcus neoformans var. neoformans JEC21]	8.50853e-45
CC1G_00452T0	3.0265	0	1.59765	0.171174	EAW72380	isochorismatase domain containing 2, isoform CRA_b [Homo sapiens]	1.23876e-28	Q5PQ71	Isochorismatase domain-containing protein 2, mitochondrial precursor	5.45689e-15
CC1G_00444T0	3.0265	51.2606	-4.08213	0	XP_001259421	CCCH zinc finger DNA binding protein [Neosartorya fischeri NRRL 181]	3.12742e-06
CC1G_14658T0	30.2654	65.1437	-1.10596	0.002161	XP_572016	Rho GDP-dissociation inhibitor 1 [Cryptococcus neoformans var. neoformans JEC21]	3.22659e-42	XP_572016	Rho GDP-dissociation inhibitor 1 [Cryptococcus neoformans var. neoformans JEC21]	8.66987e-14
CC1G_00437T0	0	3.2037	-1.67974	0.272321	AAM22492	family 9 glycosyl hydrolase [Phanerochaete chrysosporium]	1.90094e-164	AAM22492	family 9 glycosyl hydrolase [Phanerochaete chrysosporium]	5.09516e-86
CC1G_00433T0	4.5398	11.7472	-1.37162	0.176291
CC1G_00431T0	0	10.6793	-3.41675	0.007025	XP_001272849	nucleoporin Nsp1, putative [Aspergillus clavatus NRRL 1]	9.40535e-32	XP_001272849	nucleoporin Nsp1, putative [Aspergillus clavatus NRRL 1]	9.15453e-25
CC1G_00428T0	0	3.2037	-1.67974	0.272321
CC1G_00425T0	0	2.1358	-1.09478	0.514881	XP_566451	aminotransferase [Cryptococcus neoformans var. neoformans JEC21]	1.59302e-124	XP_566451	aminotransferase [Cryptococcus neoformans var. neoformans JEC21]	3.32939e-90	K00841	aminotransferase
CC1G_00421T0	0	6.4075	-2.67976	0.045616	XP_569768	tetrahydrofolylpolyglutamate synthase [Cryptococcus neoformans var. neoformans JEC21]	3.27633e-130	XP_569768	tetrahydrofolylpolyglutamate synthase [Cryptococcus neoformans var. neoformans JEC21]	1.25847e-97	K01930	folylpolyglutamate synthase
CC1G_00411T0	0	4.2717	-2.09481	0.147432	NP_595310	endoribonuclease [Schizosaccharomyces pombe 972h-]	1.34586e-97	NP_491303	E01A2.5 [Caenorhabditis elegans]	2.29582e-49	K06927
CC1G_00404T0	0	2.1358	-1.09478	0.514881	XP_566520	pelota [Cryptococcus neoformans var. neoformans JEC21]	8.63873e-125	XP_566520	pelota [Cryptococcus neoformans var. neoformans JEC21]	1.14344e-104	K06965
CC1G_00399T0	0	7.4755	-2.90217	0.046459	XP_566539	sorbitol dehydrogenase [Cryptococcus neoformans var. neoformans JEC21]	2.46427e-118	XP_566646	sorbitol dehydrogenase [Cryptococcus neoformans var. neoformans JEC21]	4.23043e-68	K00008	L-iditol 2-dehydrogenase
CC1G_00396T0	0	2.1358	-1.09478	0.514881	XP_569424	protein-S-isoprenylcysteine O-methyltransferase [Cryptococcus neoformans var. neoformans JEC21]	2.93309e-47	XP_569424	protein-S-isoprenylcysteine O-methyltransferase [Cryptococcus neoformans var. neoformans JEC21]	2.99394e-20	K00587	protein-S-isoprenylcysteine O-methyltransferase
CC1G_14647T0	0	11.7472	-3.55425	0.00382	XP_566538	cleavage/polyadenylation specificity factor [Cryptococcus neoformans var. neoformans JEC21]	5.36496e-24	XP_566538	cleavage/polyadenylation specificity factor [Cryptococcus neoformans var. neoformans JEC21]	1.2475e-17
CC1G_00388T0	3.0265	4.2717	-0.49716	1	XP_001272406	UPF0183 domain protein [Aspergillus clavatus NRRL 1]	1.49518e-14
CC1G_00384T0	0	9.6113	-3.26473	0.013065	XP_001209668	histone H3 [Aspergillus terreus NIH2624]	7.31678e-40	NP_173418	DNA binding [Arabidopsis thaliana]	6.41363e-24
CC1G_00381T0	6.053	3.2037	0.917911	0.458201	XP_001260808	pyrimidine 5&apos;-nucleotidase, putative [Neosartorya fischeri NRRL 181]	1.4392e-48	XP_001260808	pyrimidine 5&apos;-nucleotidase, putative [Neosartorya fischeri NRRL 181]	1.15817e-35	K07025	putative hydrolase of the HAD superfamily
CC1G_00379T0	3.0265	2.1358	0.502874	1	XP_001261085	CrcB-like protein [Neosartorya fischeri NRRL 181]	2.46386e-29	XP_001261085	CrcB-like protein [Neosartorya fischeri NRRL 181]	4.38748e-19
CC1G_00378T0	3.0265	2.1358	0.502874	1	XP_571735	casein kinase II beta chain [Cryptococcus neoformans var. neoformans JEC21]	4.24622e-95	XP_571735	casein kinase II beta chain [Cryptococcus neoformans var. neoformans JEC21]	1.1741e-94	K03115	casein kinase 2, beta polypeptide
CC1G_00377T0	16.6459	44.8531	-1.43004	0.001967	XP_571814	structural constituent of ribosome [Cryptococcus neoformans var. neoformans JEC21]	1.06735e-21	XP_571814	structural constituent of ribosome [Cryptococcus neoformans var. neoformans JEC21]	2.98707e-26	K02920	large subunit ribosomal protein L36e
CC1G_00373T0	3.0265	5.3396	-0.819081	0.707167	EDL30285	mCG141180, isoform CRA_a [Mus musculus]	2.01387e-115	NP_175274	AGO1 (ARGONAUTE 1) [Arabidopsis thaliana]	6.84976e-18
CC1G_00368T0	0	2.1358	-1.09478	0.514881	XP_568096	pyruvate dehydrogenase e1 component beta subunit, mitochondrial precursor [Cryptococcus neoformans var. neoformans JEC21]	2.0581e-149	XP_568096	pyruvate dehydrogenase e1 component beta subunit, mitochondrial precursor [Cryptococcus neoformans var. neoformans JEC21]	9.7572e-132	K00162	pyruvate dehydrogenase E1 component, beta subunit
CC1G_00364T0	6.053	4.2717	0.50284	0.725315
CC1G_00347T0	3.0265	13.8831	-2.19761	0.03374	Q2UJ16	Mediator of RNA polymerase II transcription subunit 17 (Mediator complex subunit 17)	5.84035e-07
CC1G_00345T0	0	2.1358	-1.09478	0.514881	AAX26456	SJCHGC03253 protein [Schistosoma japonicum]	3.08167e-32	XP_001021897	RNA binding protein [Tetrahymena thermophila SB210]	4.88336e-18
CC1G_00344T0	3.0265	2.1358	0.502874	1	XP_001220173	protein disulfide-isomerase precursor [Chaetomium globosum CBS 148.51]	8.66563e-123	XP_001220173	protein disulfide-isomerase precursor [Chaetomium globosum CBS 148.51]	2.04941e-108	K09580	prolyl 4-hydroxylase, beta polypeptide
CC1G_00330T0	0	7.4755	-2.90217	0.046459	XP_746741	DUF1716 domain protein [Aspergillus fumigatus Af293]	3.43775e-68	EAL84703	DUF1716 domain protein [Aspergillus fumigatus Af293]	8.26161e-38
CC1G_00328T0	12.1061	29.902	-1.30451	0.026334	XP_568453	cytoplasm protein [Cryptococcus neoformans var. neoformans JEC21]	1.96219e-56	XP_568453	cytoplasm protein [Cryptococcus neoformans var. neoformans JEC21]	2.09463e-16
CC1G_00325T0	0	2.1358	-1.09478	0.514881	XP_571731	serine/threonine-protein kinase orb6 [Cryptococcus neoformans var. neoformans JEC21]	0	XP_571731	serine/threonine-protein kinase orb6 [Cryptococcus neoformans var. neoformans JEC21]	7.28607e-153	K08286	protein-serine/threonine kinase
CC1G_00321T0	6.053	0	2.59765	0.0293
CC1G_00319T0	0	5.3396	-2.41673	0.081377	CAA63316	ubiquitin--protein ligase; ubiquitin-conjugating-protein [Agaricus bisporus]	1.18339e-78	CAA63316	ubiquitin--protein ligase; ubiquitin-conjugating-protein [Agaricus bisporus]	5.25957e-57	K10576	ubiquitin-conjugating enzyme E2 H
CC1G_00317T0	0	2.1358	-1.09478	0.514881	XP_572045	glucose-6-phosphate 1-dehydrogenase [Cryptococcus neoformans var. neoformans JEC21]	0	BAA97664	glucose-6-phosphate dehydrogenase [Triticum aestivum]	4.24083e-111	K00036	glucose-6-phosphate 1-dehydrogenase
CC1G_00315T0	0	4.2717	-2.09481	0.147432	XP_001271871	DUF1682 domain protein [Aspergillus clavatus NRRL 1]	7.72608e-19
CC1G_14627T0	3.0265	0	1.59765	0.171174	XP_001273528	transcription initiation factor IIF subunit alpha, putative [Aspergillus clavatus NRRL 1]	2.93554e-09	XP_001273528	transcription initiation factor IIF subunit alpha, putative [Aspergillus clavatus NRRL 1]	5.77075e-08
CC1G_00282T0	0	3.2037	-1.67974	0.272321	XP_001662572	survivin [Aedes aegypti]	3.23535e-49	NP_649995	Bruce CG6303-PA [Drosophila melanogaster]	3.58709e-15	K10586	baculoviral IAP repeat-containing protein 6 (apollon)
CC1G_14623T0	3.0265	5.3396	-0.819081	0.707167	XP_572055	peroxisomal membrane protein [Cryptococcus neoformans var. neoformans JEC21]	4.52937e-66	XP_572055	peroxisomal membrane protein [Cryptococcus neoformans var. neoformans JEC21]	7.99618e-32
CC1G_00272T0	0	3.2037	-1.67974	0.272321	CAB96110	putativechitin synthase enzyme [Agaricus bisporus]	0	CAB96110	putativechitin synthase enzyme [Agaricus bisporus]	0
CC1G_00269T0	0	8.5434	-3.09481	0.024544	XP_001276085	Rheb small monomeric GTPase RhbA [Aspergillus clavatus NRRL 1]	3.60835e-49	XP_001276085	Rheb small monomeric GTPase RhbA [Aspergillus clavatus NRRL 1]	8.34483e-35	K07208	Ras homolog enriched in brain
CC1G_00267T0	0	6.4075	-2.67976	0.045616	XP_566784	cytoplasm protein [Cryptococcus neoformans var. neoformans JEC21]	1.87863e-42	XP_566784	cytoplasm protein [Cryptococcus neoformans var. neoformans JEC21]	5.02916e-31	K07050
CC1G_00259T0	3.0265	0	1.59765	0.171174	ABR27982	mob as tumor suppressor-like protein [Triatoma infestans]	9.44727e-82	XP_647813	Mps1 binder-like protein [Dictyostelium discoideum AX4]	9.22299e-43	K06685	maintenance of ploidy protein MOB1 (MPS1 binder 1)
CC1G_00244T0	4.5398	8.5434	-0.912182	0.542395	XP_568958	ATP(GTP)-binding protein Fet5 [Cryptococcus neoformans var. neoformans JEC21]	5.18012e-96	XP_568958	ATP(GTP)-binding protein Fet5 [Cryptococcus neoformans var. neoformans JEC21]	1.12976e-51	K06883
CC1G_00243T0	13.6194	6.4075	1.08783	0.189608
CC1G_00238T0	30.2654	70.4834	-1.21961	0.000604	BAD11816	putative S-phase specific ribosomal protein cyc07 [Lentinula edodes]	9.27399e-114	BAD11816	putative S-phase specific ribosomal protein cyc07 [Lentinula edodes]	1.21227e-104	K02984	small subunit ribosomal protein S3Ae
CC1G_00237T0	3.0265	2.1358	0.502874	1	XP_570064	adenine phosphoribosyltransferase [Cryptococcus neoformans var. neoformans JEC21]	3.29555e-59	XP_570064	adenine phosphoribosyltransferase [Cryptococcus neoformans var. neoformans JEC21]	2.7089e-46	K00759	adenine phosphoribosyltransferase
CC1G_00232T0	0	5.3396	-2.41673	0.081377
CC1G_00230T0	3.0265	0	1.59765	0.171174	CAK32533	putative dicer-like protein [Mucor circinelloides]	8.30036e-77	CAK32533	putative dicer-like protein [Mucor circinelloides]	9.68878e-20	K01165
CC1G_14615T0	10.5928	0	3.40501	0.002075	XP_568049	Aldehyde dehydrogenase (ALDDH) [Cryptococcus neoformans var. neoformans JEC21]	3.59289e-154	YP_722268	Aldehyde dehydrogenase (NAD+) [Trichodesmium erythraeum IMS101]	1.18061e-33	K00128	aldehyde dehydrogenase (NAD+)
CC1G_00220T0	3.0265	10.6793	-1.81909	0.139527	XP_755755	vacuolar protein sorting protein Vps66, putative [Aspergillus fumigatus Af293]	6.44103e-13
CC1G_00209T0	6.053	3.2037	0.917911	0.458201	XP_363624	calcium sensor NCS-1 [Magnaporthe grisea 70-15]	5.41535e-72	XP_571920	calcium ion binding protein [Cryptococcus neoformans var. neoformans JEC21]	1.26511e-56
CC1G_00207T0	6.053	0	2.59765	0.0293	XP_001527190	t-SNARE VTI1 [Lodderomyces elongisporus NRRL YB-4239]	1.55824e-20	XP_001266947	vesicle transport v-snare protein vti1homolog , putative [Neosartorya fischeri NRRL 181]	1.92884e-08	K08493	vesicle transport through interaction with t-SNAREs 1
CC1G_14608T0	13.6194	16.0189	-0.234112	0.836655	XP_569574	cytoplasm protein [Cryptococcus neoformans var. neoformans JEC21]	7.46521e-135	T42381	probable GTP-binding protein - fission yeast (Schizosaccharomyces pombe)	8.18727e-70	K06944
CC1G_00200T0	3.0265	0	1.59765	0.171174	BAB13815	ribonucleotide reductase small subunit [Lentinula edodes]	9.07451e-115	BAB13815	ribonucleotide reductase small subunit [Lentinula edodes]	1.29697e-123	K00526	ribonucleoside-diphosphate reductase beta chain
CC1G_00197T0	7.5663	30.97	-2.03321	0.00136	NP_983979	ADL117Wp [Ashbya gossypii ATCC 10895]	1.35095e-11	NP_983979	ADL117Wp [Ashbya gossypii ATCC 10895]	2.05222e-11
CC1G_00190T0	0	6.4075	-2.67976	0.045616	XP_568739	glucan 1,3 beta-glucosidase protein [Cryptococcus neoformans var. neoformans JEC21]	9.51594e-50	XP_568739	glucan 1,3 beta-glucosidase protein [Cryptococcus neoformans var. neoformans JEC21]	3.88795e-17
CC1G_00189T0	9.0796	12.8151	-0.497144	0.634058	XP_566931	retrograde transport, endosome to Golgi-related protein [Cryptococcus neoformans var. neoformans JEC21]	1.34262e-108	XP_566931	retrograde transport, endosome to Golgi-related protein [Cryptococcus neoformans var. neoformans JEC21]	2.06859e-95
CC1G_00185T0	4.5398	2.1358	1.08785	0.410686
CC1G_00176T0	3.0265	12.8151	-2.08212	0.054552	XP_312776	AGAP003089-PA [Anopheles gambiae str. PEST]	4.32608e-163	ABG73410	eIF4AIII protein [Bombyx mori]	9.3135e-145	K03257	translation initiation factor eIF-4A
CC1G_00174T0	0	2.1358	-1.09478	0.514881
CC1G_00149T0	33.2919	63.0079	-0.920361	0.009272	EAU84630	ADP-ribosylation factor 1 [Coprinopsis cinerea okayama7#130]	3.21588e-99	EAU84630	ADP-ribosylation factor 1 [Coprinopsis cinerea okayama7#130]	4.17709e-73	K07977	Arf/Sar family, other
CC1G_00147T0	0	4.2717	-2.09481	0.147432	XP_569538	phosphatase [Cryptococcus neoformans var. neoformans JEC21]	1.61485e-45	XP_569538	phosphatase [Cryptococcus neoformans var. neoformans JEC21]	1.2846e-31
CC1G_00134T0	0	4.2717	-2.09481	0.147432	NP_985559	AFR012Cp [Ashbya gossypii ATCC 10895]	1.50112e-74	XP_711376	cytochrome oxidase assembly protein [Candida albicans SC5314]	7.7228e-75	K02259	cytochrome c oxidase subunit XV assembly protein
CC1G_00131T0	18.1592	4.2717	2.08782	0.009169	AAP41027	GSNO reductase [Cryptococcus neoformans var. grubii]	2.87451e-146	XP_568318	formaldehyde dehydrogenase (glutathione) [Cryptococcus neoformans var. neoformans JEC21]	3.19106e-97	K00121	S-(hydroxymethyl)glutathione dehydrogenase
CC1G_00120T0	0	4.2717	-2.09481	0.147432	XP_569686	cytoplasm protein [Cryptococcus neoformans var. neoformans JEC21]	2.80863e-29	XP_569686	cytoplasm protein [Cryptococcus neoformans var. neoformans JEC21]	2.61603e-46
CC1G_00119T0	0	2.1358	-1.09478	0.514881
CC1G_14588T0	60.5308	88.6382	-0.550259	0.054028	NP_116690	Protein component of the large (60S) ribosomal subunit, has similarity to rat L29 ribosomal protein; not essential for translation, but required for proper joining of the large and small ribosomal subunits and for normal translation rate [Saccharomyces cerevisiae]	7.54065e-15	AAR91505	ribosomal protein L29 [Tetraodon fluviatilis]	4.03766e-07	K02905	large subunit ribosomal protein L29e
CC1G_00114T0	3.0265	0	1.59765	0.171174	Q0UPV4	DNA replication complex GINS protein PSF3	1.22001e-13	Q5KAM9	DNA replication complex GINS protein PSF3	1.73318e-10
CC1G_00108T0	7.5663	71.5513	-3.24132	0	NP_003087	small nuclear ribonucleoprotein polypeptide G [Homo sapiens]	3.8216e-19	NP_986058	AFR511Cp [Ashbya gossypii ATCC 10895]	9.10449e-11
CC1G_00098T0	3.0265	0	1.59765	0.171174
CC1G_00095T0	6.053	33.1058	-2.45136	0.0002	XP_001273659	CBF/NF-Y family transcription factor, putative [Aspergillus clavatus NRRL 1]	5.84847e-36	XP_001258892	CBF/NF-Y family transcription factor, putative [Neosartorya fischeri NRRL 181]	7.73479e-19
CC1G_00076T0	4.5398	11.7472	-1.37162	0.176291	XP_752352	37S ribosomal protein S11, putative [Aspergillus fumigatus Af293]	4.41611e-18	NP_983929	ADL167Wp [Ashbya gossypii ATCC 10895]	1.94811e-12
CC1G_00074T0	0	2.1358	-1.09478	0.514881
CC1G_00072T0	13.6194	11.7472	0.213346	0.82168	XP_755197	DUF788 domain protein [Aspergillus fumigatus Af293]	6.55483e-11
CC1G_00070T0	3.0265	0	1.59765	0.171174
CC1G_14583T0	0	2.1358	-1.09478	0.514881	NP_001016419	methyltransferase like 3 [Xenopus tropicalis]	2.11731e-99	EAT35697	n6-adenosine-methyltransferase ime4 [Aedes aegypti]	8.74839e-74	K05925	mRNA (2'-O-methyladenosine-N6-)-methyltransferase
CC1G_00065T0	3.0265	0	1.59765	0.171174	YP_001511356	2OG-Fe(II) oxygenase [Frankia sp. EAN1pec]	8.73567e-19	ZP_00567016	2OG-Fe(II) oxygenase superfamily [Frankia sp. EAN1pec]	7.49444e-15
CC1G_00042T0	4.5398	19.2227	-2.08211	0.013142
CC1G_00040T0	0	2.1358	-1.09478	0.514881
CC1G_14579T0	31.7786	3.2037	3.31024	7e-06
CC1G_00037T0	3.0265	10.6793	-1.81909	0.139527	XP_001384046	NADH-cytochrome b-5 reductase [Pichia stipitis CBS 6054]	1.54476e-26	XP_001384046	NADH-cytochrome b-5 reductase [Pichia stipitis CBS 6054]	5.24778e-20
CC1G_00033T0	149.814	216.79	-0.533128	0.002327	XP_001259479	Ran-specific GTPase-activating protein 1, putative [Neosartorya fischeri NRRL 181]	8.10712e-58	XP_001259479	Ran-specific GTPase-activating protein 1, putative [Neosartorya fischeri NRRL 181]	9.81875e-41
CC1G_00021T0	3.0265	0	1.59765	0.171174	NP_080719	mitochondrial protein 18 kDa [Mus musculus]	6.26369e-11
CC1G_00019T0	9.0796	0	3.18263	0.005015	XP_571517	5&apos;-3&apos; exoribonuclease [Cryptococcus neoformans var. neoformans JEC21]	0	XP_571517	5&apos;-3&apos; exoribonuclease [Cryptococcus neoformans var. neoformans JEC21]	4.90538e-128	K01146
CC1G_00016T0	3.0265	0	1.59765	0.171174	XP_001276638	DUF962 domain protein [Aspergillus clavatus NRRL 1]	1.4682e-35	XP_001276638	DUF962 domain protein [Aspergillus clavatus NRRL 1]	2.81256e-06
CC1G_00013T0	13.6194	52.3286	-1.94194	4.2e-05
CC1G_00011T0	3.0265	3.2037	-0.0820887	1	XP_001258113	Ser/Thr protein phosphatase family protein [Neosartorya fischeri NRRL 181]	8.10616e-109	XP_001258113	Ser/Thr protein phosphatase family protein [Neosartorya fischeri NRRL 181]	7.76347e-102
CC1G_00012T0	3.0265	0	1.59765	0.171174	NP_001101807	thyroid hormone receptor associated protein 2 [Rattus norvegicus]	9.48964e-05
CC1G_00014T0	31.7786	39.5134	-0.314286	0.505363	XP_568632	acyl-CoA oxidase [Cryptococcus neoformans var. neoformans JEC21]	1.64191e-150	XP_568632	acyl-CoA oxidase [Cryptococcus neoformans var. neoformans JEC21]	1.1919e-121	K09478	short/branched chain acyl-CoA dehydrogenase
CC1G_00015T0	0	2.1358	-1.09478	0.514881	XP_568778	fatty acid beta-oxidation-related protein [Cryptococcus neoformans var. neoformans JEC21]	1.94691e-105	XP_568778	fatty acid beta-oxidation-related protein [Cryptococcus neoformans var. neoformans JEC21]	6.02888e-49
CC1G_00017T0	6.053	6.4075	-0.0821112	1	BAF36383	v-SNARE [Aspergillus oryzae]	2.18808e-62	BAF36383	v-SNARE [Aspergillus oryzae]	3.3508e-42	K08517	vesicle transport protein SEC22
CC1G_00018T0	0	3.2037	-1.67974	0.272321
CC1G_00034T0	12.1061	38.4455	-1.66708	0.001841	XP_566482	COPII-coated vesicle protein [Cryptococcus neoformans var. neoformans JEC21]	1.2804e-54	XP_566482	COPII-coated vesicle protein [Cryptococcus neoformans var. neoformans JEC21]	5.61806e-31
CC1G_00053T0	12.1061	13.8831	-0.197596	0.827853	XP_570123	small monomeric GTPase [Cryptococcus neoformans var. neoformans JEC21]	2.97535e-66	XP_570123	small monomeric GTPase [Cryptococcus neoformans var. neoformans JEC21]	2.3961e-45	K07942	ADP-ribosylation factor-like 1
CC1G_00067T0	33.2919	52.3286	-0.652428	0.090956	AAI34027	Srrm2 protein [Danio rerio]	1.2902e-20	AAH71371	Zgc:110023 protein [Danio rerio]	2.58472e-14
CC1G_00068T0	0	3.2037	-1.67974	0.272321	YP_001511356	2OG-Fe(II) oxygenase [Frankia sp. EAN1pec]	3.65391e-19	ZP_00567016	2OG-Fe(II) oxygenase superfamily [Frankia sp. EAN1pec]	1.50546e-15
CC1G_00077T0	39.345	51.2606	-0.38167	0.290485	XP_572447	ubiquinol-cytochrome c reductase complex 7.3 kda protein [Cryptococcus neoformans var. neoformans JEC21]	2.36464e-08
CC1G_14585T0	37.8317	46.9889	-0.312724	0.463468	XP_367327	RNP domain protein [Magnaporthe grisea 70-15]	2.99261e-32	NP_998424	polyadenylate-binding protein nuclear 1 [Danio rerio]	1.3619e-20
CC1G_14586T0	7.5663	21.3586	-1.49716	0.040199	XP_572449	50s ribosomal protein l19 [Cryptococcus neoformans var. neoformans JEC21]	7.89786e-17	XP_572449	50s ribosomal protein l19 [Cryptococcus neoformans var. neoformans JEC21]	7.55497e-17
CC1G_00091T0	0	2.1358	-1.09478	0.514881
CC1G_00092T0	3.0265	2.1358	0.502874	1	XP_001384413	34-kDa subunit of RNA polymerase III (C) [Pichia stipitis CBS 6054]	1.08405e-39	XP_001384413	34-kDa subunit of RNA polymerase III (C) [Pichia stipitis CBS 6054]	1.51872e-25	K03025	DNA-directed RNA polymerase III subunit C34
CC1G_00096T0	0	2.1358	-1.09478	0.514881	XP_570179	mRNA processing-related protein [Cryptococcus neoformans var. neoformans JEC21]	4.74539e-30	XP_570179	mRNA processing-related protein [Cryptococcus neoformans var. neoformans JEC21]	3.05077e-20
CC1G_00100T0	0	5.3396	-2.41673	0.081377	XP_569276	53 kda brg1-associated factor b [Cryptococcus neoformans var. neoformans JEC21]	7.72192e-93	XP_569276	53 kda brg1-associated factor b [Cryptococcus neoformans var. neoformans JEC21]	1.17752e-32
CC1G_00103T0	0	5.3396	-2.41673	0.081377	XP_721720	putative rhomboid family membrane protein [Candida albicans SC5314]	3.94255e-12				K09650	rhomboid-like protein
CC1G_00106T0	0	12.8151	-3.67977	0.002101	XP_567632	regulation of meiosis-related protein [Cryptococcus neoformans var. neoformans JEC21]	5.04654e-98	XP_567632	regulation of meiosis-related protein [Cryptococcus neoformans var. neoformans JEC21]	2.33427e-63
CC1G_14587T0	9.0796	18.1548	-0.99965	0.202832	XP_001276276	RNA polymerase III transcription factor subunit, putative [Aspergillus clavatus NRRL 1]	3.59297e-27	T11662	probable transcription factor 44K chain - fission yeast (Schizosaccharomyces pombe)	2.41052e-07
CC1G_00118T0	0	9.6113	-3.26473	0.013065	XP_571977	ER to Golgi transport-related protein [Cryptococcus neoformans var. neoformans JEC21]	7.4879e-52	XP_001266208	erp2,4 [Neosartorya fischeri NRRL 181]	4.66039e-28
CC1G_00124T0	3.0265	2.1358	0.502874	1	XP_569118	valine-tRNA ligase [Cryptococcus neoformans var. neoformans JEC21]	0	XP_569118	valine-tRNA ligase [Cryptococcus neoformans var. neoformans JEC21]	0	K01873	valyl-tRNA synthetase
CC1G_00125T0	4.5398	34.1737	-2.91219	3.8e-05	XP_368728	deoxyuridine 5&apos;-triphosphate nucleotidohydrolase [Magnaporthe grisea 70-15]	1.59e-50	XP_001220139	dUTP pyrophosphatase [Chaetomium globosum CBS 148.51]	1.87426e-21	K01520	dUTP pyrophosphatase
CC1G_00127T0	4.5398	4.2717	0.0878185	1	NP_001046851	Os02g0481000 [Oryza sativa (japonica cultivar-group)]	3.29128e-07
CC1G_14590T0	10.5928	20.2906	-0.937728	0.164458
CC1G_14591T0	12.1061	28.8341	-1.25204	0.026053	XP_569297	proteasome subunit alpha type 1 [Cryptococcus neoformans var. neoformans JEC21]	1.5071e-92	XP_569297	proteasome subunit alpha type 1 [Cryptococcus neoformans var. neoformans JEC21]	1.17601e-58	K02725	20S proteasome subunit alpha 6
CC1G_00139T0	0	5.3396	-2.41673	0.081377
CC1G_14594T0	3.0265	20.2906	-2.74509	0.002915	ZP_01439972	single-strand DNA binding protein [Fulvimarina pelagi HTCC2506]	1.98747e-07
CC1G_00146T0	12.1061	55.5324	-2.1976	4e-06	BAC77593	alpha2 tubulin [Coprinopsis cinerea]	0	BAC77593	alpha2 tubulin [Coprinopsis cinerea]	0	K07374	tubulin alpha
CC1G_00148T0	0	3.2037	-1.67974	0.272321	XP_566633	rsec15 [Cryptococcus neoformans var. neoformans JEC21]	0	XP_566633	rsec15 [Cryptococcus neoformans var. neoformans JEC21]	1.30285e-90
CC1G_00151T0	12.1061	2.1358	2.50289	0.020302
CC1G_00154T0	0	3.2037	-1.67974	0.272321
CC1G_00156T0	75.6635	58.7362	0.365348	0.198748
CC1G_00158T0	22.699	145.239	-2.67772	0	XP_001273801	extracellular conserved serine-rich protein [Aspergillus clavatus NRRL 1]	8.76797e-08
CC1G_00160T0	0	14.951	-3.90217	0.000656	XP_569630	nicotinate-nucleotide diphosphorylase (carboxylating) [Cryptococcus neoformans var. neoformans JEC21]	2.5442e-93	XP_569630	nicotinate-nucleotide diphosphorylase (carboxylating) [Cryptococcus neoformans var. neoformans JEC21]	1.63698e-80	K00767	nicotinate-nucleotide pyrophosphorylase (carboxylating)
CC1G_00164T0	4.5398	17.0868	-1.91218	0.033177	ZP_00743041	3-hydroxybutyryl-CoA dehydratase [Bacillus thuringiensis serovar israelensis ATCC 35646]	2.79729e-43	NP_832246	enoyl-CoA hydratase [Bacillus cereus ATCC 14579]	1.47301e-25	K01692	enoyl-CoA hydratase
CC1G_00172T0	205.805	378.048	-0.877291	0
CC1G_00173T0	13.6194	16.0189	-0.234112	0.836655	NP_001051674	Os03g0811700 [Oryza sativa (japonica cultivar-group)]	7.56442e-28	NP_001051674	Os03g0811700 [Oryza sativa (japonica cultivar-group)]	5.36861e-18
CC1G_00177T0	4.5398	2.1358	1.08785	0.410686	XP_569892	RNA splicing factor PRP9 [Cryptococcus neoformans var. neoformans JEC21]	1.20817e-108	XP_569892	RNA splicing factor PRP9 [Cryptococcus neoformans var. neoformans JEC21]	1.03575e-59
CC1G_00179T0	4.5398	17.0868	-1.91218	0.033177	XP_566818	protein-vacuolar targeting-related protein [Cryptococcus neoformans var. neoformans JEC21]	5.86841e-36	XP_566818	protein-vacuolar targeting-related protein [Cryptococcus neoformans var. neoformans JEC21]	1.00406e-30
CC1G_00182T0	6.053	7.4755	-0.30452	1	XP_571584	HSPC177 [Cryptococcus neoformans var. neoformans JEC21]	6.25067e-59	XP_571584	HSPC177 [Cryptococcus neoformans var. neoformans JEC21]	6.20154e-34
CC1G_00183T0	3.0265	0	1.59765	0.171174
CC1G_00196T0	3.0265	4.2717	-0.49716	1	XP_566594	multidrug resistance protein [Cryptococcus neoformans var. neoformans JEC21]	1.47971e-131	XP_566594	multidrug resistance protein [Cryptococcus neoformans var. neoformans JEC21]	6.26538e-110	K03030	26S proteasome regulatory subunit N11
CC1G_00201T0	0	7.4755	-2.90217	0.046459	BAB13815	ribonucleotide reductase small subunit [Lentinula edodes]	4.4932e-122	BAB13815	ribonucleotide reductase small subunit [Lentinula edodes]	5.93617e-147
CC1G_00206T0	3.0265	4.2717	-0.49716	1	XP_567574	vacuole protein [Cryptococcus neoformans var. neoformans JEC21]	2.36606e-63	XP_567574	vacuole protein [Cryptococcus neoformans var. neoformans JEC21]	2.06785e-35
CC1G_00208T0	3.0265	0	1.59765	0.171174	XP_001276642	DUF850 domain protein [Aspergillus clavatus NRRL 1]	1.03958e-34	NP_985976	AFR429Cp [Ashbya gossypii ATCC 10895]	8.81361e-12
CC1G_00210T0	3.0265	14.951	-2.30452	0.020806
CC1G_00211T0	0	2.1358	-1.09478	0.514881	NP_062559	WDR45-like [Homo sapiens]	1.65204e-47	NP_001045307	Os01g0934000 [Oryza sativa (japonica cultivar-group)]	9.08268e-34
CC1G_14610T0	0	4.2717	-2.09481	0.147432	XP_571230	rRNA primary transcript binding protein [Cryptococcus neoformans var. neoformans JEC21]	8.66414e-113	XP_571230	rRNA primary transcript binding protein [Cryptococcus neoformans var. neoformans JEC21]	6.73999e-97
CC1G_00218T0	0	2.1358	-1.09478	0.514881	XP_567555	transcriptional regulatory protein [Cryptococcus neoformans var. neoformans JEC21]	2.21365e-52
CC1G_14611T0	16.6459	29.902	-0.845075	0.10524	XP_748438	cystathionine beta-lyase [Aspergillus fumigatus Af293]	2.19602e-67	XP_748438	cystathionine beta-lyase [Aspergillus fumigatus Af293]	3.68097e-34
CC1G_00221T0	0	2.1358	-1.09478	0.514881	NP_013014	Integral membrane protein localized to late Golgi vesicles along with the v-SNARE Tlg2p; green fluorescent protein (GFP)-fusion protein localizes to the cytoplasm in a punctate pattern [Saccharomyces cerevisiae]	5.47051e-16	NP_984322	ADR226Cp [Ashbya gossypii ATCC 10895]	4.0097e-06
CC1G_14614T0	0	4.2717	-2.09481	0.147432	XP_569251	20S proteasome subunit [Cryptococcus neoformans var. neoformans JEC21]	1.8851e-99	XP_569251	20S proteasome subunit [Cryptococcus neoformans var. neoformans JEC21]	1.17412e-96	K02726	20S proteasome subunit alpha 2
CC1G_00229T0	25.7256	93.9779	-1.86912	0
CC1G_00231T0	3.0265	0	1.59765	0.171174
CC1G_00233T0	0	2.1358	-1.09478	0.514881
CC1G_14616T0	0	2.1358	-1.09478	0.514881	XP_569717	acetyl-CoA C-acetyltransferase [Cryptococcus neoformans var. neoformans JEC21]	8.01344e-106	XP_569717	acetyl-CoA C-acetyltransferase [Cryptococcus neoformans var. neoformans JEC21]	6.41674e-114	K00626	acetyl-CoA C-acetyltransferase
CC1G_00245T0	0	3.2037	-1.67974	0.272321	XP_001257959	RNA binding protein Pym, putative [Neosartorya fischeri NRRL 181]	3.10272e-06
CC1G_14619T0	3.0265	16.0189	-2.40405	0.012821	NP_012168	Fmc1p [Saccharomyces cerevisiae]	9.13281e-05
CC1G_14619T0	4.5398	7.4755	-0.719541	0.538559	XP_001523324	protein SUA5 [Lodderomyces elongisporus NRRL YB-4239]	1.74355e-46	XP_568937	cell growth and/or maintenance-related protein [Cryptococcus neoformans var. neoformans JEC21]	6.66558e-46	K07566	putative translation factor
CC1G_00260T0	62.0441	10.6793	2.53848	0	ZP_01220855	putative ThiJ/PfpI family protein [Photobacterium profundum 3TCK]	1.67457e-47	ZP_01521948	ThiJ/PfpI [Comamonas testosteroni KF-1]	1.12106e-21
CC1G_00262T0	0	2.1358	-1.09478	0.514881	XP_569093	longevity-assurance protein [Cryptococcus neoformans var. neoformans JEC21]	3.44733e-57	XP_569093	longevity-assurance protein [Cryptococcus neoformans var. neoformans JEC21]	4.09522e-48
CC1G_00263T0	9.0796	6.4075	0.502867	0.569012	XP_569412	late endosome to vacuole transport-related protein [Cryptococcus neoformans var. neoformans JEC21]	9.00955e-53	XP_569412	late endosome to vacuole transport-related protein [Cryptococcus neoformans var. neoformans JEC21]	5.02413e-39
CC1G_14620T0	4.5398	0	2.18263	0.070819	XP_001268606	MFS transporter, putative [Aspergillus clavatus NRRL 1]	1.19725e-66	XP_572657	tartrate transporter [Cryptococcus neoformans var. neoformans JEC21]	3.5088e-49
CC1G_00270T0	7.5663	14.951	-0.982582	0.245081
CC1G_00275T0	6.053	0	2.59765	0.0293	XP_001218186	DNA damage checkpoint protein rad24 [Aspergillus terreus NIH2624]	1.70255e-46	XP_001218186	DNA damage checkpoint protein rad24 [Aspergillus terreus NIH2624]	1.44117e-33
CC1G_00279T0	3.0265	5.3396	-0.819081	0.707167	XP_571485	translation release factor [Cryptococcus neoformans var. neoformans JEC21]	2.95273e-175	AAK26177	prion protein [Saccharomyces cerevisiae]	6.97511e-155	K03266	peptide chain release factor eRF subunit 2
CC1G_14624T0	3.0265	0	1.59765	0.171174	XP_566479	peptide-binding protein [Cryptococcus neoformans var. neoformans JEC21]	3.62214e-96	XP_566479	peptide-binding protein [Cryptococcus neoformans var. neoformans JEC21]	2.51035e-32
CC1G_00291T0	0	2.1358	-1.09478	0.514881
CC1G_00293T0	0	2.1358	-1.09478	0.514881	EDL16193	mCG140099, isoform CRA_a [Mus musculus]	2.08659e-09
CC1G_00296T0	7.5663	32.0379	-2.08212	0.000864	XP_571022	NTL02AT1906 50S ribosomal protein L22 [Cryptococcus neoformans var. neoformans JEC21]	2.09952e-22	XP_571022	NTL02AT1906 50S ribosomal protein L22 [Cryptococcus neoformans var. neoformans JEC21]	1.91241e-19
CC1G_00297T0	4.5398	11.7472	-1.37162	0.176291	XP_567326	oligosaccharyltransferase alpha subunit [Cryptococcus neoformans var. neoformans JEC21]	5.89132e-89	XP_567326	oligosaccharyltransferase alpha subunit [Cryptococcus neoformans var. neoformans JEC21]	2.89982e-63	K00730	dolichyl-diphosphooligosaccharide--protein glycosyltransferase
CC1G_00301T0	13.6194	27.7662	-1.02767	0.08452	XP_566553	alcohol dehydrogenase [Cryptococcus neoformans var. neoformans JEC21]	4.5801e-145	XP_566553	alcohol dehydrogenase [Cryptococcus neoformans var. neoformans JEC21]	5.12055e-99	K00001	alcohol dehydrogenase
CC1G_00302T0	9.0796	5.3396	0.765897	0.379314	XP_568820	1-(5-phosphoribosyl)-5-[(5-phosphoribosylamino)methylideneamino]imidazole-4-carboxamide isomerase [Cryptococcus neoformans var. neoformans JEC21]	6.63323e-75	XP_568820	1-(5-phosphoribosyl)-5-[(5-phosphoribosylamino)methylideneamino]imidazole-4-carboxamide isomerase [Cryptococcus neoformans var. neoformans JEC21]	3.46944e-41	K01814	phosphoribosylformimino-5-aminoimidazole carboxamide ribotide
CC1G_00303T0	40.8583	112.133	-1.45651	0	XP_567099	ribosomal protein L35 [Cryptococcus neoformans var. neoformans JEC21]	7.23261e-42	XP_567099	ribosomal protein L35 [Cryptococcus neoformans var. neoformans JEC21]	5.81401e-26	K02918	large subunit ribosomal protein L35e
CC1G_00309T0	0	12.8151	-3.67977	0.002101	XP_717481	putative H/ACA snoRNP component [Candida albicans SC5314]	7.53359e-25	XP_717481	putative H/ACA snoRNP component [Candida albicans SC5314]	6.47631e-21
CC1G_14631T0	3.0265	8.5434	-1.49716	0.211822	XP_570761	nuclear segregation protein Bfr1 [Cryptococcus neoformans var. neoformans JEC21]	2.91316e-71	XP_570761	nuclear segregation protein Bfr1 [Cryptococcus neoformans var. neoformans JEC21]	1.4899e-62
CC1G_00318T0	4.5398	6.4075	-0.497133	0.744294	NP_001086498	Fms-interacting protein [Xenopus laevis]	9.93275e-22	AAH76720	Fmip-prov protein [Xenopus laevis]	3.35504e-12
CC1G_00324T0	0	2.1358	-1.09478	0.514881
CC1G_00332T0	3.0265	12.8151	-2.08212	0.054552	XP_566887	endopeptidase [Cryptococcus neoformans var. neoformans JEC21]	4.68428e-153	XP_566887	endopeptidase [Cryptococcus neoformans var. neoformans JEC21]	1.09229e-128	K01381	saccharopepsin
CC1G_14641T0	4.5398	5.3396	-0.234103	1
CC1G_00341T0	3.0265	3.2037	-0.0820887	1	AAH56527	Cops4 protein [Danio rerio]	1.45946e-70	AAH56527	Cops4 protein [Danio rerio]	7.96688e-60
CC1G_00346T0	6.053	8.5434	-0.49716	0.771435	XP_569733	60s ribosomal protein l5-b [Cryptococcus neoformans var. neoformans JEC21]	6.10141e-100	XP_569733	60s ribosomal protein l5-b [Cryptococcus neoformans var. neoformans JEC21]	1.16237e-91	K02932	large subunit ribosomal protein L5e
CC1G_00348T0	3.0265	2.1358	0.502874	1	XP_567375	nucleus protein [Cryptococcus neoformans var. neoformans JEC21]	3.62076e-60	XP_567375	nucleus protein [Cryptococcus neoformans var. neoformans JEC21]	2.6745e-54
CC1G_00349T0	7.5663	5.3396	0.502856	0.750146	XP_566753	late endosome to vacuole transport-related protein [Cryptococcus neoformans var. neoformans JEC21]	7.37028e-55	XP_566753	late endosome to vacuole transport-related protein [Cryptococcus neoformans var. neoformans JEC21]	1.6833e-37
CC1G_00350T0	0	22.4265	-4.48713	1.8e-05	XP_566837	isocitrate dehydrogenase [Cryptococcus neoformans var. neoformans JEC21]	5.80753e-153	XP_566837	isocitrate dehydrogenase [Cryptococcus neoformans var. neoformans JEC21]	4.10579e-85	K00030	isocitrate dehydrogenase (NAD+)
CC1G_00359T0	0	5.3396	-2.41673	0.081377	XP_571578	endoplasmic reticulum protein [Cryptococcus neoformans var. neoformans JEC21]	5.23127e-55	XP_571578	endoplasmic reticulum protein [Cryptococcus neoformans var. neoformans JEC21]	6.45553e-20	K09521	DnaJ homolog, subfamily C, member 1
CC1G_00361T0	48.4246	57.6682	-0.252036	0.446087	XP_001265716	clathrin coat assembly protein ap19 [Neosartorya fischeri NRRL 181]	2.77435e-62	XP_001265716	clathrin coat assembly protein ap19 [Neosartorya fischeri NRRL 181]	1.71224e-32
CC1G_00362T0	3.0265	0	1.59765	0.171174	EAU84843	glutamine synthetase [Coprinopsis cinerea okayama7#130]	0	EAU84843	glutamine synthetase [Coprinopsis cinerea okayama7#130]	0	K01915	glutamine synthetase
CC1G_00363T0	10.5928	19.2227	-0.859727	0.22373	NP_181986	protein binding / zinc ion binding [Arabidopsis thaliana]	4.82129e-16
CC1G_00369T0	65.0706	68.3475	-0.0708827	0.844726	XP_001273658	short-chain dehydrogenase [Aspergillus clavatus NRRL 1]	3.31366e-40	XP_001273658	short-chain dehydrogenase [Aspergillus clavatus NRRL 1]	6.02078e-34	K00540
CC1G_00372T0	3.0265	13.8831	-2.19761	0.03374	XP_567378	isocitrate dehydrogenase (NAD+) [Cryptococcus neoformans var. neoformans JEC21]	1.56828e-146	XP_567378	isocitrate dehydrogenase (NAD+) [Cryptococcus neoformans var. neoformans JEC21]	1.09735e-119	K00030	isocitrate dehydrogenase (NAD+)
CC1G_00382T0	133.168	211.45	-0.667073	0.000237	XP_571207	structural constituent of ribosome [Cryptococcus neoformans var. neoformans JEC21]	9.97742e-78	XP_571207	structural constituent of ribosome [Cryptococcus neoformans var. neoformans JEC21]	1.92424e-74	K02934	large subunit ribosomal protein L6e
CC1G_00385T0	0	6.4075	-2.67976	0.045616	EDN62093	conserved protein [Saccharomyces cerevisiae YJM789]	2.52972e-13
CC1G_00395T0	43.8848	59.8041	-0.446523	0.187323	XP_566460	60s ribosomal protein l9 [Cryptococcus neoformans var. neoformans JEC21]	1.12651e-63	XP_566460	60s ribosomal protein l9 [Cryptococcus neoformans var. neoformans JEC21]	3.00657e-53	K02940	large subunit ribosomal protein L9e
CC1G_00401T0	0	3.2037	-1.67974	0.272321	XP_567704	5-methyltetrahydropteroyltriglutamate-homocysteine S-methyltransferase [Cryptococcus neoformans var. neoformans JEC21]	0	YP_445393	5-methyltetrahydropteroyltriglutamate--homocysteine S-methyltransferase [Salinibacter ruber DSM 13855]	1.00174e-179	K00549	5-methyltetrahydropteroyltriglutamate--homocysteine
CC1G_00405T0	3.0265	4.2717	-0.49716	1	XP_572598	GTPase inhibitor [Cryptococcus neoformans var. neoformans JEC21]	2.37507e-36	XP_572598	GTPase inhibitor [Cryptococcus neoformans var. neoformans JEC21]	5.58626e-20
CC1G_00410T0	3.0265	0	1.59765	0.171174	XP_001266016	sucrose transporter, putative [Neosartorya fischeri NRRL 181]	1.4584e-64	XP_001273956	sucrose transporter, putative [Aspergillus clavatus NRRL 1]	6.07332e-14
CC1G_14653T0	3.0265	3.2037	-0.0820887	1	XP_568320	metal ion transport-related protein [Cryptococcus neoformans var. neoformans JEC21]	8.88147e-48	XP_001272222	metal homeostatis protein bsd2 [Aspergillus clavatus NRRL 1]	1.53821e-40
CC1G_00420T0	0	2.1358	-1.09478	0.514881
CC1G_00423T0	7.5663	2.1358	1.82481	0.133957	Q5KG92	Protein EFR3	1.27333e-99	Q5KG92	Protein EFR3	7.28897e-63
CC1G_00430T0	3.0265	0	1.59765	0.171174	XP_001239279	DEAD/DEAH box RNA helicase [Coccidioides immitis RS]	5.5169e-173	XP_569125	pre-mRNA splicing factor [Cryptococcus neoformans var. neoformans JEC21]	0
CC1G_14655T0	4.5398	4.2717	0.0878185	1
CC1G_00434T0	0	2.1358	-1.09478	0.514881	XP_309322	AGAP011327-PA [Anopheles gambiae str. PEST]	2.45423e-42	XP_309322	ENSANGP00000018459 [Anopheles gambiae str. PEST]	7.90763e-20
CC1G_00435T0	3.0265	10.6793	-1.81909	0.139527	XP_570864	uracil phosphoribosyltransferase [Cryptococcus neoformans var. neoformans JEC21]	1.67924e-54	YP_001038991	uracil phosphoribosyltransferase [Clostridium thermocellum ATCC 27405]	6.01698e-18	K00761	uracil phosphoribosyltransferase
CC1G_00439T0	4.5398	2.1358	1.08785	0.410686
CC1G_00440T0	0	16.0189	-4.0017	0.000372	BAE47513	putative cyclic AMP-dependent protein kinase regulatory subunit [Schizophyllum commune]	7.44144e-134	BAE47513	putative cyclic AMP-dependent protein kinase regulatory subunit [Schizophyllum commune]	1.12037e-139	K04739	cAMP-dependent protein kinase regulator
CC1G_00441T0	31.7786	10.6793	1.57324	0.003349
CC1G_00451T0	6.053	0	2.59765	0.0293	AAO38039	reticulocyte binding-like protein 2b [Plasmodium reichenowi]	1.73236e-06
CC1G_00454T0	186.132	341.738	-0.876562	0
CC1G_00455T0	21.1857	8.5434	1.31021	0.049021	XP_001384309	D-threo-aldose 1-dehydrogenase [Pichia stipitis CBS 6054]	1.61386e-38	NP_983040	ABR094Wp [Ashbya gossypii ATCC 10895]	1.60756e-33	K00064	D-threo-aldose 1-dehydrogenase
CC1G_00457T0	42.3715	46.9889	-0.149226	0.72048
CC1G_00459T0	3.0265	13.8831	-2.19761	0.03374	XP_750614	Fe superoxide dismutase, putative [Aspergillus fumigatus Af293]	2.5819e-13
CC1G_10587T0	4.5398	13.8831	-1.61263	0.077526	NP_001025833	zinc finger, CCHC domain containing 8 [Gallus gallus]	2.38112e-07	NP_001025833	zinc finger, CCHC domain containing 8 [Gallus gallus]	3.32131e-07
CC1G_10571T0	0	2.1358	-1.09478	0.514881	XP_567499	mitochondrion protein [Cryptococcus neoformans var. neoformans JEC21]	7.43199e-75	XP_567499	mitochondrion protein [Cryptococcus neoformans var. neoformans JEC21]	3.55771e-58
CC1G_10557T0	0	11.7472	-3.55425	0.00382	XP_570032	protein kinase regulator [Cryptococcus neoformans var. neoformans JEC21]	9.62065e-17	XP_570032	protein kinase regulator [Cryptococcus neoformans var. neoformans JEC21]	2.26775e-09
CC1G_10554T0	0	2.1358	-1.09478	0.514881	YP_140412	tRNA (5-methylaminomethyl-2-thiouridylate)-methyltransferase [Streptococcus thermophilus LMG 18311]	4.40675e-52	YP_140412	tRNA (5-methylaminomethyl-2-thiouridylate)-methyltransferase [Streptococcus thermophilus LMG 18311]	1.83067e-40	K00566	tRNA (5-methylaminomethyl-2-thiouridylate)-methyltransferase
CC1G_10559T0	0	2.1358	-1.09478	0.514881	XP_001269021	G2/M phase checkpoint control protein Sum2, putative [Aspergillus clavatus NRRL 1]	9.22256e-09
CC1G_10565T0	0	6.4075	-2.67976	0.045616
CC1G_10578T0	13.6194	0	3.76759	0.000355
CC1G_10584T0	15.1327	8.5434	0.824787	0.238842	XP_572177	integral to membrane protein [Cryptococcus neoformans var. neoformans JEC21]	1.08138e-21	XP_572177	integral to membrane protein [Cryptococcus neoformans var. neoformans JEC21]	1.59752e-16
CC1G_12687T0	0	12.8151	-3.67977	0.002101
CC1G_12688T0	0	51.2606	-5.67978	0	YP_322046	Aldo/keto reductase [Anabaena variabilis ATCC 29413]	2.02242e-58	YP_322046	Aldo/keto reductase [Anabaena variabilis ATCC 29413]	3.2757e-34
CC1G_10294T0	0	3.2037	-1.67974	0.272321	XP_749546	chromosome segregation protein Spc105, putative [Aspergillus fumigatus Af293]	7.89633e-17
CC1G_10288T0	13.6194	12.8151	0.0878184	1	XP_566675	cytoplasm protein [Cryptococcus neoformans var. neoformans JEC21]	8.6909e-61	XP_566675	cytoplasm protein [Cryptococcus neoformans var. neoformans JEC21]	2.28442e-50
CC1G_10286T0	0	5.3396	-2.41673	0.081377	XP_571955	pre-mRNA splicing factor [Cryptococcus neoformans var. neoformans JEC21]	7.14993e-175	XP_001257849	mRNA splicing factor (Prp17), putative [Neosartorya fischeri NRRL 181]	2.6483e-107
CC1G_10285T0	0	6.4075	-2.67976	0.045616
CC1G_10279T0	0	2.1358	-1.09478	0.514881
CC1G_13628T0	0	2.1358	-1.09478	0.514881	XP_568478	endopeptidase [Cryptococcus neoformans var. neoformans JEC21]	0	XP_568478	endopeptidase [Cryptococcus neoformans var. neoformans JEC21]	2.02742e-159	K03032	26S proteasome regulatory subunit N2
CC1G_10267T0	9.0796	34.1737	-1.91219	0.001382	XP_001275834	DUF866 domain protein [Aspergillus clavatus NRRL 1]	6.28154e-31
CC1G_10258T0	13.6194	9.6113	0.50286	0.480545	XP_569609	endoplasmic reticulum protein [Cryptococcus neoformans var. neoformans JEC21]	2.11171e-47	XP_569609	endoplasmic reticulum protein [Cryptococcus neoformans var. neoformans JEC21]	4.21773e-09
CC1G_10259T0	3.0265	0	1.59765	0.171174	XP_001271917	mitochondrial peptidyl-tRNA hydrolase Pth2, putative [Aspergillus clavatus NRRL 1]	7.14656e-31	XP_001271917	mitochondrial peptidyl-tRNA hydrolase Pth2, putative [Aspergillus clavatus NRRL 1]	1.0681e-15	K04794	peptidyl-tRNA hydrolase, PTH2 family
CC1G_13626T0	3.0265	0	1.59765	0.171174
CC1G_10265T0	3.0265	2.1358	0.502874	1	ABH11422	peroxin 16 [Penicillium chrysogenum]	1.36584e-52	XP_504029	YlPEX16 [Yarrowia lipolytica]	2.08177e-31
CC1G_10268T0	3.0265	7.4755	-1.30452	0.322286	NP_986527	AGL140Cp [Ashbya gossypii ATCC 10895]	3.7151e-19	NP_986527	AGL140Cp [Ashbya gossypii ATCC 10895]	3.65092e-11
CC1G_10270T0	9.0796	11.7472	-0.371616	0.806405	XP_571311	septin ring protein [Cryptococcus neoformans var. neoformans JEC21]	2.46507e-163	XP_001215601	cell division control protein 3 [Aspergillus terreus NIH2624]	4.44392e-132
CC1G_10272T0	0	10.6793	-3.41675	0.007025	XP_571914	succinyl-coa ligase subunit alpha [Cryptococcus neoformans var. neoformans JEC21]	7.34084e-101	NP_999574	succinate-CoA ligase, GDP-forming, alpha subunit [Sus scrofa]	1.87942e-57	K01902	succinyl-CoA synthetase alpha chain
CC1G_10273T0	0	2.1358	-1.09478	0.514881	XP_843372	ankyrin repeat protein, putative [Leishmania major strain Friedlin]	7.65845e-11	XP_843372	Leishmania major strain Friedlin ankyrin repeat protein [Leishmania major strain Friedlin]	2.23616e-08
CC1G_10275T0	0	5.3396	-2.41673	0.081377	NP_001087187	MGC85219 protein [Xenopus laevis]	3.17224e-29	AAH78466	MGC85219 protein [Xenopus laevis]	9.07358e-12
CC1G_10278T0	16.6459	23.4944	-0.49715	0.381993	XP_569750	X15341 cytochrome C oxidase subunit [Cryptococcus neoformans var. neoformans JEC21]	2.09422e-17	XP_569750	X15341 cytochrome C oxidase subunit [Cryptococcus neoformans var. neoformans JEC21]	1.37058e-08	K02266	cytochrome c oxidase subunit VIa
CC1G_10283T0	0	2.1358	-1.09478	0.514881	O94122	Pyruvate kinase (PK)	0	O94122	Pyruvate kinase (PK)	0	K00873	pyruvate kinase
CC1G_10289T0	0	4.2717	-2.09481	0.147432	XP_569520	nuclear matrix protein NMP200 [Cryptococcus neoformans var. neoformans JEC21]	8.77727e-107	XP_569520	nuclear matrix protein NMP200 [Cryptococcus neoformans var. neoformans JEC21]	2.379e-97	K10599	pre-mRNA-processing factor 19
CC1G_13631T0	3.0265	4.2717	-0.49716	1	NP_620801	potassium channel regulator 1 [Rattus norvegicus]	3.65878e-56	NP_620801	potassium channel regulator 1 [Rattus norvegicus]	8.84588e-26	K03850	alpha-1,2-glucosyltransferase
CC1G_13632T0	0	2.1358	-1.09478	0.514881
CC1G_10296T0	3.0265	2.1358	0.502874	1	XP_566917	uracil DNA N-glycosylase [Cryptococcus neoformans var. neoformans JEC21]	4.31844e-63	AAT93039	YML021C [Saccharomyces cerevisiae]	1.97488e-31	K03648	uracil-DNA glycosylase
CC1G_10299T0	3.0265	28.8341	-3.25205	7.8e-05
CC1G_14294T0	0	2.1358	-1.09478	0.514881
CC1G_06905T0	3.0265	0	1.59765	0.171174	XP_754453	DUF221 domain protein, putative [Aspergillus fumigatus Af293]	6.13463e-98	XP_754453	DUF221 domain protein, putative [Aspergillus fumigatus Af293]	2.74604e-39
CC1G_14237T0	3.0265	0	1.59765	0.171174				XP_314892	ENSANGP00000012366 [Anopheles gambiae str. PEST]	6.7811e-06
CC1G_06896T0	0	4.2717	-2.09481	0.147432	XP_001547559	dynactin [Botryotinia fuckeliana B05.10]	1.11757e-49	NP_001040117	dynactin 4 protein [Bombyx mori]	2.13337e-27	K10427	dynactin 5
CC1G_06891T0	0	12.8151	-3.67977	0.002101	AAU94648	metalloprotease [Pleurotus ostreatus]	9.48374e-79	NP_924609	metalloprotease MEP1 homolog [Gloeobacter violaceus PCC 7421]	4.1435e-45
CC1G_06888T0	0	10.6793	-3.41675	0.007025
CC1G_06886T0	51.4512	46.9889	0.130885	0.730595	NP_610239	ubiquitin like CG3450-PA [Drosophila melanogaster]	8.64343e-08	XP_001360160	GA17459-PA [Drosophila pseudoobscura]	1.91262e-08
CC1G_06885T0	6.053	4.2717	0.50284	0.725315
CC1G_06877T0	36.3185	84.3665	-1.21597	0.000182
CC1G_06874T0	19.6725	24.5624	-0.320271	0.61292	ZP_01691764	lysophospholipase [Microscilla marina ATCC 23134]	6.68179e-29	ZP_01691764	lysophospholipase [Microscilla marina ATCC 23134]	1.02869e-11	K01175
CC1G_06872T0	21.1857	43.7851	-1.04735	0.019189	XP_572797	clathrin light chain [Cryptococcus neoformans var. neoformans JEC21]	2.90275e-31	XP_572797	clathrin light chain [Cryptococcus neoformans var. neoformans JEC21]	2.49694e-23
CC1G_06863T0	0	2.1358	-1.09478	0.514881	XP_567820	threonine ammonia-lyase [Cryptococcus neoformans var. neoformans JEC21]	2.86163e-167	XP_567820	threonine ammonia-lyase [Cryptococcus neoformans var. neoformans JEC21]	2.13195e-156	K01754	threonine dehydratase
CC1G_06860T0	15.1327	12.8151	0.239825	0.829205	XP_570424	phosphatidate cytidylyltransferase [Cryptococcus neoformans var. neoformans JEC21]	4.31231e-151	XP_570424	phosphatidate cytidylyltransferase [Cryptococcus neoformans var. neoformans JEC21]	1.93874e-136	K00981	phosphatidate cytidylyltransferase
CC1G_06854T0	0	2.1358	-1.09478	0.514881	CAJ82032	queuine tRNA-ribosyltransferase 1 (tRNA-guanine transglycosylase) [Xenopus tropicalis]	9.31468e-116	AAH97803	MGC115515 protein [Xenopus laevis]	1.43794e-50	K00773	queuine tRNA-ribosyltransferase
CC1G_06840T0	9.0796	0	3.18263	0.005015	ABB55460	alcohol dehydrogenase IV [Leptosphaeria maculans]	8.41903e-72	YP_643829	iron-containing alcohol dehydrogenase [Rubrobacter xylanophilus DSM 9941]	1.29311e-21	K00001	alcohol dehydrogenase
CC1G_06839T0	0	2.1358	-1.09478	0.514881	XP_567023	iron ion homeostasis-related protein [Cryptococcus neoformans var. neoformans JEC21]	2.13511e-62	XP_567023	iron ion homeostasis-related protein [Cryptococcus neoformans var. neoformans JEC21]	9.8072e-50
CC1G_06836T0	0	3.2037	-1.67974	0.272321	EAW62567	chromosome 9 open reading frame 41, isoform CRA_c [Homo sapiens]	9.37675e-36	EAW62567	chromosome 9 open reading frame 41, isoform CRA_c [Homo sapiens]	7.63849e-33
CC1G_06835T0	0	5.3396	-2.41673	0.081377
CC1G_06832T0	0	2.1358	-1.09478	0.514881	XP_569309	coatomer zeta subunit (zeta-coat protein) [Cryptococcus neoformans var. neoformans JEC21]	5.20335e-39	XP_569309	coatomer zeta subunit (zeta-coat protein) [Cryptococcus neoformans var. neoformans JEC21]	7.32986e-32
CC1G_06827T0	9.0796	21.3586	-1.23412	0.072187	XP_572156	cytoplasm protein [Cryptococcus neoformans var. neoformans JEC21]	3.18974e-26	XP_572156	cytoplasm protein [Cryptococcus neoformans var. neoformans JEC21]	3.5734e-22	K06867
CC1G_06825T0	0	7.4755	-2.90217	0.046459	YP_548352	FAD linked oxidase-like [Polaromonas sp. JS666]	7.2736e-36	YP_826497	FAD linked oxidase domain protein [Solibacter usitatus Ellin6076]	1.81911e-12
CC1G_06819T0	0	3.2037	-1.67974	0.272321	XP_001269664	Leucine Rich Repeat domain protein [Aspergillus clavatus NRRL 1]	1.37741e-31	XP_001269664	Leucine Rich Repeat domain protein [Aspergillus clavatus NRRL 1]	1.35603e-31
CC1G_06818T0	3.0265	2.1358	0.502874	1	EAU91183	ADP-ribosylation factor 6 [Coprinopsis cinerea okayama7#130]	8.61054e-86	XP_568186	put. CPS1 protein [Cryptococcus neoformans var. neoformans JEC21]	1.29038e-69
CC1G_06817T0	3.0265	5.3396	-0.819081	0.707167	XP_001217795	cysteine synthase [Aspergillus terreus NIH2624]	3.42589e-110	XP_001217795	cysteine synthase [Aspergillus terreus NIH2624]	1.97269e-110	K01738	cysteine synthase
CC1G_06815T0	3.0265	4.2717	-0.49716	1
CC1G_06816T0	0	7.4755	-2.90217	0.046459	XP_001359270	GA18774-PA [Drosophila pseudoobscura]	4.17682e-09
CC1G_06820T0	4.5398	0	2.18263	0.070819	NP_010877	Protein with ubiquitin-like N terminus, recognizes and binds damaged DNA (with Rad4p) during nucleotide excision repair; regulates Rad4p levels, subunit of Nuclear Excision Repair Factor 2 (NEF2); homolog of human HR23A and HR23B proteins [Saccharomyces cerevisiae]	8.12905e-16	XP_001273937	UV excision repair protein (RadW), putative [Aspergillus clavatus NRRL 1]	2.99428e-11
CC1G_06857T0	202.778	515.811	-1.34694	0	XP_572112	40s ribosomal protein s23 [Cryptococcus neoformans var. neoformans JEC21]	7.02407e-74	XP_572112	40s ribosomal protein s23 [Cryptococcus neoformans var. neoformans JEC21]	1.43197e-58	K02973	small subunit ribosomal protein S23e
CC1G_14233T0	0	2.1358	-1.09478	0.514881	NP_985496	AFL052Cp [Ashbya gossypii ATCC 10895]	3.43377e-12	XP_001274169	transcriptional regulator (Cti6), putative [Aspergillus clavatus NRRL 1]	1.67508e-09
CC1G_06867T0	7.5663	16.0189	-1.08212	0.174432
CC1G_06890T0	0	2.1358	-1.09478	0.514881	XP_001264963	glutathione S-transferase, putative [Neosartorya fischeri NRRL 181]	2.0901e-55	XP_001264963	glutathione S-transferase, putative [Neosartorya fischeri NRRL 181]	4.78476e-38	K03599	stringent starvation protein A
CC1G_06894T0	6.053	4.2717	0.50284	0.725315	XP_567978	heat shock protein [Cryptococcus neoformans var. neoformans JEC21]	0	XP_567978	heat shock protein [Cryptococcus neoformans var. neoformans JEC21]	0	K04043	molecular chaperone DnaK
CC1G_06902T0	0	3.2037	-1.67974	0.272321
CC1G_12152T0	0	7.4755	-2.90217	0.046459	XP_001273337	short chain dehydrogenase/reductase family oxidoreductase, putative [Aspergillus clavatus NRRL 1]	2.01859e-49	ZP_00108714	COG1028: Dehydrogenases with different specificities (related to short-chain alcohol dehydrogenases) [Nostoc punctiforme PCC 73102]	3.9264e-38	K00059	3-oxoacyl-[acyl-carrier protein] reductase
CC1G_12142T0	16.6459	0	4.0571	6.1e-05	CAJ88058	putative large multifunctional secreted protein [Streptomyces ambofaciens ATCC 23877]	4.20708e-05
CC1G_12315T0	780.848	67.2796	3.5368	0
CC1G_12304T0	0	3.2037	-1.67974	0.272321	YP_754532	stomatin like protein [Syntrophomonas wolfei subsp. wolfei str. Goettingen]	4.26246e-29	XP_001027964	SPFH domain / Band 7 family protein [Tetrahymena thermophila SB210]	7.50501e-17
CC1G_12305T0	0	8.5434	-3.09481	0.024544	XP_001210906	mannosyl-oligosaccharide 1,2-alpha-mannosidase [Aspergillus terreus NIH2624]	4.18721e-105	Q8J0Q0	Mannosyl-oligosaccharide 1,2-alpha-mannosidase (Man(9)-alpha-mannosidase)	8.28367e-47	K01230	mannosyl-oligosaccharide alpha-1,2-mannosidase
CC1G_12316T0	0	2.1358	-1.09478	0.514881
CC1G_13987T0	0	11.7472	-3.55425	0.00382	NP_983099	ABR151Wp [Ashbya gossypii ATCC 10895]	7.24453e-17	NP_983099	ABR151Wp [Ashbya gossypii ATCC 10895]	4.35069e-08
CC1G_10838T0	13.6194	17.0868	-0.327219	0.686801	EAU88065	cell division control protein 42 [Coprinopsis cinerea okayama7#130]	1.02757e-80	EAU88065	cell division control protein 42 [Coprinopsis cinerea okayama7#130]	1.32815e-91	K04393	cell division control protein 42
CC1G_10837T0	3.0265	2.1358	0.502874	1	EDP08357	nuclear pre-mRNA splicing factor, component of splicing factor 3b [Chlamydomonas reinhardtii]	9.27778e-73	AAH77458	MGC82420 protein [Xenopus laevis]	6.00005e-53
CC1G_15697T0	16.6459	10.6793	0.64035	0.376458
CC1G_10829T0	0	2.1358	-1.09478	0.514881
CC1G_10819T0	0	3.2037	-1.67974	0.272321
CC1G_10809T0	22.699	7.4755	1.60239	0.015464
CC1G_13982T0	9.0796	24.5624	-1.43575	0.023834	XP_566757	heat shock protein [Cryptococcus neoformans var. neoformans JEC21]	0	XP_566757	heat shock protein [Cryptococcus neoformans var. neoformans JEC21]	0
CC1G_10836T0	0	4.2717	-2.09481	0.147432	XP_566543	endoplasmic reticulum protein [Cryptococcus neoformans var. neoformans JEC21]	2.78348e-30	XP_566543	endoplasmic reticulum protein [Cryptococcus neoformans var. neoformans JEC21]	1.18055e-25
CC1G_10843T0	0	2.1358	-1.09478	0.514881	XP_571588	GTPase inhibitor [Cryptococcus neoformans var. neoformans JEC21]	4.14168e-28	XP_571588	GTPase inhibitor [Cryptococcus neoformans var. neoformans JEC21]	3.96959e-16
CC1G_10844T0	3.0265	0	1.59765	0.171174
CC1G_09652T0	6.053	2.1358	1.50287	0.239322
CC1G_15662T0	3.0265	2.1358	0.502874	1
CC1G_09658T0	0	2.1358	-1.09478	0.514881
CC1G_02374T0	3.0265	0	1.59765	0.171174	XP_747399	toxin biosynthesis protein (Tri7), putative [Aspergillus fumigatus Af293]	1.93747e-20	XP_747399	TRI7, putative [Aspergillus fumigatus Af293]	4.00829e-16
CC1G_02362T0	0	2.1358	-1.09478	0.514881
CC1G_02344T0	6.053	0	2.59765	0.0293				YP_873147	peptidase S8 and S53, subtilisin, kexin, sedolisin [Acidothermus cellulolyticus 11B]	9.98023e-12
CC1G_02341T0	42.3715	0	5.40502	0	AAM78595	small heat shock protein [Laccaria bicolor]	2.43664e-42	AAM78595	small heat shock protein [Laccaria bicolor]	1.11829e-43
CC1G_02337T0	0	2.1358	-1.09478	0.514881
CC1G_02332T0	0	4.2717	-2.09481	0.147432	XP_751016	MFS transporter, putative [Aspergillus fumigatus Af293]	2.41127e-96	XP_001268230	MFS transporter, putative [Aspergillus clavatus NRRL 1]	2.75301e-28
CC1G_02327T0	3.0265	6.4075	-1.08211	0.483005	YP_585759	OsmC-like protein [Ralstonia metallidurans CH34]	2.9746e-21	ZP_01610592	OsmC family protein [Sphingomonas wittichii RW1]	5.43257e-14
CC1G_02326T0	3.0265	0	1.59765	0.171174
CC1G_02320T0	4.5398	0	2.18263	0.070819
CC1G_02318T0	0	7.4755	-2.90217	0.046459	XP_571501	potassium:hydrogen antiporter [Cryptococcus neoformans var. neoformans JEC21]	2.15605e-89	XP_747491	K+/H+ antiporter, putative [Aspergillus fumigatus Af293]	1.89143e-84
CC1G_02317T0	0	13.8831	-3.79526	0.001168	XP_761532	GBA4.USTMA Guanine nucleotide-binding protein alpha-4 subunit [Ustilago maydis 521]	5.99986e-40
CC1G_02305T0	6.053	16.0189	-1.40405	0.101072	XP_568706	ribonuclease H [Cryptococcus neoformans var. neoformans JEC21]	4.58852e-87	XP_568706	ribonuclease H [Cryptococcus neoformans var. neoformans JEC21]	2.24927e-51
CC1G_02303T0	4.5398	2.1358	1.08785	0.410686	XP_572250	sphinganine-1-phosphate aldolase [Cryptococcus neoformans var. neoformans JEC21]	6.73356e-159	XP_572250	sphinganine-1-phosphate aldolase [Cryptococcus neoformans var. neoformans JEC21]	7.64237e-76	K01634	sphinganine-1-phosphate aldolase
CC1G_02286T0	0	8.5434	-3.09481	0.024544	CAG25549	subtilisin-like protease [Pleurotus ostreatus]	0	CAG38357	subtilisin-like protease [Phanerochaete chrysosporium]	6.05342e-122
CC1G_02276T0	3.0265	0	1.59765	0.171174
CC1G_02269T0	0	7.4755	-2.90217	0.046459	NP_938184	zinc finger, CCHC domain containing 9 [Danio rerio]	6.27814e-25	NP_200051	nucleic acid binding [Arabidopsis thaliana]	3.30772e-19
CC1G_02262T0	18.1592	9.6113	0.917897	0.183167
CC1G_02257T0	3.0265	2.1358	0.502874	1	AAU94648	metalloprotease [Pleurotus ostreatus]	1.03835e-55	AAU94648	metalloprotease [Pleurotus ostreatus]	5.5234e-46	K08647	pappalysin-2
CC1G_02259T0	0	4.2717	-2.09481	0.147432	YP_632751	hydrolase, alpha/beta fold family [Myxococcus xanthus DK 1622]	8.67552e-13
CC1G_02260T0	6.053	0	2.59765	0.0293	Q6URB0	Cytochrome c peroxidase, mitochondrial precursor (CCP)	4.4065e-110	Q6URB0	Cytochrome c peroxidase, mitochondrial precursor (CCP)	2.68903e-35	K00428	cytochrome c peroxidase
CC1G_02270T0	24.2123	28.8341	-0.252036	0.644046	XP_571314	proteasome subunit alpha type 4 [Cryptococcus neoformans var. neoformans JEC21]	2.25975e-84	XP_571314	proteasome subunit alpha type 4 [Cryptococcus neoformans var. neoformans JEC21]	7.2317e-57	K02728	20S proteasome subunit alpha 3
CC1G_02271T0	7.5663	0	2.91959	0.012122	XP_752889	Hsp70 family protein [Aspergillus fumigatus Af293]	5.86838e-28
CC1G_02273T0	0	6.4075	-2.67976	0.045616	AAB62250	B2-aldehyde-forming enzyme [Schizophyllum commune]	3.55616e-12
CC1G_02274T0	3.0265	0	1.59765	0.171174	XP_569330	cytoplasm protein [Cryptococcus neoformans var. neoformans JEC21]	1.09552e-36	XP_569330	cytoplasm protein [Cryptococcus neoformans var. neoformans JEC21]	8.3488e-34	K00851	gluconokinase
CC1G_02279T0	25.7256	19.2227	0.420394	0.395747	XP_571689	yippee-like [Cryptococcus neoformans var. neoformans JEC21]	1.59867e-17	XP_571689	yippee-like [Cryptococcus neoformans var. neoformans JEC21]	1.22199e-08
CC1G_02280T0	0	2.1358	-1.09478	0.514881	XP_567743	copper ion transporter [Cryptococcus neoformans var. neoformans JEC21]	1.32229e-25	XP_567743	copper ion transporter [Cryptococcus neoformans var. neoformans JEC21]	1.32061e-09
CC1G_02288T0	0	3.2037	-1.67974	0.272321	XP_755596	integral membrane protein [Aspergillus fumigatus Af293]	4.56381e-07
CC1G_02291T0	0	5.3396	-2.41673	0.081377
CC1G_02307T0	18.1592	2.1358	3.08785	0.001443	XP_572884	lactoylglutathione lyase [Cryptococcus neoformans var. neoformans JEC21]	2.42526e-50	XP_572884	lactoylglutathione lyase [Cryptococcus neoformans var. neoformans JEC21]	7.34199e-34	K01759	lactoylglutathione lyase
CC1G_02315T0	25.7256	28.8341	-0.164571	0.761405	XP_001258396	IBR domain protein [Neosartorya fischeri NRRL 181]	2.29793e-127	NP_491747	C27A12.6 [Caenorhabditis elegans]	1.1357e-53	K01931
CC1G_02323T0	0	2.1358	-1.09478	0.514881	NP_001012157	component of oligomeric golgi complex 3 [Rattus norvegicus]	4.87759e-67	NP_001061944	Os08g0451000 [Oryza sativa (japonica cultivar-group)]	1.17466e-22
CC1G_02351T0	42.3715	45.921	-0.11606	0.809958	XP_001361706	GA22070-PA [Drosophila pseudoobscura]	1.39853e-29	P0C1J5	FK506-binding protein 2B precursor (Peptidyl-prolyl cis-trans isomerase) (PPIase) (Rotamase)	5.4414e-10	K01802	peptidylprolyl isomerase
CC1G_02354T0	0	2.1358	-1.09478	0.514881	EDN64519	conserved protein [Saccharomyces cerevisiae YJM789]	1.10764e-46	CAA55991	E-925 protein [Saccharomyces cerevisiae]	2.13004e-32
CC1G_02355T0	10.5928	2.1358	2.31024	0.038739	NP_001012798	RNA binding motif protein 5 [Gallus gallus]	2.06304e-05
CC1G_02359T0	13.6194	19.2227	-0.497148	0.440399	XP_755123	DUF803 domain membrane protein [Aspergillus fumigatus Af293]	7.84416e-69	XP_755123	DUF803 domain membrane protein [Aspergillus fumigatus Af293]	1.20265e-35
CC1G_02361T0	19.6725	3.2037	2.61837	0.001564
CC1G_14285T0	0	3.2037	-1.67974	0.272321	XP_568664	nucleolar GTP-binding protein 1 [Cryptococcus neoformans var. neoformans JEC21]	0	XP_568664	nucleolar GTP-binding protein 1 [Cryptococcus neoformans var. neoformans JEC21]	7.24901e-166	K06943
CC1G_02388T0	5718.65	319.311	4.16264	0
CC1G_02399T0	0	3.2037	-1.67974	0.272321	XP_572042	RNA lariat debranching enzyme [Cryptococcus neoformans var. neoformans JEC21]	1.07992e-92	XP_572042	RNA lariat debranching enzyme [Cryptococcus neoformans var. neoformans JEC21]	8.6205e-74
CC1G_11986T0	0	3.2037	-1.67974	0.272321	XP_572328	hexokinase [Cryptococcus neoformans var. neoformans JEC21]	1.37043e-174	XP_572328	hexokinase [Cryptococcus neoformans var. neoformans JEC21]	1.81791e-122	K00844	hexokinase
CC1G_11983T0	21.1857	22.4265	-0.0821137	1	XP_001265258	Yip1 domain family [Neosartorya fischeri NRRL 181]	3.8428e-11	XP_001265258	Yip1 domain family [Neosartorya fischeri NRRL 181]	4.44367e-18
CC1G_11982T0	0	2.1358	-1.09478	0.514881
CC1G_15583T0	0	3.2037	-1.67974	0.272321
CC1G_11987T0	7.5663	19.2227	-1.34515	0.059123	XP_569725	mitochondrial 60s ribosomal protein l38 (yml38) [Cryptococcus neoformans var. neoformans JEC21]	8.25229e-38	XP_569725	mitochondrial 60s ribosomal protein l38 (yml38) [Cryptococcus neoformans var. neoformans JEC21]	1.79297e-33	K02874	large subunit ribosomal protein L14
CC1G_10892T0	24.2123	0	4.59767	1e-06	XP_001266201	HypA-like protein, putative [Neosartorya fischeri NRRL 181]	9.40374e-28	XP_001266201	HypA-like protein, putative [Neosartorya fischeri NRRL 181]	1.08062e-25
CC1G_10893T0	0	17.0868	-4.09481	0.00039	YP_530350	beta-lactamase [Rhodopseudomonas palustris BisB18]	6.3965e-49	YP_484201	Beta-lactamase [Rhodopseudomonas palustris HaA2]	3.23688e-14
CC1G_10898T0	0	2.1358	-1.09478	0.514881	XP_750394	3-beta hydroxysteroid dehydrogenase/isomerase family protein, putative [Aspergillus fumigatus Af293]	1.12073e-21	XP_750394	related to cholesterol dehydrogenase [Aspergillus fumigatus Af293]	3.93969e-82
CC1G_12573T0	9.0796	18.1548	-0.99965	0.202832	AAI07829	LOC564023 protein [Danio rerio]	7.3e-36	AAI07829	LOC564023 protein [Danio rerio]	6.33536e-20
CC1G_12572T0	0	4.2717	-2.09481	0.147432	XP_566786	C-5 sterol desaturase [Cryptococcus neoformans var. neoformans JEC21]	1.88713e-81	XP_566786	C-5 sterol desaturase [Cryptococcus neoformans var. neoformans JEC21]	7.70169e-49	K00227	lathosterol oxidase
CC1G_12570T0	0	4.2717	-2.09481	0.147432	AAX81444	high nitrogen upregulated cytochrome P450 monooxygenase 2 [Phanerochaete chrysosporium]	7.29299e-66	AAX81444	high nitrogen upregulated cytochrome P450 monooxygenase 2 [Phanerochaete chrysosporium]	3.2632e-60
CC1G_14425T0	0	2.1358	-1.09478	0.514881	XP_567487	6-phosphofructokinase [Cryptococcus neoformans var. neoformans JEC21]	0	XP_001267532	6-phosphofructokinase alpha subunit [Neosartorya fischeri NRRL 181]	1.61248e-139	K00850	6-phosphofructokinase
CC1G_12487T0	0	2.1358	-1.09478	0.514881	XP_572105	signal transducer [Cryptococcus neoformans var. neoformans JEC21]	1.77597e-63	XP_572105	signal transducer [Cryptococcus neoformans var. neoformans JEC21]	7.03555e-60
CC1G_12122T0	3.0265	0	1.59765	0.171174
CC1G_12125T0	0	3.2037	-1.67974	0.272321	XP_001259028	MYND domain protein, putative [Neosartorya fischeri NRRL 181]	4.45441e-05
CC1G_09967T0	0	2.1358	-1.09478	0.514881	XP_001257722	cap binding protein [Neosartorya fischeri NRRL 181]	4.75078e-56	XP_747564	snRNA cap binding complex subunit (Gcr3), putative [Aspergillus fumigatus Af293]	3.25691e-38
CC1G_09942T0	3.0265	2.1358	0.502874	1	XP_568834	acyl-CoA dehydrogenase, long-chain specific precursor [Cryptococcus neoformans var. neoformans JEC21]	1.05019e-113	XP_568834	acyl-CoA dehydrogenase, long-chain specific precursor [Cryptococcus neoformans var. neoformans JEC21]	5.21472e-77
CC1G_14565T0	3.0265	0	1.59765	0.171174
CC1G_09955T0	110.469	171.937	-0.63824	0.001411	XP_001528249	60S ribosomal protein L2 [Lodderomyces elongisporus NRRL YB-4239]	1.11938e-109	XP_001387403	60S large subunit ribosomal protein L2A [Pichia stipitis CBS 6054]	2.18795e-92	K02938	large subunit ribosomal protein L8e
CC1G_09961T0	0	2.1358	-1.09478	0.514881	XP_750221	C-8 sterol isomerase (Erg-1), putative [Aspergillus fumigatus Af293]	4.49713e-73	XP_750221	C-8 sterol isomerase (Erg-1), putative [Aspergillus fumigatus Af293]	1.33818e-66	K09829	C-8 sterol isomerase
CC1G_09192T0	3.0265	0	1.59765	0.171174	XP_747543	tryptophanyl-tRNA synthetase, putative [Aspergillus fumigatus Af293]	4.07132e-79	Q9CYK1	Tryptophanyl-tRNA synthetase, mitochondrial precursor (Tryptophan--tRNA ligase) (TrpRS) ((Mt)TrpRS)	1.15794e-52	K01867	tryptophanyl-tRNA synthetase
CC1G_09190T0	0	3.2037	-1.67974	0.272321
CC1G_09189T0	4.5398	0	2.18263	0.070819	BAB84545	hydrophobin-251 [Pholiota nameko]	1.83273e-21	BAB84545	hydrophobin-251 [Pholiota nameko]	3.93005e-18
CC1G_09186T0	3.0265	22.4265	-2.88948	0.00102	XP_001260590	Pol II transcription elongation factor subunit Cdc73, putative [Neosartorya fischeri NRRL 181]	3.97253e-22	XP_001385422	accessory factor associated with RNA polymerase II [Pichia stipitis CBS 6054]	1.56071e-10
CC1G_09182T0	10.5928	12.8151	-0.274761	0.817503	XP_752907	DUF1014 domain protein [Aspergillus fumigatus Af293]	1.32261e-20
CC1G_09181T0	0	2.1358	-1.09478	0.514881	XP_567126	calcineurin-binding protein - related [Cryptococcus neoformans var. neoformans JEC21]	5.6395e-25	XP_567126	calcineurin-binding protein - related [Cryptococcus neoformans var. neoformans JEC21]	6.2274e-25
CC1G_09180T0	0	4.2717	-2.09481	0.147432	XP_571636	carboxypeptidase C [Cryptococcus neoformans var. neoformans JEC21]	6.23944e-91	XP_571636	carboxypeptidase C [Cryptococcus neoformans var. neoformans JEC21]	2.69372e-113	K01289	carboxypeptidase
CC1G_09176T0	6.053	11.7472	-0.956595	0.302082	XP_567349	dolichyl-diphosphooligosaccharide--protein glycosyltransferase 48 kda subunit precursor [Cryptococcus neoformans var. neoformans JEC21]	3.51014e-61	XP_567349	dolichyl-diphosphooligosaccharide--protein glycosyltransferase 48 kda subunit precursor [Cryptococcus neoformans var. neoformans JEC21]	2.96788e-44	K00730	dolichyl-diphosphooligosaccharide--protein glycosyltransferase
CC1G_09173T0	4.5398	17.0868	-1.91218	0.033177
CC1G_09160T0	0	2.1358	-1.09478	0.514881	XP_571276	Cytochrome P450 [Cryptococcus neoformans var. neoformans JEC21]	1.74806e-80	XP_571276	Cytochrome P450 [Cryptococcus neoformans var. neoformans JEC21]	1.70076e-27
CC1G_09155T0	0	2.1358	-1.09478	0.514881	ABE73692	eliciting plant response-like protein [Hypocrea atroviridis]	1.25568e-33	ABE73692	eliciting plant response-like protein [Hypocrea atroviridis]	1.73586e-33
CC1G_09154T0	7.5663	0	2.91959	0.012122	AAT11911	immunomodulatory protein [Antrodia camphorata]	1.096e-26	AAT11911	immunomodulatory protein [Antrodia camphorata]	1.02349e-26
CC1G_13991T0	12.1061	18.1548	-0.584617	0.418997
CC1G_09149T0	12.1061	0	3.59766	0.000858
CC1G_09146T0	3.0265	2.1358	0.502874	1	AAC26490	cellulose-binding beta-glucosidase [Phanerochaete chrysosporium]	5.62357e-156	AAC26490	cellulose-binding beta-glucosidase [Phanerochaete chrysosporium]	9.44948e-92	K05349	beta-glucosidase
CC1G_09152T0	3.0265	3.2037	-0.0820887	1	XP_847071	ABC transporter, putative [Trypanosoma brucei TREU927]	5.2841e-74	CAM13033	ATP-binding cassette, sub-family G (WHITE), member 2b [Danio rerio]	6.67765e-50	K05681	ATP-binding cassette, subfamily G (WHITE), member 2
CC1G_09159T0	3.0265	0	1.59765	0.171174	NP_001005840	T-cell immunomodulatory protein [Gallus gallus]	3.92454e-47	XP_001353145	GA20555-PA [Drosophila pseudoobscura]	3.91203e-14
CC1G_09161T0	3.0265	28.8341	-3.25205	7.8e-05
CC1G_09166T0	0	2.1358	-1.09478	0.514881	XP_571449	nuclear mRNA splicing protein [Cryptococcus neoformans var. neoformans JEC21]	0	XP_571449	nuclear mRNA splicing protein [Cryptococcus neoformans var. neoformans JEC21]	6.22768e-97
CC1G_05321T0	33.2919	84.3665	-1.3415	4.3e-05	XP_569562	structural constituent of ribosome [Cryptococcus neoformans var. neoformans JEC21]	4.27405e-18	XP_569562	structural constituent of ribosome [Cryptococcus neoformans var. neoformans JEC21]	1.94553e-14	K02956	small subunit ribosomal protein S15
CC1G_05319T0	0	2.1358	-1.09478	0.514881	XP_569573	glyoxylate reductase [Cryptococcus neoformans var. neoformans JEC21]	1.86821e-58	XP_569573	glyoxylate reductase [Cryptococcus neoformans var. neoformans JEC21]	4.10353e-30	K00015	glyoxylate reductase
CC1G_05316T0	0	6.4075	-2.67976	0.045616	NP_001032559	WD repeat domain 39 [Bos taurus]	3.67673e-60	NP_001059302	Os07g0252000 [Oryza sativa (japonica cultivar-group)]	4.89411e-40
CC1G_05313T0	3.0265	20.2906	-2.74509	0.002915	ZP_01646021	S1/P1 nuclease [Stenotrophomonas maltophilia R551-3]	2.08556e-17
CC1G_05307T0	7.5663	45.921	-2.60149	5e-06	XP_569684	proteasome subunit, beta type, 7 [Cryptococcus neoformans var. neoformans JEC21]	1.20544e-99	XP_569684	proteasome subunit, beta type, 7 [Cryptococcus neoformans var. neoformans JEC21]	2.47094e-84	K02739	20S proteasome subunit beta 2
CC1G_05302T0	4.5398	11.7472	-1.37162	0.176291	XP_568065	histone deacetylase 3 [Cryptococcus neoformans var. neoformans JEC21]	1.29372e-46	NP_998596	histone deacetylase 8 [Danio rerio]	4.068e-43
CC1G_05300T0	6.053	3.2037	0.917911	0.458201	XP_001268211	MATE efflux family protein subfamily, putative [Aspergillus clavatus NRRL 1]	1.76877e-80	XP_001274595	MATE efflux family protein subfamily, putative [Aspergillus clavatus NRRL 1]	2.35768e-20
CC1G_05298T0	95.336	320.379	-1.74869	0	ZP_01112629	protein containing QXW lectin repeats [Reinekea sp. MED297]	1.13412e-07
CC1G_05297T0	12.1061	9.6113	0.332931	0.631837	YP_528462	Endoglucanase-like [Saccharophagus degradans 2-40]	2.16761e-06
CC1G_05294T0	3.0265	5.3396	-0.819081	0.707167	XP_001276673	OPA3 domain protein [Aspergillus clavatus NRRL 1]	5.13113e-08
CC1G_05283T0	3.0265	27.7662	-3.19761	0.000136	XP_567519	signal recognition particle protein [Cryptococcus neoformans var. neoformans JEC21]	1.32846e-23	XP_567519	signal recognition particle protein [Cryptococcus neoformans var. neoformans JEC21]	1.09402e-19	K03105	signal recognition particle, subunit SRP19
CC1G_15695T0	3.0265	0	1.59765	0.171174	CAJ42017	N-terminal acetyltransferase [Ustilago hordei]	5.485e-155	CAJ42017	N-terminal acetyltransferase [Ustilago hordei]	8.0706e-110	K00670	peptide alpha-N-acetyltransferase
CC1G_15692T0	0	3.2037	-1.67974	0.272321	XP_567631	oxidoreductase [Cryptococcus neoformans var. neoformans JEC21]	1.20609e-124	XP_567631	oxidoreductase [Cryptococcus neoformans var. neoformans JEC21]	3.68483e-112
CC1G_05270T0	3.0265	2.1358	0.502874	1	XP_567469	ER to Golgi transport-related protein [Cryptococcus neoformans var. neoformans JEC21]	3.20076e-10
CC1G_05268T0	10.5928	0	3.40501	0.002075	XP_567033	exocyst protein [Cryptococcus neoformans var. neoformans JEC21]	1.16876e-150	XP_567033	exocyst protein [Cryptococcus neoformans var. neoformans JEC21]	6.36063e-48
CC1G_05251T0	3.0265	24.5624	-3.02073	0.000362
CC1G_05246T0	4.5398	0	2.18263	0.070819	BAB20766	20 kDa protein having G-X-X-X-Q-X-W- motif [Trichosporon mucoides]	1.68376e-15
CC1G_05244T0	4.5398	0	2.18263	0.070819	BAD11817	cytochrome P450 [Lentinula edodes]	1.5857e-86	BAD11817	cytochrome P450 [Lentinula edodes]	4.8417e-41
CC1G_05242T0	3.0265	0	1.59765	0.171174	XP_001271375	oxidoreductase, short chain dehydrogenase/reductase family superfamily [Aspergillus clavatus NRRL 1]	6.40112e-67	XP_001271375	oxidoreductase, short chain dehydrogenase/reductase family superfamily [Aspergillus clavatus NRRL 1]	3.06712e-50
CC1G_05231T0	0	2.1358	-1.09478	0.514881
CC1G_05220T0	0	3.2037	-1.67974	0.272321	ABA02416	cytosine permease [Cryptococcus neoformans var. grubii]	5.08559e-91	XP_749601	nucleoside transporter, putative [Aspergillus fumigatus Af293]	9.15155e-34
CC1G_05218T0	0	3.2037	-1.67974	0.272321	XP_572604	cytosine-purine permease [Cryptococcus neoformans var. neoformans JEC21]	9.34162e-72	AAR92483	purine-cytosine permease [Clavispora lusitaniae]	4.8783e-26
CC1G_05216T0	0	4.2717	-2.09481	0.147432	XP_001270109	histone acetyltransferase complex component Epl1, putative [Aspergillus clavatus NRRL 1]	5.23939e-27	XP_001270109	histone acetyltransferase complex component Epl1, putative [Aspergillus clavatus NRRL 1]	1.16183e-21
CC1G_05217T0	3.0265	5.3396	-0.819081	0.707167
CC1G_05238T0	3.0265	5.3396	-0.819081	0.707167	XP_569946	small nuclear ribonucleoprotein hPrp3 [Cryptococcus neoformans var. neoformans JEC21]	1.66578e-100	XP_569946	small nuclear ribonucleoprotein hPrp3 [Cryptococcus neoformans var. neoformans JEC21]	2.15084e-76
CC1G_05249T0	19.6725	13.8831	0.502851	0.427444	XP_567341	L-ornithine transporter [Cryptococcus neoformans var. neoformans JEC21]	4.78401e-38	XP_567341	L-ornithine transporter [Cryptococcus neoformans var. neoformans JEC21]	6.9216e-34
CC1G_05253T0	0	2.1358	-1.09478	0.514881
CC1G_05256T0	0	3.2037	-1.67974	0.272321
CC1G_05261T0	0	2.1358	-1.09478	0.514881	NP_496573	Y17G7B.18a [Caenorhabditis elegans]	2.21461e-19	NP_568752	S-adenosylmethionine-dependent methyltransferase/ methyltransferase [Arabidopsis thaliana]	7.73134e-10
CC1G_05262T0	33.2919	32.0379	0.0553917	0.888972	XP_567469	ER to Golgi transport-related protein [Cryptococcus neoformans var. neoformans JEC21]	1.69234e-97	XP_567469	ER to Golgi transport-related protein [Cryptococcus neoformans var. neoformans JEC21]	1.04411e-88
CC1G_05263T0	7.5663	4.2717	0.824778	0.502737	XP_567469	ER to Golgi transport-related protein [Cryptococcus neoformans var. neoformans JEC21]	1.05502e-92	XP_567469	ER to Golgi transport-related protein [Cryptococcus neoformans var. neoformans JEC21]	3.85991e-59
CC1G_05267T0	15.1327	16.0189	-0.0821057	1	XP_568308	cytoplasm protein [Cryptococcus neoformans var. neoformans JEC21]	7.88404e-84	XP_568308	cytoplasm protein [Cryptococcus neoformans var. neoformans JEC21]	7.22669e-44
CC1G_05276T0	107.442	178.344	-0.731105	0.000276	EAU81446	60S ribosomal protein L44 [Coprinopsis cinerea okayama7#130]	7.19925e-58	EAU81446	60S ribosomal protein L44 [Coprinopsis cinerea okayama7#130]	1.25696e-47	K02929	large subunit ribosomal protein L44e
CC1G_05286T0	0	3.2037	-1.67974	0.272321	XP_822737	chaperone protein DnaJ [Trypanosoma brucei TREU927]	1.2963e-06
CC1G_05290T0	0	2.1358	-1.09478	0.514881
CC1G_05296T0	12.1061	8.5434	0.502852	0.613084	NP_984379	ADR283Wp [Ashbya gossypii ATCC 10895]	4.11634e-20	NP_984379	ADR283Wp [Ashbya gossypii ATCC 10895]	6.48699e-20
CC1G_05301T0	0	4.2717	-2.09481	0.147432	XP_571360	mitochondrion protein [Cryptococcus neoformans var. neoformans JEC21]	3.96295e-88	XP_571360	mitochondrion protein [Cryptococcus neoformans var. neoformans JEC21]	3.41362e-59
CC1G_15698T0	3.0265	3.2037	-0.0820887	1	XP_567502	regulation of cell growth-related protein [Cryptococcus neoformans var. neoformans JEC21]	6.18122e-61	XP_567502	regulation of cell growth-related protein [Cryptococcus neoformans var. neoformans JEC21]	9.695e-37
CC1G_05311T0	3.0265	24.5624	-3.02073	0.000362	XP_571543	Glutathione S-transferase 6 [Cryptococcus neoformans var. neoformans JEC21]	1.54817e-59	Q6NYD4	MAK16-like protein RBM13 (RNA-binding motif protein 13)	3.57024e-53
CC1G_05320T0	0	2.1358	-1.09478	0.514881	NP_595171	G2/mitotic-specific cyclin [Schizosaccharomyces pombe 972h-]	6.02546e-84	NP_595171	G2/mitotic-specific cyclin [Schizosaccharomyces pombe 972h-]	8.36269e-61	K02220	G2/mitotic-specific cyclin 1/2
CC1G_05325T0	0	4.2717	-2.09481	0.147432	XP_001263597	cystathionine beta-synthase (beta-thionase), putative [Neosartorya fischeri NRRL 181]	1.58246e-26
CC1G_13095T0	3.0265	4.2717	-0.49716	1
CC1G_11853T0	77.1768	148.442	-0.943664	3.4e-05	XP_663583	40S ribosomal protein S17 [Aspergillus nidulans FGSC A4]	3.52517e-49	XP_663583	40S ribosomal protein S17 [Aspergillus nidulans FGSC A4]	1.0779e-34	K02962	small subunit ribosomal protein S17e
CC1G_11851T0	6.053	7.4755	-0.30452	1	XP_001263141	phosphatidate cytidylyltransferase, putative [Neosartorya fischeri NRRL 181]	1.96382e-38	XP_001263141	phosphatidate cytidylyltransferase, putative [Neosartorya fischeri NRRL 181]	9.45298e-22
CC1G_11840T0	12.1061	19.2227	-0.667077	0.32281	XP_569789	proteasome subunit beta type 2 [Cryptococcus neoformans var. neoformans JEC21]	1.90888e-58	XP_752074	proteasome component Pre1, putative [Aspergillus fumigatus Af293]	5.28109e-43	K02734	20S proteasome subunit beta 4
CC1G_11841T0	3.0265	13.8831	-2.19761	0.03374	XP_001275915	thioesterase family protein [Aspergillus clavatus NRRL 1]	6.58966e-40	XP_001275915	thioesterase family protein [Aspergillus clavatus NRRL 1]	5.7852e-31	K07107
CC1G_11842T0	71.1237	124.948	-0.812924	0.000831	XP_566980	PRCDNA35 [Cryptococcus neoformans var. neoformans JEC21]	1.07284e-13	CAA80880	ribosomal protein A1 [Schizosaccharomyces pombe]	3.35935e-09	K02942	large subunit ribosomal protein LP1
CC1G_11846T0	0	5.3396	-2.41673	0.081377
CC1G_11850T0	0	3.2037	-1.67974	0.272321	XP_566802	oxidoreductase [Cryptococcus neoformans var. neoformans JEC21]	7.03137e-160	XP_566802	oxidoreductase [Cryptococcus neoformans var. neoformans JEC21]	0	K00311	electron-transferring-flavoprotein dehydrogenase
CC1G_11854T0	0	19.2227	-4.26474	0.000109	CAB56626	ribosomal protein 22 of the small subunit [Xanthophyllomyces dendrorhous]	2.7582e-62	CAB56626	ribosomal protein 22 of the small subunit [Xanthophyllomyces dendrorhous]	1.59964e-25	K02957	small subunit ribosomal protein S15Ae
CC1G_11859T0	9.0796	20.2906	-1.16011	0.102984	XP_001009912	Ferredoxin, 2Fe-2S, putative [Tetrahymena thermophila SB210]	1.16973e-20	YP_422386	Ferredoxin [Magnetospirillum magneticum AMB-1]	1.95353e-15
CC1G_11862T0	45.3981	108.929	-1.26268	8e-06	XP_572014	clathrin assembly protein AP47 [Cryptococcus neoformans var. neoformans JEC21]	7.39151e-110	XP_572014	clathrin assembly protein AP47 [Cryptococcus neoformans var. neoformans JEC21]	1.81372e-100
CC1G_13829T0	0	2.1358	-1.09478	0.514881
CC1G_10675T0	3.0265	0	1.59765	0.171174
CC1G_10680T0	7.5663	8.5434	-0.175222	1	JC8029	ornithine carbamoyltransferase (EC 2.1.3.3) 1 - Coriolus hirsutus	1.51365e-121	JC8029	ornithine carbamoyltransferase (EC 2.1.3.3) 1 - Coriolus hirsutus	4.81009e-126	K00611	ornithine carbamoyltransferase
CC1G_12668T0	0	2.1358	-1.09478	0.514881
CC1G_13637T0	3.0265	5.3396	-0.819081	0.707167	EAW48667	phosphoglucomutase 3, isoform CRA_a [Homo sapiens]	1.8396e-76	XP_001386954	Phosphoacetylglucosamine Mutase [Pichia stipitis CBS 6054]	6.84196e-122	K01835	phosphoglucomutase
CC1G_13636T0	0	7.4755	-2.90217	0.046459	XP_569164	cytoplasm protein [Cryptococcus neoformans var. neoformans JEC21]	3.58479e-49	XP_569164	cytoplasm protein [Cryptococcus neoformans var. neoformans JEC21]	2.15468e-42	K07008
CC1G_12659T0	30.2654	37.3775	-0.304501	0.495513	EAU93124	vesicular-fusion protein SEC17 [Coprinopsis cinerea okayama7#130]	1.11785e-153	EAU93124	vesicular-fusion protein SEC17 [Coprinopsis cinerea okayama7#130]	2.6391e-151
CC1G_12665T0	3.0265	4.2717	-0.49716	1
CC1G_12669T0	3.0265	18.1548	-2.58463	0.004885	AAL33611	SGT1a [Arabidopsis thaliana]	2.31814e-25	NP_001043620	Os01g0624500 [Oryza sativa (japonica cultivar-group)]	6.3184e-22
CC1G_12670T0	0	3.2037	-1.67974	0.272321	BAC75955	dihydrofolate reductase [Coprinopsis cinerea]	8.73035e-32	BAC75955	dihydrofolate reductase [Coprinopsis cinerea]	8.15672e-32	K00287	dihydrofolate reductase
CC1G_08821T0	16.6459	27.7662	-0.738163	0.18212	XP_571019	60s ribosomal protein l1-a (l10a) [Cryptococcus neoformans var. neoformans JEC21]	2.74873e-81	XP_571019	60s ribosomal protein l1-a (l10a) [Cryptococcus neoformans var. neoformans JEC21]	9.17126e-73	K02865	large subunit ribosomal protein L10Ae
CC1G_13798T0	4.5398	2.1358	1.08785	0.410686	XP_001212352	histidyl-tRNA synthetase, mitochondrial precursor [Aspergillus terreus NIH2624]	6.44771e-111	XP_569896	histidine-tRNA ligase [Cryptococcus neoformans var. neoformans JEC21]	2.19411e-105	K01892	histidyl-tRNA synthetase
CC1G_08773T0	3.0265	0	1.59765	0.171174	XP_753532	oxidoreductase, 2OG-Fe(II) oxygenase family, putative [Aspergillus fumigatus Af293]	5.1669e-46	XP_753532	oxidoreductase, 2OG-Fe(II) oxygenase family, putative [Aspergillus fumigatus Af293]	7.88877e-31
CC1G_08795T0	3.0265	3.2037	-0.0820887	1
CC1G_11368T0	140.734	266.983	-0.923773	0	XP_001212923	60S ribosomal protein L20 [Aspergillus terreus NIH2624]	1.86182e-68	XP_001212923	60S ribosomal protein L20 [Aspergillus terreus NIH2624]	6.49109e-51	K02882	large subunit ribosomal protein L18Ae
CC1G_11367T0	0	2.1358	-1.09478	0.514881
CC1G_11366T0	0	2.1358	-1.09478	0.514881
CC1G_11355T0	16.6459	0	4.0571	6.1e-05	XP_001263995	FAD binding domain protein [Neosartorya fischeri NRRL 181]	4.02214e-40	XP_001265527	FAD binding domain protein [Neosartorya fischeri NRRL 181]	4.44344e-36
CC1G_11362T0	0	14.951	-3.90217	0.000656	XP_754298	aldose 1-epimerase, putative [Aspergillus fumigatus Af293]	5.01159e-53	XP_001263144	aldose 1-epimerase, putative [Neosartorya fischeri NRRL 181]	7.04092e-19	K01785	aldose 1-epimerase
CC1G_15651T0	0	2.1358	-1.09478	0.514881	XP_748244	DUF614 domain protein [Aspergillus fumigatus Af293]	3.59038e-09
CC1G_09377T0	6.053	3.2037	0.917911	0.458201
CC1G_03610T0	0	2.1358	-1.09478	0.514881	XP_001259540	37S ribosomal protein S5 [Neosartorya fischeri NRRL 181]	8.68527e-25	XP_001259540	37S ribosomal protein S5 [Neosartorya fischeri NRRL 181]	2.06559e-24	K02988	small subunit ribosomal protein S5
CC1G_03609T0	7.5663	0	2.91959	0.012122
CC1G_03607T0	4.5398	0	2.18263	0.070819	XP_001213761	negative regulator of sexual conjugation and meiosis [Aspergillus terreus NIH2624]	2.54935e-21	XP_001213761	negative regulator of sexual conjugation and meiosis [Aspergillus terreus NIH2624]	9.86329e-60
CC1G_03601T0	9.0796	5.3396	0.765897	0.379314	XP_566905	RNA splicing-related protein [Cryptococcus neoformans var. neoformans JEC21]	0	Q9HF03	Pre-mRNA-splicing factor CLF1 (crooked-neck-like protein 1)	1.72741e-172
CC1G_03598T0	27.2388	2.1358	3.67281	9e-06
CC1G_03590T0	0	2.1358	-1.09478	0.514881
CC1G_03588T0	0	3.2037	-1.67974	0.272321	XP_001264209	MFS multidrug transporter, putative [Neosartorya fischeri NRRL 181]	2.90993e-11
CC1G_03582T0	0	2.1358	-1.09478	0.514881	XP_001275228	actin cortical patch component, putative [Aspergillus clavatus NRRL 1]	1.32153e-113	XP_001275228	actin cortical patch component, putative [Aspergillus clavatus NRRL 1]	2.16164e-46
CC1G_03570T0	4.5398	313.972	-6.11186	0
CC1G_03558T0	0	4.2717	-2.09481	0.147432	XP_566999	mitotic chromosome condensation-related protein [Cryptococcus neoformans var. neoformans JEC21]	2.37072e-165	XP_566999	mitotic chromosome condensation-related protein [Cryptococcus neoformans var. neoformans JEC21]	2.06905e-84	K06678	condensin complex subunit 3
CC1G_03551T0	12.1061	6.4075	0.917901	0.280976	XP_566856	u6 snRNA-associated sm-like protein lsm8 [Cryptococcus neoformans var. neoformans JEC21]	1.74111e-19	XP_566856	u6 snRNA-associated sm-like protein lsm8 [Cryptococcus neoformans var. neoformans JEC21]	6.42838e-15
CC1G_03546T0	0	2.1358	-1.09478	0.514881	XP_001273938	mannosyltransferase (Smp3), putative [Aspergillus clavatus NRRL 1]	4.89513e-112	XP_001273938	mannosyltransferase (Smp3), putative [Aspergillus clavatus NRRL 1]	3.25749e-111	K08098	phosphatidylinositol glycan, class Z
CC1G_03541T0	0	3.2037	-1.67974	0.272321
CC1G_03522T0	3.0265	0	1.59765	0.171174	Q9HGX4	Histone H2A	3.05289e-45	Q9HGX4	Histone H2A	1.77807e-36
CC1G_03511T0	12.1061	14.951	-0.304508	0.672515
CC1G_03506T0	0	2.1358	-1.09478	0.514881	XP_568788	nucleoporin nup189 [Cryptococcus neoformans var. neoformans JEC21]	2.3772e-75	XP_568788	nucleoporin nup189 [Cryptococcus neoformans var. neoformans JEC21]	7.23605e-62
CC1G_03503T0	4.5398	0	2.18263	0.070819
CC1G_03502T0	0	41.6493	-5.38022	0
CC1G_03500T0	0	6.4075	-2.67976	0.045616	XP_001359941	GA14374-PA [Drosophila pseudoobscura]	4.09853e-13	XP_001359941	GA14374-PA [Drosophila pseudoobscura]	1.81331e-08	K09537	DnaJ homolog, subfamily C, member 17
CC1G_15199T0	3.0265	13.8831	-2.19761	0.03374				XP_001386983	mitochondrial ribosomal protein MRPL25 [Pichia stipitis CBS 6054]	5.11457e-06
CC1G_07173T0	0	8.5434	-3.09481	0.024544
CC1G_15197T0	3.0265	2.1358	0.502874	1	NP_001015063	snag1 protein [Danio rerio]	3.09063e-31	NP_695003	SH3 and PX domain containing 3 [Homo sapiens]	6.48637e-20
CC1G_03510T0	0	2.1358	-1.09478	0.514881	XP_569096	ER to Golgi transport-related protein [Cryptococcus neoformans var. neoformans JEC21]	1.23311e-56	XP_569096	ER to Golgi transport-related protein [Cryptococcus neoformans var. neoformans JEC21]	3.68045e-41
CC1G_03517T0	0	2.1358	-1.09478	0.514881	CAA05841	plasma membrane (H+) ATPase [Uromyces viciae-fabae]	0	CAC59705	putative plasmamembrane (H+)-ATPase [Ustilago maydis]	0	K01535	H+-transporting ATPase
CC1G_03523T0	39.345	97.1817	-1.3045	1.9e-05	EAU89413	histone H2B.1 [Coprinopsis cinerea okayama7#130]	9.90199e-44	EAU89413	histone H2B.1 [Coprinopsis cinerea okayama7#130]	4.15787e-27
CC1G_03528T0	0	11.7472	-3.55425	0.00382
CC1G_03536T0	0	2.1358	-1.09478	0.514881
CC1G_03539T0	10.5928	7.4755	0.502842	0.591206	XP_572773	endoplasmic reticulum receptor [Cryptococcus neoformans var. neoformans JEC21]	3.38895e-63	XP_572773	endoplasmic reticulum receptor [Cryptococcus neoformans var. neoformans JEC21]	1.47743e-53
CC1G_03540T0	12.1061	0	3.59766	0.000858	XP_001268476	haloalkanoic acid dehalogenase, putative [Aspergillus clavatus NRRL 1]	2.11666e-41	XP_001268476	haloalkanoic acid dehalogenase, putative [Aspergillus clavatus NRRL 1]	2.65932e-36
CC1G_03549T0	0	7.4755	-2.90217	0.046459	EDM04111	rCG33311, isoform CRA_c [Rattus norvegicus]	1.15276e-48	NP_719703	NAD dependent epimerase/dehydratase family protein [Shewanella oneidensis MR-1]	3.80602e-22	K00789	S-adenosylmethionine synthetase
CC1G_03559T0	12.1061	40.5813	-1.74508	0.000802	AAK82369	manganese superoxide dismutase [Phanerochaete chrysosporium]	6.78692e-85	AAK82369	manganese superoxide dismutase [Phanerochaete chrysosporium]	3.59842e-74	K04564	superoxide dismutase, Fe-Mn family
CC1G_03575T0	28.7521	60.872	-1.08211	0.003443	Q9HGX4	Histone H2A	1.09928e-42	Q9HGX4	Histone H2A	2.58861e-27
CC1G_03576T0	3.0265	7.4755	-1.30452	0.322286
CC1G_03591T0	0	19.2227	-4.26474	0.000109	XP_572221	ATP dependent RNA helicase [Cryptococcus neoformans var. neoformans JEC21]	2.43031e-143	XP_572221	ATP dependent RNA helicase [Cryptococcus neoformans var. neoformans JEC21]	2.97917e-70	K01529
CC1G_03593T0	836.839	81.1627	3.36606	0
CC1G_12248T0	3.0265	0	1.59765	0.171174	XP_001276788	elastinolytic metalloproteinase Mep [Aspergillus clavatus NRRL 1]	6.79738e-66	CAD35290	metalloprotease, MEP2 [Microsporum canis]	3.8759e-33
CC1G_11042T0	0	7.4755	-2.90217	0.046459	BAA05461	PES4 PAB-like protein [Saccharomyces cerevisiae]	3.03264e-05
CC1G_11018T0	0	2.1358	-1.09478	0.514881	XP_001271315	pseudouridylate synthase 3 [Aspergillus clavatus NRRL 1]	3.8492e-17	XP_572802	pseudouridylate synthase [Cryptococcus neoformans var. neoformans JEC21]	7.4503e-71	K01855
CC1G_11027T0	0	8.5434	-3.09481	0.024544	BAD11817	cytochrome P450 [Lentinula edodes]	1.31829e-37	CAJ00405	putative CyP450 monooxygenase [Pleurotus sapidus]	7.84198e-16
CC1G_11030T0	0	6.4075	-2.67976	0.045616	BAF56680	CIPB [Lentinula edodes]	3.96515e-16
CC1G_11034T0	31.7786	0	4.98998	0
CC1G_05439T0	7.5663	17.0868	-1.17522	0.122672	AAT69235	CDC37 [Exophiala dermatitidis]	4.1019e-30	AAT69235	CDC37 [Exophiala dermatitidis]	1.11188e-31
CC1G_05420T0	0	2.1358	-1.09478	0.514881	XP_001257278	short-chain dehydrogenase [Neosartorya fischeri NRRL 181]	2.61831e-43	XP_001257278	short-chain dehydrogenase [Neosartorya fischeri NRRL 181]	6.35206e-08	K00100
CC1G_05386T0	3.0265	0	1.59765	0.171174	CAB89868	putative membrane protein [Kluyveromyces lactis]	2.61836e-11
CC1G_14936T0	0	2.1358	-1.09478	0.514881
CC1G_14934T0	15.1327	7.4755	1.01743	0.21687
CC1G_05355T0	78.6901	11.7472	2.74387	0	NP_864925	vanadium chloroperoxidase [Rhodopirellula baltica SH 1]	7.72139e-25	YP_412388	Phosphoesterase, PA-phosphatase related [Nitrosospira multiformis ATCC 25196]	1.37489e-13
CC1G_05341T0	3.0265	0	1.59765	0.171174	XP_566496	pre-mRNA splicing factor prp1 [Cryptococcus neoformans var. neoformans JEC21]	0	XP_566496	pre-mRNA splicing factor prp1 [Cryptococcus neoformans var. neoformans JEC21]	6.34118e-103
CC1G_14930T0	3.0265	0	1.59765	0.171174	XP_752927	oxidoreductase, zinc-binding dehydrogenase family, putative [Aspergillus fumigatus Af293]	4.29248e-43	ZP_01417643	Alcohol dehydrogenase, zinc-binding:Alcohol dehydrogenase GroES-like [Caulobacter sp. K31]	3.49792e-25	K08070	2-alkenal reductase
CC1G_05328T0	7.5663	0	2.91959	0.012122
CC1G_05334T0	7.5663	18.1548	-1.26269	0.085468	AAN74825	MPU1p [Gibberella moniliformis]	3.78164e-30	AAN74825	MPU1p [Gibberella moniliformis]	1.62042e-25	K09660	mannose-P-dolichol utilization defect 1
CC1G_05340T0	4.5398	0	2.18263	0.070819
CC1G_05348T0	6.053	0	2.59765	0.0293
CC1G_05361T0	3.0265	0	1.59765	0.171174	EDN62945	conserved protein [Saccharomyces cerevisiae YJM789]	5.94938e-32	AAU09714	YEL023C [Saccharomyces cerevisiae]	4.50258e-08
CC1G_05363T0	21.1857	0	4.40502	4e-06	EDN62945	conserved protein [Saccharomyces cerevisiae YJM789]	6.68322e-40	AAU09714	YEL023C [Saccharomyces cerevisiae]	1.52009e-07
CC1G_05384T0	133.168	21.3586	2.64036	0	XP_001270808	glutathione S-transferase, putative [Aspergillus clavatus NRRL 1]	1.47554e-21	XP_001270808	glutathione S-transferase, putative [Aspergillus clavatus NRRL 1]	1.08785e-17
CC1G_05413T0	3.0265	0	1.59765	0.171174	XP_568025	exo-beta-1,3-glucanase [Cryptococcus neoformans var. neoformans JEC21]	2.40585e-154	XP_568025	exo-beta-1,3-glucanase [Cryptococcus neoformans var. neoformans JEC21]	1.25889e-96
CC1G_14942T0	0	3.2037	-1.67974	0.272321
CC1G_14943T0	3.0265	4.2717	-0.49716	1	AAU94648	metalloprotease [Pleurotus ostreatus]	1.30215e-54	AAU94648	metalloprotease [Pleurotus ostreatus]	1.69224e-37
CC1G_05428T0	0	2.1358	-1.09478	0.514881	XP_569552	polygalacturonase [Cryptococcus neoformans var. neoformans JEC21]	1.68514e-53	XP_569552	polygalacturonase [Cryptococcus neoformans var. neoformans JEC21]	5.16338e-13
CC1G_05442T0	0	2.1358	-1.09478	0.514881
CC1G_13547T0	0	2.1358	-1.09478	0.514881
CC1G_02715T0	7.5663	17.0868	-1.17522	0.122672
CC1G_02704T0	0	4.2717	-2.09481	0.147432	XP_570415	aerobic respiration-related protein [Cryptococcus neoformans var. neoformans JEC21]	5.62987e-112	XP_570415	aerobic respiration-related protein [Cryptococcus neoformans var. neoformans JEC21]	6.25092e-95	K06883
CC1G_02672T0	33.2919	13.8831	1.26184	0.01499	CAA05528	PMP20 [Schizosaccharomyces pombe]	2.62826e-30	CAA05528	PMP20 [Schizosaccharomyces pombe]	4.4821e-12	K03386	peroxiredoxin (alkyl hydroperoxide reductase subunit C)
CC1G_02670T0	78.6901	0	6.29811	0	ZP_01352093	Glycosyl hydrolase, family 88 [Clostridium phytofermentans ISDg]	5.20097e-17
CC1G_02665T0	24.2123	13.8831	0.80241	0.136147	XP_754844	transcription elongation factor S-II [Aspergillus fumigatus Af293]	8.27986e-52	XP_571548	positive transcription elongation factor [Cryptococcus neoformans var. neoformans JEC21]	6.35984e-26	K03145	transcription elongation factor S-II
CC1G_02656T0	7.5663	0	2.91959	0.012122	NP_001070695	ubiquitin carboxyl-terminal esterase L3 [Sus scrofa]	2.19036e-36	AAW26483	SJCHGC01421 protein [Schistosoma japonicum]	9.35898e-09	K01309	ubiquitinyl hydrolase 1
CC1G_02650T0	4.5398	12.8151	-1.49714	0.117424	XP_569088	mitochondrial inner membrane protein [Cryptococcus neoformans var. neoformans JEC21]	1.78298e-41	XP_569088	mitochondrial inner membrane protein [Cryptococcus neoformans var. neoformans JEC21]	3.7375e-28	K00237	succinate dehydrogenase (ubiquinone) membrane anchor subunit
CC1G_02638T0	0	10.6793	-3.41675	0.007025	XP_569532	cytokinesis-related protein [Cryptococcus neoformans var. neoformans JEC21]	3.54669e-168	XP_569532	cytokinesis-related protein [Cryptococcus neoformans var. neoformans JEC21]	4.17564e-140
CC1G_02635T0	3.0265	2.1358	0.502874	1
CC1G_02628T0	3.0265	0	1.59765	0.171174	CAD12881	putative C2H2 zinc finger protein [Podospora anserina]	9.71596e-13
CC1G_02620T0	0	2.1358	-1.09478	0.514881	YP_001413255	GTP-binding protein TypA [Parvibaculum lavamentivorans DS-1]	1.49696e-157	YP_167262	GTP-binding protein TypA [Silicibacter pomeroyi DSS-3]	1.23358e-151	K06207	GTP-binding protein
CC1G_14316T0	0	3.2037	-1.67974	0.272321
CC1G_02611T0	7.5663	9.6113	-0.345144	0.789787
CC1G_02594T0	3.0265	0	1.59765	0.171174	YP_436610	probable biotin carboxylase [Hahella chejuensis KCTC 2396]	1.17078e-17	ZP_00106689	COG0458: Carbamoylphosphate synthase large subunit (split gene in MJ) [Nostoc punctiforme PCC 73102]	1.1102e-15
CC1G_02575T0	4.5398	14.951	-1.71954	0.050885	CAD10797	putative cyclophilin [Pleurotus sp. &apos;Florida&apos;]	3.58369e-68	NP_062362	peptidylprolyl isomerase E [Mus musculus]	7.3886e-29	K09565	peptidyl-prolyl isomerase F (cyclophilin F)
CC1G_02564T0	0	2.1358	-1.09478	0.514881	XP_386422	HS60_AJECA Heat shock protein 60, mitochondrial precursor (Antigen HIS-62) [Gibberella zeae PH-1]	0	XP_569211	heat shock protein [Cryptococcus neoformans var. neoformans JEC21]	0	K04077	chaperonin GroEL
CC1G_14311T0	13.6194	0	3.76759	0.000355	XP_567886	aryl-alcohol dehydrogenase [Cryptococcus neoformans var. neoformans JEC21]	1.55384e-28	XP_567886	aryl-alcohol dehydrogenase [Cryptococcus neoformans var. neoformans JEC21]	1.81558e-21
CC1G_02572T0	0	3.2037	-1.67974	0.272321	YP_466910	cystathionine gamma-lyase [Anaeromyxobacter dehalogenans 2CP-C]	1.76149e-16	YP_466910	Cystathionine gamma-synthase [Anaeromyxobacter dehalogenans 2CP-C]	8.68291e-13
CC1G_02588T0	105.929	7.4755	3.82478	0
CC1G_02603T0	7.5663	0	2.91959	0.012122	BAC67687	putative laminarinase [Phanerochaete chrysosporium]	1.17674e-94	BAC67687	putative laminarinase [Phanerochaete chrysosporium]	3.29045e-27
CC1G_02621T0	3.0265	0	1.59765	0.171174
CC1G_02623T0	3.0265	2.1358	0.502874	1
CC1G_02634T0	31.7786	0	4.98998	0
CC1G_02661T0	31.7786	0	4.98998	0
CC1G_14323T0	3.0265	0	1.59765	0.171174	XP_572004	nuclear mRNA splicing protein [Cryptococcus neoformans var. neoformans JEC21]	4.4753e-140	XP_572004	nuclear mRNA splicing protein [Cryptococcus neoformans var. neoformans JEC21]	9.20146e-138
CC1G_02683T0	49.9379	145.239	-1.54022	0	XP_752461	Mago nashi domain protein [Aspergillus fumigatus Af293]	5.54419e-55	XP_752461	Mago nashi domain protein [Aspergillus fumigatus Af293]	1.6705e-22
CC1G_02685T0	3.0265	0	1.59765	0.171174
CC1G_02705T0	3.0265	63.0079	-4.37981	0	EAW96409	hCG23738, isoform CRA_b [Homo sapiens]	9.45423e-32	NP_001071846	UHRF2 protein [Ciona intestinalis]	4.1931e-07	K10638	E3 ubiquitin-protein ligase UHRF1
CC1G_02711T0	45.3981	5.3396	3.08783	0
CC1G_02716T0	0	6.4075	-2.67976	0.045616
CC1G_02718T0	3.0265	0	1.59765	0.171174	CAL30199	NWD2 [Podospora anserina]	1.20944e-29	XP_748765	NACHT domain protein, putative [Aspergillus fumigatus Af293]	4.51921e-23
CC1G_02727T0	3.0265	0	1.59765	0.171174
CC1G_02733T0	0	3.2037	-1.67974	0.272321	XP_567890	endopeptidase [Cryptococcus neoformans var. neoformans JEC21]	1.83651e-72	XP_567890	endopeptidase [Cryptococcus neoformans var. neoformans JEC21]	3.21992e-62	K02736	20S proteasome subunit beta 7
CC1G_11187T0	0	4.2717	-2.09481	0.147432	XP_001265464	enoyl-CoA hydratase/isomerase family protein [Neosartorya fischeri NRRL 181]	5.78802e-48	BAB69078	Aft3-1 [Alternaria alternata]	4.91999e-41
CC1G_11182T0	24.2123	7.4755	1.6955	0.009454	XP_569386	hydrolase [Cryptococcus neoformans var. neoformans JEC21]	4.34545e-47	XP_001268322	HIT domain protein [Aspergillus clavatus NRRL 1]	1.66754e-10
CC1G_11171T0	15.1327	20.2906	-0.423142	0.572495	NP_013302	Coq9p [Saccharomyces cerevisiae]	1.20941e-09
CC1G_11168T0	0	9.6113	-3.26473	0.013065	XP_001259907	MFS transporter, putative [Neosartorya fischeri NRRL 181]	1.11332e-27
CC1G_11164T0	0	3.2037	-1.67974	0.272321	XP_568940	DNA clamp loader [Cryptococcus neoformans var. neoformans JEC21]	3.27043e-135	XP_568940	DNA clamp loader [Cryptococcus neoformans var. neoformans JEC21]	3.87625e-103	K00961	DNA polymerase
CC1G_14370T0	7.5663	6.4075	0.239826	0.769816	XP_001260399	eukaryotic translation initiation factor 5, putative [Neosartorya fischeri NRRL 181]	1.06916e-86	XP_569485	translation initiation factor [Cryptococcus neoformans var. neoformans JEC21]	2.47411e-91	K03262	translation initiation factor eIF-5
CC1G_11172T0	3.0265	2.1358	0.502874	1	XP_001257793	eukaryotic translation initiation factor 3 subunit EifCj, putative [Neosartorya fischeri NRRL 181]	2.10243e-07	XP_001257793	eukaryotic translation initiation factor 3 subunit EifCj, putative [Neosartorya fischeri NRRL 181]	4.34065e-07
CC1G_11174T0	0	7.4755	-2.90217	0.046459
CC1G_15505T0	4.5398	0	2.18263	0.070819	2D3Q_A	Chain A, Crystal Structure Of A Decolorizing Peroxidase (Dyp) That Catalyses The Biological Oxidation Of Anthraquinone Derivatives	2.91891e-57	BAA77283	DyP [Galactomyces geotrichum]	2.32238e-26
CC1G_11711T0	3.0265	0	1.59765	0.171174	AAY23171	putative serine/threonine-protein kinase [Penicillium chrysogenum]	1.93099e-18	AAY23171	putative serine/threonine-protein kinase [Penicillium chrysogenum]	1.99459e-08
CC1G_11715T0	3.0265	2.1358	0.502874	1	XP_753519	extracellular OTU-like cysteine protease, putative [Aspergillus fumigatus Af293]	1.67842e-16	AAH87451	LOC496051 protein [Xenopus laevis]	2.25034e-16
CC1G_12507T0	80.2033	21.3586	1.90884	0
CC1G_12508T0	4.5398	0	2.18263	0.070819	AAH16739	TERF2IP protein [Homo sapiens]	2.53753e-06
CC1G_12510T0	10.5928	0	3.40501	0.002075	CAH17527	carotenoid ester lipase precursor [Pleurotus sapidus]	1.4333e-108	CAH17527	carotenoid ester lipase precursor [Pleurotus sapidus]	1.0362e-59
CC1G_12511T0	3.0265	0	1.59765	0.171174	CAH17527	carotenoid ester lipase precursor [Pleurotus sapidus]	1.56753e-111	CAH17527	carotenoid ester lipase precursor [Pleurotus sapidus]	1.05075e-57
CC1G_12395T0	3.0265	2.1358	0.502874	1	XP_001259028	MYND domain protein, putative [Neosartorya fischeri NRRL 181]	1.80156e-05
CC1G_11879T0	9.0796	0	3.18263	0.005015
CC1G_11876T0	33.2919	9.6113	1.79237	0.001449	CAH25406	acyl-CoA hydrolase [Parasitella parasitica]	1.09312e-33	XP_310406	ENSANGP00000018863 [Anopheles gambiae str. PEST]	7.81673e-10
CC1G_11878T0	0	2.1358	-1.09478	0.514881	XP_568277	leucine-tRNA ligase [Cryptococcus neoformans var. neoformans JEC21]	0	XP_001247926	leucyl-tRNA synthetase, cytoplasmic [Coccidioides immitis RS]	0	K01869	leucyl-tRNA synthetase
CC1G_11882T0	18.1592	43.7851	-1.26974	0.005093	Q4PBZ9	Nonhistone chromosomal protein 6	5.99365e-25	Q4PBZ9	Nonhistone chromosomal protein 6	1.97919e-17
CC1G_11883T0	0	6.4075	-2.67976	0.045616	XP_571695	oxysterol binding protein [Cryptococcus neoformans var. neoformans JEC21]	1.32387e-103	XP_571695	oxysterol binding protein [Cryptococcus neoformans var. neoformans JEC21]	7.11846e-73
CC1G_03471T0	0	2.1358	-1.09478	0.514881	CAA15924	SPAC3G9.15c [Schizosaccharomyces pombe]	6.3097e-15	NP_001048014	Os02g0730500 [Oryza sativa (japonica cultivar-group)]	2.64309e-11
CC1G_03467T0	10.5928	17.0868	-0.689798	0.397568	XP_570308	NADH dehydrogenase (ubiquinone) [Cryptococcus neoformans var. neoformans JEC21]	9.40927e-65	XP_570308	NADH dehydrogenase (ubiquinone) [Cryptococcus neoformans var. neoformans JEC21]	7.27242e-48	K03953	NADH dehydrogenase (ubiquinone) 1 alpha subcomplex 9
CC1G_03462T0	0	2.1358	-1.09478	0.514881	XP_570560	spore wall assembly -related protein [Cryptococcus neoformans var. neoformans JEC21]	6.60635e-84	XP_570560	spore wall assembly -related protein [Cryptococcus neoformans var. neoformans JEC21]	3.66392e-64
CC1G_03460T0	0	17.0868	-4.09481	0.00039	NP_984808	AEL053Cp [Ashbya gossypii ATCC 10895]	3.10984e-07
CC1G_03458T0	15.1327	48.0568	-1.66707	0.000316
CC1G_03456T0	3.0265	0	1.59765	0.171174	XP_747606	mitochondrial mRNA processing protein PET127, putative [Aspergillus fumigatus Af293]	2.1685e-92	XP_568346	RNA processing-related protein [Cryptococcus neoformans var. neoformans JEC21]	8.57126e-45
CC1G_03453T0	3.0265	0	1.59765	0.171174	XP_001219658	pyruvate decarboxylase [Chaetomium globosum CBS 148.51]	1.09746e-122	AAP75899	pyruvate decarboxylase [Saccharomyces kluyveri]	1.80097e-65	K01568	pyruvate decarboxylase
CC1G_01352T0	3.0265	0	1.59765	0.171174
CC1G_03450T0	0	4.2717	-2.09481	0.147432	XP_001326775	CK1 family protein kinase [Trichomonas vaginalis G3]	4.50179e-25	NP_563695	ADK1 (DUAL SPECIFICITY KINASE 1); kinase [Arabidopsis thaliana]	2.36919e-33
CC1G_03449T0	9.0796	33.1058	-1.86638	0.001364	BAF45335	fatty acid desaturase [Coprinopsis cinerea]	0	BAF45335	fatty acid desaturase [Coprinopsis cinerea]	2.70711e-171
CC1G_03444T0	39.345	134.559	-1.77399	0
CC1G_03431T0	45.3981	51.2606	-0.175218	0.646644	XP_567918	hydrogen ion transporter [Cryptococcus neoformans var. neoformans JEC21]	7.30059e-47	XP_756655	vacuolar ATP synthase 16 kDa proteolipid subunit [Ustilago maydis 521]	3.22321e-27	K02155	V-type H+-transporting ATPase 16kDa proteolipid subunit
CC1G_03430T0	3.0265	0	1.59765	0.171174
CC1G_14976T0	3.0265	0	1.59765	0.171174
CC1G_14976T0	0	2.1358	-1.09478	0.514881	XP_570979	lipase 2 [Cryptococcus neoformans var. neoformans JEC21]	1.28222e-65	XP_570979	lipase 2 [Cryptococcus neoformans var. neoformans JEC21]	8.05903e-25
CC1G_03425T0	0	5.3396	-2.41673	0.081377	XP_571630	Beta-hexosaminidase precursor [Cryptococcus neoformans var. neoformans JEC21]	8.02825e-128	AAT37495	N-acetylhexosaminidase [Hypholoma fasciculare]	2.73508e-52	K01207	beta-N-acetylhexosaminidase
CC1G_03420T0	0	2.1358	-1.09478	0.514881	AAT37495	N-acetylhexosaminidase [Hypholoma fasciculare]	1.03134e-143	AAT37495	N-acetylhexosaminidase [Hypholoma fasciculare]	2.47386e-105	K01207	beta-N-acetylhexosaminidase
CC1G_03409T0	0	2.1358	-1.09478	0.514881	XP_570595	ATPase [Cryptococcus neoformans var. neoformans JEC21]	3.52633e-114	XP_570595	ATPase [Cryptococcus neoformans var. neoformans JEC21]	4.19989e-83
CC1G_03405T0	22.699	25.6303	-0.175222	0.748036	XP_569207	cytoplasm protein [Cryptococcus neoformans var. neoformans JEC21]	6.74831e-58	XP_569207	cytoplasm protein [Cryptococcus neoformans var. neoformans JEC21]	3.40448e-38
CC1G_03403T0	0	10.6793	-3.41675	0.007025	XP_570924	arginine N-methyltransferase 3 [Cryptococcus neoformans var. neoformans JEC21]	9.77584e-99	XP_570924	arginine N-methyltransferase 3 [Cryptococcus neoformans var. neoformans JEC21]	1.65532e-79
CC1G_03401T0	0	2.1358	-1.09478	0.514881	XP_001273700	2OG-Fe(II) oxygenase family oxidoreductase, putative [Aspergillus clavatus NRRL 1]	3.29139e-40	XP_001273700	2OG-Fe(II) oxygenase family oxidoreductase, putative [Aspergillus clavatus NRRL 1]	6.55645e-11
CC1G_03392T0	0	2.1358	-1.09478	0.514881
CC1G_14967T0	0	3.2037	-1.67974	0.272321
CC1G_03368T0	0	2.1358	-1.09478	0.514881	XP_757661	protein kinase Fuz7 [Ustilago maydis 521]	1.61068e-111	XP_757661	protein kinase Fuz7 [Ustilago maydis 521]	6.24386e-49	K04368	mitogen-activated protein kinase kinase 1
CC1G_03364T0	0	12.8151	-3.67977	0.002101	XP_567924	protein N-terminal asparagine amidohydrolase [Cryptococcus neoformans var. neoformans JEC21]	1.38158e-33	XP_567924	protein N-terminal asparagine amidohydrolase [Cryptococcus neoformans var. neoformans JEC21]	1.25038e-26	K01463
CC1G_03360T0	0	5.3396	-2.41673	0.081377
CC1G_03358T0	0	2.1358	-1.09478	0.514881	ZP_01515845	Tetratricopeptide TPR_2 [Chloroflexus aggregans DSM 9485]	2.58426e-28	ZP_00567054	similar to Uncharacterized protein conserved in bacteria [Frankia sp. EAN1pec]	3.36242e-54
CC1G_03345T0	27.2388	14.951	0.865421	0.105773	XP_001276615	MFS transporter, putative [Aspergillus clavatus NRRL 1]	9.9338e-55	XP_001262056	MFS transporter, putative [Neosartorya fischeri NRRL 181]	1.96441e-15
CC1G_03337T0	4.5398	11.7472	-1.37162	0.176291	XP_572402	cytoplasm protein [Cryptococcus neoformans var. neoformans JEC21]	7.86252e-80	XP_572402	cytoplasm protein [Cryptococcus neoformans var. neoformans JEC21]	2.11205e-30
CC1G_03339T0	3.0265	0	1.59765	0.171174	BAC65875	putative membrane-associated or secreted protein [Magnaporthe grisea]	1.21826e-27	BAC65875	putative membrane-associated or secreted protein [Magnaporthe grisea]	9.90163e-23
CC1G_03340T0	0	374.844	-8.55015	0
CC1G_14965T0	0	4.2717	-2.09481	0.147432	XP_570526	rRNA processing-related protein [Cryptococcus neoformans var. neoformans JEC21]	9.03304e-37	XP_570526	rRNA processing-related protein [Cryptococcus neoformans var. neoformans JEC21]	2.66794e-26
CC1G_03377T0	10.5928	0	3.40501	0.002075	XP_572087	protoporphyrinogen oxidase [Cryptococcus neoformans var. neoformans JEC21]	7.9014e-62	XP_572087	protoporphyrinogen oxidase [Cryptococcus neoformans var. neoformans JEC21]	7.12849e-66	K00231	protoporphyrinogen oxidase
CC1G_03387T0	0	4.2717	-2.09481	0.147432	XP_572502	oxidoreductase [Cryptococcus neoformans var. neoformans JEC21]	3.51422e-64	XP_572502	oxidoreductase [Cryptococcus neoformans var. neoformans JEC21]	3.83551e-25
CC1G_03391T0	0	2.1358	-1.09478	0.514881
CC1G_03399T0	0	2.1358	-1.09478	0.514881	XP_001257278	short-chain dehydrogenase [Neosartorya fischeri NRRL 181]	4.50005e-27	XP_001382931	short-chain alcohol dehydrogenase retinol dehydrogenase Protochlorophyllide reductase [Pichia stipitis CBS 6054]	1.59307e-09
CC1G_03406T0	4.5398	2.1358	1.08785	0.410686	NP_001102454	RNA binding motif protein 25 [Rattus norvegicus]	5.60233e-10
CC1G_03411T0	31.7786	16.0189	0.988281	0.042857	Q3TZM9	Asparagine-linked glycosylation protein 11 homolog	5.87151e-103	AAH45321	LOC407614 protein [Danio rerio]	1.69471e-69	K03844	alpha-1,2-mannosyltransferase
CC1G_03416T0	3.0265	2.1358	0.502874	1	NP_001016478	calcitonin gene-related peptide-receptor component protein [Xenopus tropicalis]	4.57931e-14	NP_012523	RNA polymerase III subunit C17; physically interacts with C31, C11, and TFIIIB70; may be involved in the recruitment of pol III by the preinitiation complex [Saccharomyces cerevisiae]	2.92784e-07
CC1G_03433T0	0	2.1358	-1.09478	0.514881	XP_570508	Ran GTPase activator [Cryptococcus neoformans var. neoformans JEC21]	1.16886e-68	XP_570508	Ran GTPase activator [Cryptococcus neoformans var. neoformans JEC21]	2.23654e-51
CC1G_03447T0	7.5663	2.1358	1.82481	0.133957	XP_567299	C-3 sterol dehydrogenase (C-4 sterol decarboxylase) [Cryptococcus neoformans var. neoformans JEC21]	9.51341e-84	XP_567299	C-3 sterol dehydrogenase (C-4 sterol decarboxylase) [Cryptococcus neoformans var. neoformans JEC21]	2.12158e-78	K07748	sterol-4alpha-carboxylate 3-dehydrogenase (decarboxylating)
CC1G_03454T0	0	4.2717	-2.09481	0.147432	XP_001387447	saccharolysin (oligopeptidase) [Pichia stipitis CBS 6054]	4.02574e-145	XP_001387447	saccharolysin (oligopeptidase) [Pichia stipitis CBS 6054]	1.41001e-89	K01392	thimet oligopeptidase
CC1G_03457T0	0	5.3396	-2.41673	0.081377	NP_001012886	ADP-ribosylation factor-like 10B [Gallus gallus]	2.45428e-36	AAH04035	Arl8a protein [Mus musculus]	1.39102e-17	K07977	Arf/Sar family, other
CC1G_03459T0	0	3.2037	-1.67974	0.272321	EDP30417	Adhesion regulating molecule conserved region family protein [Brugia malayi]	2.72924e-20	ABE79214	Adhesion regulating molecule [Medicago truncatula]	1.09756e-09
CC1G_03461T0	34.8052	58.7362	-0.754947	0.037945	ZP_01051133	30S ribosomal protein S12 [Cellulophaga sp. MED134]	9.85655e-36	ZP_01051133	30S ribosomal protein S12 [Cellulophaga sp. MED134]	6.20412e-28	K02950	small subunit ribosomal protein S12
CC1G_03466T0	12.1061	20.2906	-0.745077	0.245462
CC1G_03470T0	0	2.1358	-1.09478	0.514881	XP_001269150	Sas10/Utp3 family protein [Aspergillus clavatus NRRL 1]	4.20512e-06	NP_010128	Component of the small (ribosomal) subunit (SSU) processosome required for pre-18S rRNa processing; essential nucleolar protein that, when overproduced, disrupts silencing [Saccharomyces cerevisiae]	3.18878e-07
CC1G_03472T0	0	9.6113	-3.26473	0.013065	XP_566576	ubiquinone biosynthesis methyltransferase [Cryptococcus neoformans var. neoformans JEC21]	3.43086e-85	XP_566576	ubiquinone biosynthesis methyltransferase [Cryptococcus neoformans var. neoformans JEC21]	5.2472e-76	K06127	ubiquinone biosynthesis methyltransferase
CC1G_05584T0	0	3.2037	-1.67974	0.272321
CC1G_15761T0	0	2.1358	-1.09478	0.514881
CC1G_05574T0	6.053	0	2.59765	0.0293	XP_001311658	hydrolase, TatD family protein [Trichomonas vaginalis G3]	2.9755e-42	XP_001311658	hydrolase, TatD family protein [Trichomonas vaginalis G3]	3.99778e-31	K03424	Mg-dependent DNase
CC1G_05577T0	6.053	0	2.59765	0.0293	ABF51353	phosphatidylethanolamine binding protein isoform 1 [Bombyx mori]	5.47455e-15	ABF51354	phosphatidylethanolamine binding protein isoform 2 [Bombyx mori]	5.88997e-08	K06910
CC1G_05603T0	0	8.5434	-3.09481	0.024544
CC1G_05605T0	7.5663	0	2.91959	0.012122
CC1G_05647T0	6.053	6.4075	-0.0821112	1
CC1G_08921T0	3.0265	0	1.59765	0.171174	XP_001258311	WSC domain protein [Neosartorya fischeri NRRL 181]	6.421e-46	XP_751076	WSC domain protein, putative [Aspergillus fumigatus Af293]	1.3544e-16
CC1G_08888T0	0	4.2717	-2.09481	0.147432	XP_001262098	acetyl-coA hydrolase Ach1, putative [Neosartorya fischeri NRRL 181]	0	XP_958354	ACETYL-COA HYDROLASE (ACETYL-COA DEACYLASE) (ACETYL-COA ACYLASE) (ACETATE UTILIZATION PROTEIN) [Neurospora crassa OR74A]	1.41262e-129	K01067	acetyl-CoA hydrolase
CC1G_08881T0	9.0796	2.1358	2.08785	0.07281	XP_570607	co-chaperone [Cryptococcus neoformans var. neoformans JEC21]	5.19098e-79	XP_570607	co-chaperone [Cryptococcus neoformans var. neoformans JEC21]	7.34597e-70	K09523	DnaJ homolog, subfamily C, member 3
CC1G_08880T0	9.0796	7.4755	0.280459	0.78225	NP_001051784	Os03g0830200 [Oryza sativa (japonica cultivar-group)]	7.42271e-11
CC1G_08879T0	0	4.2717	-2.09481	0.147432	NP_001013491	haloacid dehalogenase-like hydrolase domain containing 2 [Danio rerio]	5.90446e-38	EAT40614	phospholysine phosphohistidine inorganic pyrophosphate phosphatase [Aedes aegypti]	8.36323e-29
CC1G_08877T0	0	6.4075	-2.67976	0.045616				XP_001384188	zinc finger protein [Pichia stipitis CBS 6054]	4.60711e-08
CC1G_08927T0	0	4.2717	-2.09481	0.147432
CC1G_02887T0	33.2919	24.5624	0.43872	0.36391	ABF99238	Cullin-4B, putative, expressed [Oryza sativa (japonica cultivar-group)]	7.68858e-106	NP_610352	cul-4 CG8711-PA [Drosophila melanogaster]	3.73052e-74
CC1G_02871T0	0	2.1358	-1.09478	0.514881	XP_571985	phosphatidylserine decarboxylase 1 precursor [Cryptococcus neoformans var. neoformans JEC21]	1.86299e-134	XP_571986	phosphatidylserine decarboxylase 1 precursor [Cryptococcus neoformans var. neoformans JEC21]	3.5072e-127	K01613	phosphatidylserine decarboxylase
CC1G_02860T0	9.0796	0	3.18263	0.005015	ABG79371	Man5C [Phanerochaete chrysosporium]	1.86279e-55	ABG79371	Man5C [Phanerochaete chrysosporium]	2.26027e-18
CC1G_13573T0	0	9.6113	-3.26473	0.013065
CC1G_02858T0	0	2.1358	-1.09478	0.514881
CC1G_02848T0	3.0265	2.1358	0.502874	1	XP_752155	kinase-related protein [Aspergillus fumigatus Af293]	5.6872e-43	XP_752155	kinase-related protein [Aspergillus fumigatus Af293]	5.80348e-40
CC1G_02840T0	0	2.1358	-1.09478	0.514881	XP_568721	ubiquitin-protein ligase [Cryptococcus neoformans var. neoformans JEC21]	2.2422e-21	XP_568721	ubiquitin-protein ligase [Cryptococcus neoformans var. neoformans JEC21]	1.15899e-16
CC1G_02831T0	3.0265	0	1.59765	0.171174
CC1G_02826T0	0	2.1358	-1.09478	0.514881
CC1G_02811T0	0	4.2717	-2.09481	0.147432	XP_001227463	dienelactone hydrolase [Chaetomium globosum CBS 148.51]	1.37103e-33	XP_751152	dienelactone hydrolase family protein [Aspergillus fumigatus Af293]	5.9941e-08
CC1G_02807T0	4.5398	0	2.18263	0.070819	XP_001274009	protein kinase (Gcn2), putative [Aspergillus clavatus NRRL 1]	1.31368e-115	AAG22590	GCN2beta [Mus musculus]	1.50894e-37	K08860	eukaryotic translation initiation factor 2-alpha kinase
CC1G_13565T0	3.0265	3.2037	-0.0820887	1	XP_570927	hemolysin [Cryptococcus neoformans var. neoformans JEC21]	1.75234e-117	XP_749574	DUF21 and CBS domain protein (Mam3), putative [Aspergillus fumigatus Af293]	3.32709e-41
CC1G_02782T0	0	3.2037	-1.67974	0.272321
CC1G_02768T0	0	2.1358	-1.09478	0.514881	XP_567598	phosphoglycerate mutase [Cryptococcus neoformans var. neoformans JEC21]	1.20627e-136	XP_567598	phosphoglycerate mutase [Cryptococcus neoformans var. neoformans JEC21]	2.17884e-92	K01834	phosphoglycerate mutase
CC1G_02749T0	21.1857	4.2717	2.31021	0.002808
CC1G_02800T0	27.2388	27.7662	-0.0276666	1
CC1G_02803T0	3.0265	2.1358	0.502874	1
CC1G_02813T0	0	2.1358	-1.09478	0.514881	XP_571276	Cytochrome P450 [Cryptococcus neoformans var. neoformans JEC21]	2.91899e-39	AAL67905	cytochrome P450 monooxygenase pc-1 [Phanerochaete chrysosporium]	1.00857e-09
CC1G_02823T0	0	3.2037	-1.67974	0.272321
CC1G_02827T0	4.5398	2.1358	1.08785	0.410686
CC1G_02832T0	7.5663	0	2.91959	0.012122
CC1G_02833T0	0	17.0868	-4.09481	0.00039	XP_572378	ribosomal protein L4 [Cryptococcus neoformans var. neoformans JEC21]	6.39464e-84	XP_572378	ribosomal protein L4 [Cryptococcus neoformans var. neoformans JEC21]	3.4664e-74	K02936	large subunit ribosomal protein L7Ae
CC1G_02839T0	3.0265	0	1.59765	0.171174	YP_001528152	ADP-ribosylation/Crystallin J1 [Candidatus Desulfococcus oleovorans Hxd3]	2.52503e-10	ZP_01672672	ADP-ribosylglycohydrolase-like [Candidatus Desulfococcus oleovorans Hxd3]	2.45054e-10
CC1G_02842T0	3.0265	4.2717	-0.49716	1	BAB68404	putative glutathione S-transferase [Gibberella fujikuroi]	2.89497e-11	XP_001270808	glutathione S-transferase, putative [Aspergillus clavatus NRRL 1]	8.5853e-12
CC1G_02850T0	0	3.2037	-1.67974	0.272321	CAD12881	putative C2H2 zinc finger protein [Podospora anserina]	1.0014e-12
CC1G_02853T0	0	5.3396	-2.41673	0.081377	XP_314048	AGAP005158-PA [Anopheles gambiae str. PEST]	3.7024e-36	XP_314048	ENSANGP00000015635 [Anopheles gambiae str. PEST]	1.32022e-27	K01488	adenosine deaminase
CC1G_02857T0	3.0265	0	1.59765	0.171174
CC1G_02878T0	4.5398	19.2227	-2.08211	0.013142	XP_567791	Glutamyl-tRNA synthetase [Cryptococcus neoformans var. neoformans JEC21]	3.65587e-77	XP_567791	Glutamyl-tRNA synthetase [Cryptococcus neoformans var. neoformans JEC21]	9.72186e-53	K01885	glutamyl-tRNA synthetase
CC1G_02879T0	6.053	6.4075	-0.0821112	1	XP_570937	ubiquitin-protein ligase [Cryptococcus neoformans var. neoformans JEC21]	2.26117e-107	XP_570937	ubiquitin-protein ligase [Cryptococcus neoformans var. neoformans JEC21]	5.06311e-107	K10626	E3 ubiquitin-protein ligase UBR2
CC1G_02885T0	3.0265	2.1358	0.502874	1
CC1G_06793T0	0	2.1358	-1.09478	0.514881
CC1G_11597T0	3.0265	0	1.59765	0.171174	XP_001261918	RNA binding protein Tma22, putative [Neosartorya fischeri NRRL 181]	5.68337e-33	XP_001261918	RNA binding protein Tma22, putative [Neosartorya fischeri NRRL 181]	1.22809e-14
CC1G_11588T0	0	2.1358	-1.09478	0.514881	BAD02339	delta 9-fatty acid desaturase [Lentinula edodes]	8.6488e-97	XP_717653	putative fatty acid desaturase [Candida albicans SC5314]	3.43448e-86	K00507	stearoyl-CoA desaturase
CC1G_11587T0	4.5398	3.2037	0.50289	0.696667	XP_001273582	MFS monocarboxylate transporter, putative [Aspergillus clavatus NRRL 1]	2.14691e-42	XP_001273582	MFS monocarboxylate transporter, putative [Aspergillus clavatus NRRL 1]	5.97263e-19
CC1G_11592T0	3.0265	0	1.59765	0.171174	XP_001265970	UPF0187 domain membrane protein [Neosartorya fischeri NRRL 181]	1.58205e-24	XP_001265970	UPF0187 domain membrane protein [Neosartorya fischeri NRRL 181]	5.11237e-13	K08994	putative membrane protein
CC1G_11595T0	0	2.1358	-1.09478	0.514881
CC1G_11601T0	0	2.1358	-1.09478	0.514881	CAL56689	SNAT_BOVIN Serotonin N-acetyltransferase (ISS) [Ostreococcus tauri]	4.72378e-18	CAL56689	SNAT_BOVIN Serotonin N-acetyltransferase (ISS) [Ostreococcus tauri]	7.8922e-17
CC1G_04922T0	3.0265	0	1.59765	0.171174
CC1G_04911T0	0	2.1358	-1.09478	0.514881
CC1G_04877T0	0	2.1358	-1.09478	0.514881
CC1G_04873T0	19.6725	38.4455	-0.966634	0.041425	XP_001559519	3-hydroxyacyl-CoA dehydrogenase [Botryotinia fuckeliana B05.10]	1.41087e-52	YP_644508	short-chain dehydrogenase/reductase SDR [Rubrobacter xylanophilus DSM 9941]	6.90159e-38	K00022	3-hydroxyacyl-CoA dehydrogenase
CC1G_04872T0	6.053	0	2.59765	0.0293
CC1G_04870T0	0	3.2037	-1.67974	0.272321	AAO42981	chitinase [Grifola umbellata]	5.84994e-70	AAO42981	chitinase [Grifola umbellata]	1.41142e-92
CC1G_04842T0	0	2.1358	-1.09478	0.514881	NP_852858	DnaJ [Mycoplasma gallisepticum R]	7.61163e-07
CC1G_04830T0	3.0265	0	1.59765	0.171174	AAI51492	Argonaute 2 [Bos taurus]	1.96109e-109	BAB13393	KIAA1567 protein [Homo sapiens]	4.76971e-31
CC1G_04843T0	12.1061	0	3.59766	0.000858	ABA46363	hydrophobin 1 [Heterobasidion annosum]	2.41197e-21	AAL05426	hydrophobin [Tricholoma terreum]	2.33198e-10
CC1G_04865T0	3.0265	0	1.59765	0.171174	XP_001543075	serine/threonine-protein kinase prp4 [Ajellomyces capsulatus NAm1]	1.25207e-123	XP_001263406	serine/threonine protein kinase (Prp4), putative [Neosartorya fischeri NRRL 181]	6.05988e-100	K08827	pre-mRNA-processing factor 4
CC1G_04874T0	0	2.1358	-1.09478	0.514881
CC1G_04927T0	0	14.951	-3.90217	0.000656
CC1G_04950T0	0	9.6113	-3.26473	0.013065
CC1G_05757T0	0	2.1358	-1.09478	0.514881
CC1G_05751T0	0	2.1358	-1.09478	0.514881	BAD86842	makorin RING finger protein 1b [Takifugu rubripes]	7.09893e-24	Q13434	Makorin-4 (Zinc finger protein 127-Xp) (ZNF127-Xp) (RING finger protein 64)	1.62009e-18
CC1G_05749T0	30.2654	53.3965	-0.819076	0.029279
CC1G_05721T0	0	2.1358	-1.09478	0.514881
CC1G_05717T0	0	2.1358	-1.09478	0.514881
CC1G_05716T0	0	2.1358	-1.09478	0.514881	NP_001019624	paf1, RNA polymerase II associated factor, homolog (S. cerevisiae), like [Danio rerio]	1.09171e-14
CC1G_05712T0	46.9114	74.7551	-0.672233	0.033387	NP_001037257	ribosomal protein S4 [Bombyx mori]	2.33774e-113	BAA33778	ribosomal protein S4 [Schizosaccharomyces pombe]	7.99859e-97	K02987	small subunit ribosomal protein S4e
CC1G_05698T0	0	4.2717	-2.09481	0.147432	XP_572725	RNA polymerase II transcription factor [Cryptococcus neoformans var. neoformans JEC21]	1.81813e-32	BAB63219	actin [Paramecium caudatum]	3.86692e-11
CC1G_05697T0	0	2.1358	-1.09478	0.514881
CC1G_05688T0	0	2.1358	-1.09478	0.514881
CC1G_05685T0	25.7256	43.7851	-0.767235	0.063195	XP_748534	ion channel, putative [Aspergillus fumigatus Af293]	2.73803e-47	XP_001273688	ion channel, putative [Aspergillus clavatus NRRL 1]	5.58373e-34
CC1G_05683T0	0	4.2717	-2.09481	0.147432	XP_567555	transcriptional regulatory protein [Cryptococcus neoformans var. neoformans JEC21]	1.73709e-52	XP_567555	transcriptional regulatory protein [Cryptococcus neoformans var. neoformans JEC21]	9.62094e-08
CC1G_05676T0	0	2.1358	-1.09478	0.514881
CC1G_05668T0	12.1061	12.8151	-0.0821105	1	XP_001267044	secretory component protein shr3, putative [Neosartorya fischeri NRRL 181]	1.00582e-10
CC1G_05665T0	3.0265	0	1.59765	0.171174	ZP_00877136	COG2070: Dioxygenases related to 2-nitropropane dioxygenase [Mycobacterium tuberculosis C]	1.66063e-21
CC1G_05662T0	18.1592	27.7662	-0.612629	0.251205	CAM46980	novel protein similar to vertebrate PQ loop repeat containing 1 (PQLC1) [Danio rerio]	2.25916e-35	XP_001276181	PQ loop repeat protein [Aspergillus clavatus NRRL 1]	2.81081e-11
CC1G_14869T0	7.5663	36.3096	-2.26269	0.00023	NP_001091825	PHD-finger 5A [Bombyx mori]	1.58463e-49	XP_001275972	Pre-mRNA splicing factor ini1, putative [Aspergillus clavatus NRRL 1]	3.52055e-32
CC1G_14871T0	0	3.2037	-1.67974	0.272321	XP_568145	class III aminotransferase [Cryptococcus neoformans var. neoformans JEC21]	3.1387e-87	YP_672746	aminotransferase class-III [Mesorhizobium sp. BNC1]	1.38732e-40	K00833	adenosylmethionine-8-amino-7-oxononanoate aminotransferase
CC1G_05663T0	0	2.1358	-1.09478	0.514881	XP_571874	GDP-mannose transporter [Cryptococcus neoformans var. neoformans JEC21]	7.78656e-83	XP_571874	GDP-mannose transporter [Cryptococcus neoformans var. neoformans JEC21]	2.36043e-49
CC1G_05666T0	48.4246	76.891	-0.667075	0.028507	AAM61039	putative snRNP protein [Arabidopsis thaliana]	3.57376e-25	NP_193777	SMB [Arabidopsis thaliana]	3.06822e-24
CC1G_05681T0	0	2.1358	-1.09478	0.514881	XP_570859	NBP35 [Cryptococcus neoformans var. neoformans JEC21]	1.58495e-139	XP_570859	NBP35 [Cryptococcus neoformans var. neoformans JEC21]	1.95437e-126
CC1G_05690T0	6.053	20.2906	-1.74509	0.019634	XP_721436	phosphomannomutase [Candida albicans SC5314]	1.89852e-96	XP_721436	phosphomannomutase [Candida albicans SC5314]	8.36574e-63	K01840	phosphomannomutase
CC1G_05694T0	4.5398	26.6982	-2.55604	0.000757	XP_566608	60s ribosomal protein l30-1 (l32) [Cryptococcus neoformans var. neoformans JEC21]	4.54495e-36	XP_566608	60s ribosomal protein l30-1 (l32) [Cryptococcus neoformans var. neoformans JEC21]	2.57424e-26	K02908	large subunit ribosomal protein L30e
CC1G_03610T0	31.7786	2.1358	3.89521	1e-06
CC1G_05710T0	3.0265	0	1.59765	0.171174	XP_001387964	Gly-X carboxypeptidase [Pichia stipitis CBS 6054]	8.89302e-99	NP_012363	Cps1p [Saccharomyces cerevisiae]	1.27569e-49
CC1G_05719T0	18.1592	37.3775	-1.04147	0.026846	XP_568084	alanine-glyoxylate transaminase [Cryptococcus neoformans var. neoformans JEC21]	3.03694e-122	XP_568084	alanine-glyoxylate transaminase [Cryptococcus neoformans var. neoformans JEC21]	1.11949e-71	K00839	aminotransferase
CC1G_05737T0	16.6459	3.2037	2.37736	0.005901	XP_001275733	Mitochondrial import inner membrane translocase subunit TIM23, putative [Aspergillus clavatus NRRL 1]	9.64949e-49	XP_001275733	Mitochondrial import inner membrane translocase subunit TIM23, putative [Aspergillus clavatus NRRL 1]	2.05496e-32
CC1G_05738T0	60.5308	80.0948	-0.404039	0.15659
CC1G_05744T0	13.6194	14.951	-0.134579	1	XP_571714	electron transporter, transferring electrons within CoQH2-cytochrome c reductase complex [Cryptococcus neoformans var. neoformans JEC21]	1.89635e-120	XP_571714	electron transporter, transferring electrons within CoQH2-cytochrome c reductase complex [Cryptococcus neoformans var. neoformans JEC21]	2.41144e-81	K00413	ubiquinol-cytochrome c reductase cytochrome c1 subunit
CC1G_05750T0	7.5663	6.4075	0.239826	0.769816	XP_312303	AGAP002626-PA [Anopheles gambiae str. PEST]	7.55821e-20				K09650	rhomboid-like protein
CC1G_05762T0	0	4.2717	-2.09481	0.147432
CC1G_05763T0	0	6.4075	-2.67976	0.045616	XP_571557	GTPase activating protein [Cryptococcus neoformans var. neoformans JEC21]	4.99442e-71	XP_571557	GTPase activating protein [Cryptococcus neoformans var. neoformans JEC21]	4.2709e-40
CC1G_12771T0	4.5398	22.4265	-2.3045	0.003228	XP_001352627	GA13435-PA [Drosophila pseudoobscura]	3.02334e-08
CC1G_12768T0	0	2.1358	-1.09478	0.514881	XP_569163	transcription factor [Cryptococcus neoformans var. neoformans JEC21]	0	XP_569163	transcription factor [Cryptococcus neoformans var. neoformans JEC21]	2.07596e-79
CC1G_10045T0	0	13.8831	-3.79526	0.001168	NP_034494	general transcription factor II H, polypeptide 4 [Mus musculus]	6.08043e-70	NP_015203	Subunit of TFIIH and nucleotide excision repair factor 3 complexes, involved in transcription initiation, required for nucleotide excision repair, similar to 52 kDa subunit of human TFIIH [Saccharomyces cerevisiae]	5.29026e-39	K03144	transcription initiation factor TFIIH subunit H4
CC1G_10041T0	3.0265	2.1358	0.502874	1
CC1G_10038T0	18.1592	27.7662	-0.612629	0.251205	CAB85687	B-(1-6) glucan synthase [Agaricus bisporus]	9.64559e-112	CAB85687	B-(1-6) glucan synthase [Agaricus bisporus]	1.49587e-86
CC1G_10037T0	0	4.2717	-2.09481	0.147432	XP_566992	cytoplasm protein [Cryptococcus neoformans var. neoformans JEC21]	1.93778e-47	XP_566992	cytoplasm protein [Cryptococcus neoformans var. neoformans JEC21]	3.8644e-30
CC1G_10033T0	0	4.2717	-2.09481	0.147432	XP_749881	carboxylesterase, putative [Aspergillus fumigatus Af293]	1.4852e-55	AAS13488	EstA precursor [Aspergillus niger]	6.57547e-32	K01049	acetylcholinesterase
CC1G_10032T0	0	17.0868	-4.09481	0.00039	XP_001387996	3-oxo-5a-steroid 4- dehydrogenase [Pichia stipitis CBS 6054]	2.38512e-57	AAL29169	SD09294p [Drosophila melanogaster]	1.74403e-18	K10258	enoyl reductase
CC1G_10036T0	0	9.6113	-3.26473	0.013065	NP_986552	AGL115Wp [Ashbya gossypii ATCC 10895]	6.73076e-10
CC1G_10038T0	3.0265	0	1.59765	0.171174
CC1G_10050T0	0	4.2717	-2.09481	0.147432	XP_001273061	terpene synthase metal binding domain protein [Aspergillus clavatus NRRL 1]	2.27437e-08	YP_643279	Terpene synthase, metal-binding protein [Rubrobacter xylanophilus DSM 9941]	4.16661e-17
CC1G_10061T0	4.5398	0	2.18263	0.070819
CC1G_10062T0	3.0265	4.2717	-0.49716	1	XP_001267295	cytidylyltransferase, putative [Neosartorya fischeri NRRL 181]	1.37535e-14	XP_001267295	cytidylyltransferase, putative [Neosartorya fischeri NRRL 181]	1.30759e-14
CC1G_10062T0	0	2.1358	-1.09478	0.514881	BAA06226	KIAA0116 [Homo sapiens]	6.0887e-15	YP_255294	exosome complex exonuclease 2 [Sulfolobus acidocaldarius DSM 639]	2.01459e-07	K01149
CC1G_10718T0	48.4246	213.586	-2.14101	0	XP_001557655	40S ribosomal protein S6 [Botryotinia fuckeliana B05.10]	2.27379e-82	XP_570222	40s ribosomal protein s6-b [Cryptococcus neoformans var. neoformans JEC21]	8.68215e-70	K02991	small subunit ribosomal protein S6e
CC1G_10701T0	0	2.1358	-1.09478	0.514881	XP_001329422	ankyrin repeat protein, putative [Trichomonas vaginalis G3]	4.36707e-90	XP_001329422	ankyrin repeat protein, putative [Trichomonas vaginalis G3]	7.36623e-93
CC1G_10712T0	21.1857	42.7172	-1.01173	0.026122	XP_570189	aldo-keto reductase [Cryptococcus neoformans var. neoformans JEC21]	7.25992e-94	XP_570189	aldo-keto reductase [Cryptococcus neoformans var. neoformans JEC21]	3.42568e-20	K00100
CC1G_10714T0	7.5663	7.4755	0.0174179	1	AAM03453	putative 3-phosphoserine phosphatase [Tuber borchii]	1.15932e-51	XP_751559	Phosphoserine phosphatase, putative [Aspergillus fumigatus Af293]	4.63292e-16
CC1G_10716T0	0	3.2037	-1.67974	0.272321	NP_004248	transforming growth factor, beta receptor associated protein 1 [Homo sapiens]	5.71852e-23
CC1G_10717T0	0	11.7472	-3.55425	0.00382	XP_567892	mitotic chromosome condensation-related protein [Cryptococcus neoformans var. neoformans JEC21]	1.44071e-64	XP_001270577	condensin [Aspergillus clavatus NRRL 1]	6.00056e-54
CC1G_10719T0	15.1327	39.5134	-1.38467	0.004647	EAU89692	40S ribosomal protein S13 [Coprinopsis cinerea okayama7#130]	1.01809e-80	EAU89692	40S ribosomal protein S13 [Coprinopsis cinerea okayama7#130]	1.27225e-69	K02953	small subunit ribosomal protein S13e
CC1G_10721T0	0	8.5434	-3.09481	0.024544	EDP00147	3&apos;-5&apos; exonuclease [Chlamydomonas reinhardtii]	1.81412e-14
CC1G_10723T0	3.0265	0	1.59765	0.171174	XP_001259703	Ankyrin repeat protein [Neosartorya fischeri NRRL 181]	7.23322e-52	XP_001265640	Ankyrin repeat protein [Neosartorya fischeri NRRL 181]	6.08188e-26
CC1G_09536T0	4.5398	2.1358	1.08785	0.410686	YP_001204973	putative glutathione S-transferase GSTF2 (GST-II) [Bradyrhizobium sp. ORS278]	1.18137e-06
CC1G_09533T0	0	2.1358	-1.09478	0.514881	XP_566957	cytoplasm protein [Cryptococcus neoformans var. neoformans JEC21]	0	XP_566957	cytoplasm protein [Cryptococcus neoformans var. neoformans JEC21]	2.17916e-127
CC1G_09532T0	31.7786	6.4075	2.31022	0.000238	AAU94648	metalloprotease [Pleurotus ostreatus]	2.88497e-57	AAU94648	metalloprotease [Pleurotus ostreatus]	9.66784e-39
CC1G_09530T0	28.7521	8.5434	1.75079	0.002873	CAC03461	putative chloroperoxidase [Agaricus bisporus]	2.54741e-96	CAC03461	putative chloroperoxidase [Agaricus bisporus]	1.59812e-80
CC1G_09502T0	0	9.6113	-3.26473	0.013065	XP_748652	MFS monocarboxylate transporter, putative [Aspergillus fumigatus Af293]	1.76809e-35	XP_001273582	MFS monocarboxylate transporter, putative [Aspergillus clavatus NRRL 1]	1.2231e-14
CC1G_09497T0	3.0265	14.951	-2.30452	0.020806	XP_571127	translation initiation factor [Cryptococcus neoformans var. neoformans JEC21]	2.52011e-67	XP_571127	translation initiation factor [Cryptococcus neoformans var. neoformans JEC21]	2.00594e-55	K03238	translation initiation factor eIF-2 beta subunit
CC1G_09503T0	4.5398	2.1358	1.08785	0.410686	P52748	Hydrophobin-1 precursor	3.00507e-24
CC1G_09504T0	146.787	241.352	-0.717414	2.7e-05	XP_567107	60s ribosomal protein l27 [Cryptococcus neoformans var. neoformans JEC21]	1.58001e-57	XP_567107	60s ribosomal protein l27 [Cryptococcus neoformans var. neoformans JEC21]	2.49318e-45	K02901	large subunit ribosomal protein L27e
CC1G_15590T0	10.5928	6.4075	0.725251	0.405943
CC1G_15857T0	10.5928	27.7662	-1.39025	0.020693	CAL51577	U4/U6-associated splicing factor PRP4 (ISS) [Ostreococcus tauri]	3.3904e-05
CC1G_09519T0	6.053	7.4755	-0.30452	1	NP_985388	AFL162Cp [Ashbya gossypii ATCC 10895]	3.77668e-19	NP_985388	AFL162Cp [Ashbya gossypii ATCC 10895]	1.21915e-15
CC1G_09521T0	3.0265	0	1.59765	0.171174	XP_748403	putative exported protein [Aspergillus fumigatus Af293]	2.69714e-41
CC1G_09527T0	0	2.1358	-1.09478	0.514881
CC1G_09528T0	0	2.1358	-1.09478	0.514881
CC1G_09531T0	3.0265	0	1.59765	0.171174
CC1G_05536T0	0	6.4075	-2.67976	0.045616	XP_001274006	DUF89 domain protein [Aspergillus clavatus NRRL 1]	3.79965e-77	XP_746327	DUF89 domain protein [Aspergillus fumigatus Af293]	1.77596e-36
CC1G_05530T0	4.5398	0	2.18263	0.070819	XP_752954	DUF803 domain membrane protein [Aspergillus fumigatus Af293]	4.87217e-92	XP_752954	DUF803 domain membrane protein [Aspergillus fumigatus Af293]	2.43482e-66
CC1G_05525T0	6.053	2.1358	1.50287	0.239322
CC1G_05524T0	3.0265	4.2717	-0.49716	1	BAD32502	mKIAA1631 protein [Mus musculus]	4.97396e-115	BAD32502	mKIAA1631 protein [Mus musculus]	7.19465e-97
CC1G_05522T0	0	2.1358	-1.09478	0.514881	NP_194662	Der1-like family protein / degradation in the ER-like family protein [Arabidopsis thaliana]	8.40867e-18
CC1G_05513T0	4.5398	19.2227	-2.08211	0.013142	XP_566973	fatty acid desaturase [Cryptococcus neoformans var. neoformans JEC21]	8.71535e-119	XP_566973	fatty acid desaturase [Cryptococcus neoformans var. neoformans JEC21]	3.72975e-99	K04712	fatty acid desaturase
CC1G_05509T0	16.6459	0	4.0571	6.1e-05	XP_566548	C-14 sterol reductase [Cryptococcus neoformans var. neoformans JEC21]	1.19393e-103	XP_566548	C-14 sterol reductase [Cryptococcus neoformans var. neoformans JEC21]	1.93738e-88
CC1G_05488T0	4.5398	2.1358	1.08785	0.410686	BAF75835	orotate phosphoribosyltransferase [Phanerochaete sordida]	2.57154e-64	NP_933073	orotate phosphoribosyltransferase [Vibrio vulnificus YJ016]	6.99233e-38	K00762	orotate phosphoribosyltransferase
CC1G_05471T0	0	620.468	-9.27721	0
CC1G_05458T0	104.416	105.725	-0.0179792	1	P62792	Histone H4	1.62719e-38	P62792	Histone H4	6.48652e-40
CC1G_05453T0	4.5398	3.2037	0.50289	0.696667	NP_001005099	MGC89871 protein [Xenopus tropicalis]	1.80813e-22	XP_001353066	GA17897-PA [Drosophila pseudoobscura]	6.14111e-21	K03259	translation initiation factor eIF-4E
CC1G_15735T0	4.5398	2.1358	1.08785	0.410686
CC1G_05478T0	3.0265	0	1.59765	0.171174
CC1G_05504T0	3.0265	2.1358	0.502874	1	XP_567479	endopeptidase [Cryptococcus neoformans var. neoformans JEC21]	1.44892e-159	XP_567479	endopeptidase [Cryptococcus neoformans var. neoformans JEC21]	1.65374e-146	K03066	26S proteasome regulatory subunit T6
CC1G_05505T0	7.5663	7.4755	0.0174179	1	AAR91036	RNA-directed RNA polymerase 1 [Hordeum vulgare subsp. vulgare]	4.4943e-45	AAR91036	RNA-directed RNA polymerase 1 [Hordeum vulgare subsp. vulgare]	7.02421e-15
CC1G_05519T0	13.6194	0	3.76759	0.000355
CC1G_05534T0	3.0265	0	1.59765	0.171174	YP_014294	hydrolase, alpha/beta fold family [Listeria monocytogenes str. 4b F2365]	1.67435e-08
CC1G_05538T0	0	14.951	-3.90217	0.000656	XP_567471	transport-related protein [Cryptococcus neoformans var. neoformans JEC21]	6.83877e-56	XP_567471	transport-related protein [Cryptococcus neoformans var. neoformans JEC21]	5.76279e-27
CC1G_05541T0	3.0265	11.7472	-1.95659	0.087674	XP_001541122	inner membrane magnesium transporter MRS2, mitochondrial precursor [Ajellomyces capsulatus NAm1]	1.66219e-77	XP_569218	magnesium ion transporter [Cryptococcus neoformans var. neoformans JEC21]	4.90006e-27
CC1G_13848T0	0	17.0868	-4.09481	0.00039	XP_752731	SH3 domain protein [Aspergillus fumigatus Af293]	3.42113e-06	XP_752731	SH3 domain protein [Aspergillus fumigatus Af293]	3.27811e-06
CC1G_12845T0	0	3.2037	-1.67974	0.272321
CC1G_08117T0	0	2.1358	-1.09478	0.514881
CC1G_08114T0	3.0265	6.4075	-1.08211	0.483005
CC1G_08101T0	18.1592	9.6113	0.917897	0.183167	NP_567342	phosphotyrosyl phosphatase activator (PTPA) family protein [Arabidopsis thaliana]	2.25922e-58	NP_567342	phosphatase activator [Arabidopsis thaliana]	7.72796e-45
CC1G_08100T0	7.5663	16.0189	-1.08212	0.174432	CAB61758	ornithine decarboxylase [Mucor circinelloides f. lusitanicus]	4.66404e-121	CAB61758	ornithine decarboxylase [Mucor circinelloides f. lusitanicus]	1.35692e-112	K01581	ornithine decarboxylase
CC1G_14037T0	3.0265	0	1.59765	0.171174	AAC49623	transposase [Aspergillus awamori]	2.2126e-35	AAC49623	transposase [Aspergillus awamori]	1.00643e-27
CC1G_08077T0	3.0265	2.1358	0.502874	1
CC1G_08058T0	149.814	38.4455	1.96228	0	CAC78985	macrofage activating glycoprotein [Cryptococcus neoformans var. neoformans]	1.89771e-41	XP_567104	88 kDa immunoreactive mannoprotein MP88 [Cryptococcus neoformans var. neoformans JEC21]	2.23693e-30
CC1G_08067T0	3.0265	0	1.59765	0.171174	CAC78985	macrofage activating glycoprotein [Cryptococcus neoformans var. neoformans]	2.72876e-39	CAC78985	macrofage activating glycoprotein [Cryptococcus neoformans var. neoformans]	1.25889e-33
CC1G_08102T0	0	2.1358	-1.09478	0.514881	Q0U5F2	Protein Ku70	7.34529e-07
CC1G_11790T0	0	2.1358	-1.09478	0.514881
CC1G_11781T0	0	140.967	-7.13921	0
CC1G_11778T0	146.787	289.409	-0.979384	0
CC1G_11776T0	18.1592	0	4.18263	2.5e-05	XP_001268328	dienelactone hydrolase family protein [Aspergillus clavatus NRRL 1]	7.2263e-26				K01061	carboxymethylenebutenolidase
CC1G_11783T0	12.1061	28.8341	-1.25204	0.026053	YP_001102966	oxidoreductase [Saccharopolyspora erythraea NRRL 2338]	5.23256e-39	XP_001271438	oxidoreductase [Aspergillus clavatus NRRL 1]	4.77832e-24
CC1G_11786T0	10.5928	0	3.40501	0.002075
CC1G_14860T0	3.0265	0	1.59765	0.171174	YP_001102692	FAD-dependent pyridine nucleotide-disulphide oxidoreductase [Saccharopolyspora erythraea NRRL 2338]	2.83137e-24	XP_001268557	pyridine nucleotide-disulphide oxidoreductase, putative [Aspergillus clavatus NRRL 1]	3.02985e-06
CC1G_12048T0	3.0265	0	1.59765	0.171174	XP_753569	topisomerase II associated protein (Pat1), putative [Aspergillus fumigatus Af293]	8.45078e-06
CC1G_12045T0	7.5663	13.8831	-0.87567	0.339235
CC1G_12046T0	27.2388	45.921	-0.753491	0.068388	XP_571108	carrier [Cryptococcus neoformans var. neoformans JEC21]	1.65669e-86	XP_571108	carrier [Cryptococcus neoformans var. neoformans JEC21]	5.85172e-68	K03454	mitochondrial carrier protein, MC family
CC1G_12054T0	0	2.1358	-1.09478	0.514881
CC1G_12056T0	28.7521	41.6493	-0.534625	0.229807	NP_986512	AGL155Wp [Ashbya gossypii ATCC 10895]	1.0378e-25	CAC28563	related to transcription factor TAF25 [Neurospora crassa]	6.97087e-08	K03134	transcription initiation factor TFIID subunit D8
CC1G_07935T0	3.0265	0	1.59765	0.171174	XP_571777	copper amine oxidase [Cryptococcus neoformans var. neoformans JEC21]	4.10789e-113	XP_571777	copper amine oxidase [Cryptococcus neoformans var. neoformans JEC21]	7.09397e-36	K00276	copper amine oxidase
CC1G_07917T0	3.0265	0	1.59765	0.171174
CC1G_14725T0	0	2.1358	-1.09478	0.514881	XP_001263759	DEAD/DEAH box helicase, putative [Neosartorya fischeri NRRL 181]	0	XP_001270711	DEAD/DEAH box helicase, putative [Aspergillus clavatus NRRL 1]	1.94887e-154
CC1G_07894T0	65.0706	7.4755	3.12176	0	NP_566272	dual specificity protein phosphatase family protein [Arabidopsis thaliana]	2.77735e-08
CC1G_07885T0	4.5398	12.8151	-1.49714	0.117424	XP_568880	mitochondrial ribosomal protein L23 [Cryptococcus neoformans var. neoformans JEC21]	1.68925e-46	NP_985950	AFR403Wp [Ashbya gossypii ATCC 10895]	6.38665e-24	K02871	large subunit ribosomal protein L13
CC1G_07879T0	3.0265	8.5434	-1.49716	0.211822	NP_001087558	MGC84380 protein [Xenopus laevis]	2.41365e-05
CC1G_07884T0	13.6194	11.7472	0.213346	0.82168
CC1G_07887T0	3.0265	19.2227	-2.66709	0.004936	XP_568416	cyclin-dependent protein kinase [Cryptococcus neoformans var. neoformans JEC21]	2.74608e-108	XP_001271346	cyclin-dependent protein kinase, putative [Aspergillus clavatus NRRL 1]	7.1289e-90	K00924
CC1G_07918T0	33.2919	11.7472	1.50285	0.00415
CC1G_07933T0	0	3.2037	-1.67974	0.272321	YP_628883	DNA ligase, ATP-dependent [Myxococcus xanthus DK 1622]	2.12679e-65	YP_628883	DNA ligase, ATP-dependent [Myxococcus xanthus DK 1622]	1.53423e-18	K01971	DNA ligase (ATP)
CC1G_04313T0	0	4.2717	-2.09481	0.147432	XP_566790	transporter [Cryptococcus neoformans var. neoformans JEC21]	2.02335e-41	XP_566790	transporter [Cryptococcus neoformans var. neoformans JEC21]	2.97622e-24
CC1G_04305T0	19.6725	0	4.29811	1e-05	XP_754260	extracellular serine-rich protein, putative [Aspergillus fumigatus Af293]	1.80916e-15	EAL85378	serine-threonine rich protein, putative [Aspergillus fumigatus Af293]	1.84195e-10
CC1G_04300T0	4.5398	2.1358	1.08785	0.410686	YP_641065	oxidoreductase-like protein [Mycobacterium sp. MCS]	1.64483e-15
CC1G_04297T0	0	6.4075	-2.67976	0.045616	XP_569566	mitochondrion organization and biogenesis-related protein [Cryptococcus neoformans var. neoformans JEC21]	1.38218e-95	XP_569566	mitochondrion organization and biogenesis-related protein [Cryptococcus neoformans var. neoformans JEC21]	9.55457e-98
CC1G_04294T0	149.814	0	7.22703	0
CC1G_04285T0	0	5.3396	-2.41673	0.081377	NP_001100109	OTU domain containing 6B [Rattus norvegicus]	4.90793e-24	NP_690025	OTU domain containing 6B [Mus musculus]	5.10288e-18
CC1G_04280T0	0	11.7472	-3.55425	0.00382	XP_567904	sulfide:quinone oxidoreductase mitochondrial precursor [Cryptococcus neoformans var. neoformans JEC21]	1.96409e-115	XP_001262660	pyridine nucleotide-disulphide oxidoreductase, putative [Neosartorya fischeri NRRL 181]	9.28582e-84	K00540
CC1G_04277T0	7.5663	3.2037	1.23985	0.288394	AAG40472	transcription factor AbaA [Penicillium marneffei]	1.62794e-05
CC1G_13915T0	0	5.3396	-2.41673	0.081377	XP_572187	mitotic spindle assembly -related protein [Cryptococcus neoformans var. neoformans JEC21]	1.013e-134	XP_572187	mitotic spindle assembly -related protein [Cryptococcus neoformans var. neoformans JEC21]	9.85637e-124
CC1G_04274T0	0	4.2717	-2.09481	0.147432	XP_569487	glycerol-3-phosphate O-acyltransferase [Cryptococcus neoformans var. neoformans JEC21]	5.96528e-168	XP_569487	glycerol-3-phosphate O-acyltransferase [Cryptococcus neoformans var. neoformans JEC21]	3.29872e-105
CC1G_04267T0	10.5928	10.6793	-0.0117331	1	EDL04879	RWD domain containing 1 [Mus musculus]	4.97579e-15
CC1G_04259T0	9.0796	27.7662	-1.61263	0.010846	XP_001260780	DnaJ domain protein [Neosartorya fischeri NRRL 181]	1.85872e-27	XP_001260780	DnaJ domain protein [Neosartorya fischeri NRRL 181]	4.40558e-24	K09529	DnaJ homolog, subfamily C, member 9
CC1G_13913T0	0	5.3396	-2.41673	0.081377
CC1G_13912T0	0	2.1358	-1.09478	0.514881	XP_001271507	dipeptidyl peptidase III [Aspergillus clavatus NRRL 1]	4.51088e-136	AAT76563	CG7415 [Drosophila lutescens]	1.01396e-26	K01277	dipeptidyl-peptidase III
CC1G_04249T0	3.0265	0	1.59765	0.171174
CC1G_04245T0	12.1061	26.6982	-1.14101	0.051644	NP_742540	Pmp3 family protein [Pseudomonas putida KT2440]	8.53793e-06
CC1G_04242T0	6.053	5.3396	0.180919	1	NP_014875	Mge1p [Saccharomyces cerevisiae]	4.20455e-34	NP_014875	Mge1p [Saccharomyces cerevisiae]	9.0855e-26	K03687	molecular chaperone GrpE
CC1G_04239T0	0	2.1358	-1.09478	0.514881
CC1G_04235T0	3.0265	4.2717	-0.49716	1	XP_568899	alpha-1,2-mannosyltransferase [Cryptococcus neoformans var. neoformans JEC21]	2.76302e-136	XP_568899	alpha-1,2-mannosyltransferase [Cryptococcus neoformans var. neoformans JEC21]	8.26229e-66	K03854	mannosyltransferase
CC1G_04233T0	0	7.4755	-2.90217	0.046459	XP_569303	dolichyl-diphosphooligosaccharide-protein glycotransferase [Cryptococcus neoformans var. neoformans JEC21]	5.80599e-59	XP_569303	dolichyl-diphosphooligosaccharide-protein glycotransferase [Cryptococcus neoformans var. neoformans JEC21]	1.30745e-38
CC1G_04227T0	3.0265	0	1.59765	0.171174
CC1G_04216T0	0	4.2717	-2.09481	0.147432	AAI06183	C330023M02Rik protein [Mus musculus]	1.52213e-55	XP_001359872	GA18473-PA [Drosophila pseudoobscura]	2.22307e-10
CC1G_04214T0	3.0265	0	1.59765	0.171174	XP_749187	cellulose-binding GDSL lipase/acylhydrolase, putative [Aspergillus fumigatus Af293]	1.99634e-19	XP_749187	cellulose-binding GDSL lipase/acylhydrolase, putative [Aspergillus fumigatus Af293]	7.51843e-06
CC1G_04206T0	0	3.2037	-1.67974	0.272321	XP_570933	Signal recognition particle 54 kDa protein [Cryptococcus neoformans var. neoformans JEC21]	0	XP_570933	Signal recognition particle 54 kDa protein [Cryptococcus neoformans var. neoformans JEC21]	0	K03106	signal recognition particle, subunit SRP54
CC1G_04201T0	0	30.97	-4.9528	0	YP_434834	Endoglucanase C-terminal domain/subunit and related protein [Hahella chejuensis KCTC 2396]	4.83784e-06
CC1G_04200T0	0	4.2717	-2.09481	0.147432	XP_001274057	poly(ADP)-ribose polymerase PARP, putative [Aspergillus clavatus NRRL 1]	2.1541e-125	CAD21266	related to NAD+ ADP-ribosyltransferase [Neurospora crassa]	9.68707e-74	K00774	NAD ADP-ribosyltransferase
CC1G_04193T0	18.1592	51.2606	-1.49715	0.000576
CC1G_04192T0	0	18.1548	-4.18228	0.000205	NP_741663	Y39B6A.34 [Caenorhabditis elegans]	7.40933e-07
CC1G_13902T0	0	2.1358	-1.09478	0.514881	XP_752463	sphingosine kinase (SphK), putative [Aspergillus fumigatus Af293]	5.99808e-57	XP_570205	D-erythro-sphingosine kinase [Cryptococcus neoformans var. neoformans JEC21]	7.24095e-15	K04718	sphingosine kinase
CC1G_13901T0	0	2.1358	-1.09478	0.514881	ZP_00380868	COG3777: Uncharacterized conserved protein [Brevibacterium linens BL2]	2.99539e-24	ZP_00380868	COG3777: Uncharacterized conserved protein [Brevibacterium linens BL2]	1.82375e-18
CC1G_04187T0	0	4.2717	-2.09481	0.147432	NP_001018322	exosome component 6 [Danio rerio]	1.07797e-30	ABF51499	mRNA transport regulator 3 [Bombyx mori]	2.47937e-13
CC1G_04185T0	16.6459	14.951	0.154925	0.840394	AAN75572	copper chaperone TahA [Trametes versicolor]	1.97162e-15	AAN75572	copper chaperone TahA [Trametes versicolor]	1.21541e-10
CC1G_04183T0	0	3.2037	-1.67974	0.272321	XP_571811	t-complex protein 1, delta subunit (tcp-1-delta) [Cryptococcus neoformans var. neoformans JEC21]	0	XP_571811	t-complex protein 1, delta subunit (tcp-1-delta) [Cryptococcus neoformans var. neoformans JEC21]	0	K09496	T-complex protein 1 subunit delta
CC1G_04181T0	4.5398	23.4944	-2.37162	0.002025	XP_570976	ribosomal large subunit assembly and maintenance-related protein [Cryptococcus neoformans var. neoformans JEC21]	2.6146e-67	YP_033835	50S ribosomal protein L3 [Bartonella henselae str. Houston-1]	1.42533e-24	K02906	large subunit ribosomal protein L3
CC1G_04180T0	3.0265	2.1358	0.502874	1	XP_569021	vacuolar membrane protein [Cryptococcus neoformans var. neoformans JEC21]	2.19504e-20	XP_569021	vacuolar membrane protein [Cryptococcus neoformans var. neoformans JEC21]	5.25835e-15
CC1G_13899T0	3.0265	0	1.59765	0.171174
CC1G_04184T0	0	2.1358	-1.09478	0.514881	XP_568178	ubiquitin fusion-degradation 1-like protein [Cryptococcus neoformans var. neoformans JEC21]	2.9287e-94	XP_568178	ubiquitin fusion-degradation 1-like protein [Cryptococcus neoformans var. neoformans JEC21]	1.38888e-78
CC1G_04188T0	3.0265	0	1.59765	0.171174
CC1G_13903T0	0	7.4755	-2.90217	0.046459	YP_586276	Methyltransferase type 11 [Ralstonia metallidurans CH34]	1.59632e-27	YP_586276	Methyltransferase type 11 [Ralstonia metallidurans CH34]	7.37717e-15
CC1G_13903T0	0	2.1358	-1.09478	0.514881	XP_752240	nuclear pore complex subunit Nup133, putative [Aspergillus fumigatus Af293]	9.50494e-28
CC1G_04197T0	4.5398	0	2.18263	0.070819	NP_986162	AFR615Wp [Ashbya gossypii ATCC 10895]	1.99651e-38	NP_986162	AFR615Wp [Ashbya gossypii ATCC 10895]	5.35662e-21
CC1G_04202T0	15.1327	12.8151	0.239825	0.829205	NP_001086888	secretory carrier membrane protein 3 [Xenopus laevis]	3.84728e-11
CC1G_04203T0	0	6.4075	-2.67976	0.045616	XP_572834	polyadenylate-binding protein [Cryptococcus neoformans var. neoformans JEC21]	1.58378e-153	XP_001265244	polyadenylate-binding protein [Neosartorya fischeri NRRL 181]	1.6698e-148
CC1G_04209T0	0	7.4755	-2.90217	0.046459	XP_714726	DRAP deaminase [Candida albicans SC5314]	1.49242e-25	XP_714726	DRAP deaminase [Candida albicans SC5314]	1.92694e-25	K01498	diaminohydroxyphosphoribosylaminopyrimidine deaminase
CC1G_04212T0	6.053	19.2227	-1.66709	0.029808	XP_569598	ribosomal large subunit biogenesis-related protein [Cryptococcus neoformans var. neoformans JEC21]	2.68939e-49	XP_569598	ribosomal large subunit biogenesis-related protein [Cryptococcus neoformans var. neoformans JEC21]	2.4558e-23	K02896	large subunit ribosomal protein L24e
CC1G_13904T0	0	11.7472	-3.55425	0.00382	NP_588227	replication factor A complex protein 2 [Schizosaccharomyces pombe 972h-]	6.39097e-34	XP_001258231	possible replication factor-a protein [Neosartorya fischeri NRRL 181]	1.06035e-14
CC1G_04219T0	0	3.2037	-1.67974	0.272321	XP_747309	dihydrodipicolinate synthetase family protein [Aspergillus fumigatus Af293]	8.10371e-62	XP_747309	dihydrodipicolinate synthetase family protein [Aspergillus fumigatus Af293]	1.1605e-46	K01714	dihydrodipicolinate synthase
CC1G_04223T0	3.0265	2.1358	0.502874	1	XP_001538507	NAD(P) transhydrogenase, mitochondrial precursor [Ajellomyces capsulatus NAm1]	0	XP_001217875	NAD(P) transhydrogenase, mitochondrial precursor [Aspergillus terreus NIH2624]	0	K00324	NAD(P) transhydrogenase subunit alpha
CC1G_04229T0	60.5308	99.3175	-0.714378	0.008116	XP_001276081	zinc finger protein, putative [Aspergillus clavatus NRRL 1]	4.87844e-22	XP_001276081	zinc finger protein, putative [Aspergillus clavatus NRRL 1]	2.12824e-13
CC1G_04236T0	0	12.8151	-3.67977	0.002101	XP_569243	mitochondrial import receptor subunit tom40 [Cryptococcus neoformans var. neoformans JEC21]	1.75109e-86	XP_569243	mitochondrial import receptor subunit tom40 [Cryptococcus neoformans var. neoformans JEC21]	3.70804e-71
CC1G_04240T0	0	2.1358	-1.09478	0.514881
CC1G_04241T0	0	2.1358	-1.09478	0.514881	XP_569913	phenylalanyl-tRNA synthetase [Cryptococcus neoformans var. neoformans JEC21]	5.04012e-137	XP_569913	phenylalanyl-tRNA synthetase [Cryptococcus neoformans var. neoformans JEC21]	8.20035e-127	K01889	phenylalanyl-tRNA synthetase alpha chain
CC1G_04247T0	0	2.1358	-1.09478	0.514881	XP_566475	fructose-bisphosphatase [Cryptococcus neoformans var. neoformans JEC21]	4.35627e-151	XP_566475	fructose-bisphosphatase [Cryptococcus neoformans var. neoformans JEC21]	5.00071e-122	K03841	fructose-1,6-bisphosphatase I
CC1G_04248T0	6.053	0	2.59765	0.0293
CC1G_04263T0	9.0796	25.6303	-1.49715	0.024342	XP_568798	short-chain dehydrogenase [Cryptococcus neoformans var. neoformans JEC21]	7.44362e-78	XP_568798	short-chain dehydrogenase [Cryptococcus neoformans var. neoformans JEC21]	1.23144e-54	K00540
CC1G_04266T0	0	4.2717	-2.09481	0.147432	XP_567777	lipid metabolism-related protein [Cryptococcus neoformans var. neoformans JEC21]	4.01666e-63	BAD25578	putative late embryonic abundant protein EMB8 [Oryza sativa (japonica cultivar-group)]	2.00801e-11	K07019
CC1G_04268T0	12.1061	37.3775	-1.62644	0.002781
CC1G_04269T0	0	2.1358	-1.09478	0.514881
CC1G_04281T0	0	2.1358	-1.09478	0.514881
CC1G_04288T0	9.0796	8.5434	0.0878185	1	XP_755214	amino acid permease (Dip5), putative [Aspergillus fumigatus Af293]	1.28042e-138	AAO32573	DIP5 [Saccharomyces kluyveri]	1.70887e-73
CC1G_04289T0	0	4.2717	-2.09481	0.147432	XP_001262000	pirin [Neosartorya fischeri NRRL 181]	1.86488e-75	XP_001262000	pirin [Neosartorya fischeri NRRL 181]	2.07762e-26	K06911
CC1G_04291T0	0	2.1358	-1.09478	0.514881	EDK98941	required for meiotic nuclear division 5 homolog A (S. cerevisiae), isoform CRA_b [Mus musculus]	4.7868e-07
CC1G_04296T0	4.5398	2.1358	1.08785	0.410686
CC1G_13917T0	0	5.3396	-2.41673	0.081377	NP_172643	oxidoreductase, 2OG-Fe(II) oxygenase family protein [Arabidopsis thaliana]	3.7674e-28	AAH82669	LOC494680 protein [Xenopus laevis]	1.90506e-18	K02971	small subunit ribosomal protein S21e
CC1G_04299T0	3.0265	0	1.59765	0.171174	AAP86337	FHA-HIT short isoform [Takifugu rubripes]	1.23963e-15
CC1G_04302T0	7.5663	2.1358	1.82481	0.133957
CC1G_04307T0	0	3.2037	-1.67974	0.272321	XP_001357227	GA10717-PA [Drosophila pseudoobscura]	1.01778e-09	XP_001357227	GA10717-PA [Drosophila pseudoobscura]	3.99485e-06
CC1G_04312T0	0	2.1358	-1.09478	0.514881	EAW87686	peptidyl-tRNA hydrolase 1 homolog (S. cerevisiae), isoform CRA_b [Homo sapiens]	3.08384e-11	EAW87686	peptidyl-tRNA hydrolase 1 homolog (S. cerevisiae), isoform CRA_b [Homo sapiens]	1.14189e-07
CC1G_04314T0	0	10.6793	-3.41675	0.007025	CAB88663	argininosuccinate lyase [Agaricus bisporus]	0	CAB88663	argininosuccinate lyase [Agaricus bisporus]	4.02932e-177	K01755	argininosuccinate lyase
CC1G_04315T0	3.0265	11.7472	-1.95659	0.087674	CAC42869	putative syntaxin [Agaricus bisporus]	1.5177e-84	CAC42869	putative syntaxin [Agaricus bisporus]	8.8342e-42	K08486	syntaxin 1B/2/3/4
CC1G_04317T0	7.5663	18.1548	-1.26269	0.085468	XP_001536357	aspartate aminotransferase [Ajellomyces capsulatus NAm1]	2.65641e-140	XP_755298	aspartate transaminase, putative [Aspergillus fumigatus Af293]	5.80125e-116	K00813	aspartate aminotransferase
CC1G_04318T0	19.6725	0	4.29811	1e-05	XP_569868	protein serine/threonine phosphatase 4 regulatory subunit 1 [Cryptococcus neoformans var. neoformans JEC21]	9.82365e-42	XP_569868	protein serine/threonine phosphatase 4 regulatory subunit 1 [Cryptococcus neoformans var. neoformans JEC21]	6.92259e-34
CC1G_04319T0	0	2.1358	-1.09478	0.514881
CC1G_04321T0	0	4.2717	-2.09481	0.147432
CC1G_04324T0	18.1592	14.951	0.280459	0.691865
CC1G_12022T0	21.1857	49.1248	-1.21336	0.005432	XP_572808	trafficking-related protein [Cryptococcus neoformans var. neoformans JEC21]	1.05121e-37	XP_572808	trafficking-related protein [Cryptococcus neoformans var. neoformans JEC21]	6.41904e-26
CC1G_12018T0	0	2.1358	-1.09478	0.514881
CC1G_12017T0	0	3.2037	-1.67974	0.272321	AAH74456	LOC443712 protein [Xenopus laevis]	1.20192e-16	AAH89248	MGC84874 protein [Xenopus laevis]	2.24882e-09	K03127	transcription initiation factor TFIID subunit D11
CC1G_12012T0	0	4.2717	-2.09481	0.147432	AAO25531	Kex2 [Cryptococcus neoformans A/D]	4.47613e-109	AAO25531	Kex2 [Cryptococcus neoformans A/D]	7.19378e-128
CC1G_12013T0	0	2.1358	-1.09478	0.514881	XP_566499	tRNA (guanine-N2-)-methyltransferase [Cryptococcus neoformans var. neoformans JEC21]	3.45322e-128	XP_566499	tRNA (guanine-N2-)-methyltransferase [Cryptococcus neoformans var. neoformans JEC21]	1.72016e-61	K00555	tRNA (guanine-N2-)-methyltransferase
CC1G_12023T0	0	6.4075	-2.67976	0.045616
CC1G_11806T0	30.2654	252.032	-3.05786	0	AAW48295	pore-forming toxin-like protein Hfr-2 [Triticum aestivum]	7.58138e-12
CC1G_07610T0	0	2.1358	-1.09478	0.514881	XP_001269781	MFS transporter, putative [Aspergillus clavatus NRRL 1]	4.40666e-35
CC1G_07601T0	0	2.1358	-1.09478	0.514881
CC1G_07587T0	0	2.1358	-1.09478	0.514881
CC1G_07572T0	113.495	170.869	-0.590257	0.003457	XP_571764	L10e protein [Cryptococcus neoformans var. neoformans JEC21]	8.00073e-85	XP_571764	L10e protein [Cryptococcus neoformans var. neoformans JEC21]	5.2981e-91	K02941	large subunit ribosomal protein LP0
CC1G_07571T0	3.0265	0	1.59765	0.171174	CAC42133	TPS1 protein [Amanita muscaria]	0	XP_001247960	alpha,alpha-trehalose-phosphate synthase 1 [Coccidioides immitis RS]	1.65723e-169	K00697	alpha,alpha-trehalose-phosphate synthase (UDP-forming)
CC1G_07575T0	0	2.1358	-1.09478	0.514881
CC1G_07578T0	0	8.5434	-3.09481	0.024544	XP_001264863	nuclear pore complex protein (SonA), putative [Neosartorya fischeri NRRL 181]	1.02002e-101	XP_001269354	nuclear pore complex protein (SonA), putative [Aspergillus clavatus NRRL 1]	5.73755e-76
CC1G_14443T0	0	2.1358	-1.09478	0.514881	XP_572139	ubiquitin-protein ligase [Cryptococcus neoformans var. neoformans JEC21]	8.68593e-176	XP_572139	ubiquitin-protein ligase [Cryptococcus neoformans var. neoformans JEC21]	1.185e-123	K03869	cullin 3
CC1G_07584T0	3.0265	2.1358	0.502874	1
CC1G_07589T0	4.5398	0	2.18263	0.070819	NP_610831	CG13321-PA [Drosophila melanogaster]	1.04047e-06
CC1G_07596T0	0	3.2037	-1.67974	0.272321	NP_776893	synaptojanin 1 [Bos taurus]	1.0292e-13
CC1G_07614T0	0	3.2037	-1.67974	0.272321
CC1G_07615T0	0	2.1358	-1.09478	0.514881
CC1G_03032T0	0	3.2037	-1.67974	0.272321
CC1G_03025T0	3.0265	0	1.59765	0.171174	AAC49889	multidrug resistance protein 1 [Filobasidiella neoformans]	0	XP_567121	multidrug resistance protein 1 [Cryptococcus neoformans var. neoformans JEC21]	1.52607e-178	K05658	ATP-binding cassette, subfamily B (MDR/TAP), member 1
CC1G_03021T0	0	2.1358	-1.09478	0.514881	XP_571719	phytase [Cryptococcus neoformans var. neoformans JEC21]	2.79986e-137	XP_571719	phytase [Cryptococcus neoformans var. neoformans JEC21]	2.33738e-44	K01078	acid phosphatase
CC1G_03019T0	4.5398	18.1548	-1.99965	0.020927	XP_568655	endoplasmic reticulum protein [Cryptococcus neoformans var. neoformans JEC21]	1.58665e-57	XP_568655	endoplasmic reticulum protein [Cryptococcus neoformans var. neoformans JEC21]	3.28744e-37
CC1G_03017T0	3.0265	25.6303	-3.08213	0.000217	XP_566778	vacuolar ATP synthase subunit d [Cryptococcus neoformans var. neoformans JEC21]	1.00428e-147	XP_566778	vacuolar ATP synthase subunit d [Cryptococcus neoformans var. neoformans JEC21]	2.27365e-125	K02146	V-type H+-transporting ATPase subunit AC39
CC1G_03012T0	10.5928	20.2906	-0.937728	0.164458	XP_001275405	50S ribosomal protein L4 [Aspergillus clavatus NRRL 1]	6.92021e-11	NP_172261	structural constituent of ribosome [Arabidopsis thaliana]	4.39582e-09	K02926	large subunit ribosomal protein L4
CC1G_15022T0	0	2.1358	-1.09478	0.514881
CC1G_03004T0	4.5398	14.951	-1.71954	0.050885	NP_001025294	nuclear pore complex-associated protein TPR [Danio rerio]	3.73637e-16	NP_001025294	nuclear pore complex-associated protein TPR [Danio rerio]	5.69908e-14
CC1G_02994T0	3.0265	13.8831	-2.19761	0.03374
CC1G_02990T0	21.1857	116.404	-2.45798	0	XP_001523616	vacuolar ATP synthase 16 kDa proteolipid subunit 2 [Lodderomyces elongisporus NRRL YB-4239]	1.38034e-37	XP_001274195	vacuolar ATPase proteolipid subunit c, putative [Aspergillus clavatus NRRL 1]	1.00853e-20	K02155	V-type H+-transporting ATPase 16kDa proteolipid subunit
CC1G_02988T0	3.0265	0	1.59765	0.171174
CC1G_02985T0	4.5398	13.8831	-1.61263	0.077526	Q96WP5	Deoxyhypusine hydroxylase (Deoxyhypusine monooxygenase) (DOHH)	6.70666e-119	BAB62528	MFBC [Lentinula edodes]	1.62333e-105	K06072	deoxyhypusine monooxygenase
CC1G_02983T0	3.0265	0	1.59765	0.171174
CC1G_02981T0	0	7.4755	-2.90217	0.046459
CC1G_15019T0	0	4.2717	-2.09481	0.147432	Q9HAC7	Uncharacterized protein C7orf10 (Dermal papilla-derived protein 13)	6.19605e-108	XP_001269532	CAIB/BAIF family enzyme [Aspergillus clavatus NRRL 1]	1.98723e-48
CC1G_02972T0	0	3.2037	-1.67974	0.272321	XP_001547054	calcium permease [Botryotinia fuckeliana B05.10]	2.36265e-102	XP_746653	calcium permease family membrane transporter [Aspergillus fumigatus Af293]	9.97433e-140	K07300	Ca2+:H+ antiporter
CC1G_02963T0	6.053	18.1548	-1.58463	0.045078	XP_566996	Urease accessory protein ureG [Cryptococcus neoformans var. neoformans JEC21]	3.94757e-103	XP_566996	Urease accessory protein ureG [Cryptococcus neoformans var. neoformans JEC21]	4.58226e-61	K03189	urease accessory protein
CC1G_02958T0	145.274	82.2306	0.821029	0.000196	XP_001275305	actin cytoskeleton protein (VIP1), putative [Aspergillus clavatus NRRL 1]	1.25344e-32
CC1G_02953T0	4.5398	7.4755	-0.719541	0.538559	XP_001268911	PF02656 domain protein [Aspergillus clavatus NRRL 1]	9.73198e-17
CC1G_02952T0	3.0265	7.4755	-1.30452	0.322286
CC1G_02949T0	7.5663	0	2.91959	0.012122	O94632	Meiotically up-regulated gene 158 protein	6.29419e-111	XP_755900	DUF323 domain protein [Aspergillus fumigatus Af293]	2.03957e-55
CC1G_02946T0	0	2.1358	-1.09478	0.514881	XP_572073	DNA polymerase epsilon p12 subunit (dna polymerase epsilon subunit 4) [Cryptococcus neoformans var. neoformans JEC21]	3.74029e-10
CC1G_02933T0	0	5.3396	-2.41673	0.081377	BAF64518	Aos1 [Coprinopsis cinerea]	2.45651e-167	NP_001016870	SUMO-1 activating enzyme subunit 1 [Xenopus tropicalis]	5.11749e-18	K10684	ubiquitin-like 1-activating enzyme E1 A
CC1G_15007T0	0	3.2037	-1.67974	0.272321
CC1G_15006T0	39.345	0	5.29811	0	AAL84791	HSP30 [Exophiala dermatitidis]	5.42222e-12	AAL84791	HSP30 [Exophiala dermatitidis]	7.43144e-11
CC1G_02914T0	9.0796	9.6113	-0.0821029	1	XP_001263310	FHA domain protein SNIP1, putative [Neosartorya fischeri NRRL 181]	3.37455e-48	NP_491217	C32E8.5 [Caenorhabditis elegans]	3.838e-22
CC1G_02904T0	9.0796	12.8151	-0.497144	0.634058	NP_009512	20S proteasome beta-type subunit [Saccharomyces cerevisiae]	1.33e-62	NP_009512	20S proteasome beta-type subunit [Saccharomyces cerevisiae]	1.37968e-36	K02732	20S proteasome subunit beta 6
CC1G_02903T0	18.1592	14.951	0.280459	0.691865	XP_572917	cell wall organization and biogenesis-related protein [Cryptococcus neoformans var. neoformans JEC21]	2.82685e-38	XP_572917	cell wall organization and biogenesis-related protein [Cryptococcus neoformans var. neoformans JEC21]	1.75505e-22
CC1G_02901T0	3.0265	13.8831	-2.19761	0.03374	XP_570283	ATP phosphoribosyltransferase [Cryptococcus neoformans var. neoformans JEC21]	1.3328e-94	XP_570283	ATP phosphoribosyltransferase [Cryptococcus neoformans var. neoformans JEC21]	3.96969e-71	K00765	ATP phosphoribosyltransferase
CC1G_14998T0	0	2.1358	-1.09478	0.514881	XP_570166	myosin I binding protein [Cryptococcus neoformans var. neoformans JEC21]	7.20637e-22	XP_570166	myosin I binding protein [Cryptococcus neoformans var. neoformans JEC21]	3.31568e-19
CC1G_02902T0	0	11.7472	-3.55425	0.00382	NP_495267	C29F5.1 [Caenorhabditis elegans]	5.32505e-11
CC1G_02908T0	4.5398	3.2037	0.50289	0.696667	XP_001248183	alcohol dehydrogenase, putative [Coccidioides immitis RS]	2.83651e-58	EAL86477	zinc-containing alcohol dehydrogenase, putative [Aspergillus fumigatus Af293]	2.65387e-29	K00001	alcohol dehydrogenase
CC1G_15003T0	3.0265	3.2037	-0.0820887	1
CC1G_15003T0	0	2.1358	-1.09478	0.514881				XP_570314	protein-vacuolar targeting protein [Cryptococcus neoformans var. neoformans JEC21]	1.87213e-12
CC1G_15003T0	0	25.6303	-4.67978	3e-06	NP_982488	AAL054Wp [Ashbya gossypii ATCC 10895]	4.14082e-05
CC1G_02918T0	0	2.1358	-1.09478	0.514881	XP_572553	pyridoxamine-phosphate oxidase [Cryptococcus neoformans var. neoformans JEC21]	5.52238e-65	XP_572553	pyridoxamine-phosphate oxidase [Cryptococcus neoformans var. neoformans JEC21]	4.43406e-60	K00275	pyridoxamine 5'-phosphate oxidase
CC1G_02918T0	0	7.4755	-2.90217	0.046459
CC1G_02921T0	57.5043	34.1737	0.750783	0.038269
CC1G_02931T0	12.1061	25.6303	-1.08212	0.072071	XP_572024	ribosomal protein L6 [Cryptococcus neoformans var. neoformans JEC21]	6.03978e-40	XP_572024	ribosomal protein L6 [Cryptococcus neoformans var. neoformans JEC21]	1.45651e-34	K02933	large subunit ribosomal protein L6
CC1G_02962T0	9.0796	0	3.18263	0.005015	XP_001267003	homeobox transcription factor, putative [Neosartorya fischeri NRRL 181]	1.37065e-11	AAT02761	AhpA [Emericella nidulans]	9.80766e-11
CC1G_02964T0	9.0796	9.6113	-0.0821029	1
CC1G_13827T0	3.0265	0	1.59765	0.171174
CC1G_10192T0	0	2.1358	-1.09478	0.514881	XP_001270002	glycosyl hydrolase family protein [Aspergillus clavatus NRRL 1]	7.43128e-79	XP_960726	related to beta-1, 3-glucan binding protein [MIPS] [Neurospora crassa OR74A]	3.27664e-69
CC1G_10189T0	34.8052	4.2717	3.02642	4e-06	BAB84545	hydrophobin-251 [Pholiota nameko]	2.57313e-15	BAB84545	hydrophobin-251 [Pholiota nameko]	1.72116e-07
CC1G_10185T0	0	11.7472	-3.55425	0.00382	XP_368185	26S proteasome regulatory subunit rpn-8 [Magnaporthe grisea 70-15]	6.00772e-86	AAB84057	proteasome regulatory subunit 12 [Hypocrea jecorina]	1.68338e-83	K03038	26S proteasome regulatory subunit N8
CC1G_10193T0	0	2.1358	-1.09478	0.514881
CC1G_10208T0	0	6.4075	-2.67976	0.045616	NP_985463	AFL085Cp [Ashbya gossypii ATCC 10895]	7.06476e-09	AAA35313	heat shock transcription factor	7.50235e-42
CC1G_09301T0	3.0265	5.3396	-0.819081	0.707167	XP_001384726	Vesicle coat complex AP-3 [Pichia stipitis CBS 6054]	1.79615e-07
CC1G_09293T0	6.053	0	2.59765	0.0293
CC1G_06626T0	3.0265	8.5434	-1.49716	0.211822	CAE76361	related to coatomer gamma-2 subunit [Neurospora crassa]	0	CAE76361	related to coatomer gamma-2 subunit [Neurospora crassa]	4.37882e-160
CC1G_06620T0	0	2.1358	-1.09478	0.514881	ABH09690	isocitrate lyase [Hypocrea jecorina]	1.079e-161	ABH09690	isocitrate lyase [Hypocrea jecorina]	3.19879e-110	K01637	isocitrate lyase
CC1G_06619T0	3.0265	0	1.59765	0.171174	Q5BAE9	Lysophospholipase nte1 (Intracellular phospholipase B) (Neuropathy target esterase homolog)	0	XP_570135	hydrolase [Cryptococcus neoformans var. neoformans JEC21]	7.71534e-95	K07001
CC1G_06614T0	7.5663	10.6793	-0.497157	0.60823	XP_320622	AGAP011907-PA [Anopheles gambiae str. PEST]	3.59222e-25	XP_320622	ENSANGP00000021330 [Anopheles gambiae str. PEST]	5.81119e-10
CC1G_06609T0	7.5663	5.3396	0.502856	0.750146	NP_610799	Sin3A CG8815-PA, isoform A [Drosophila melanogaster]	5.87846e-12	CAA20757	SPBC12C2.10c [Schizosaccharomyces pombe]	9.62411e-09
CC1G_06603T0	33.2919	8.5434	1.96229	0.000578	XP_001587206	Brt1 [Sclerotinia sclerotiorum 1980]	1.42977e-26	CAF05868	probable brt1 protein [Neurospora crassa]	2.68025e-09	K07567	TdcF protein
CC1G_13722T0	3.0265	0	1.59765	0.171174	XP_571969	serine/threonine protein kinase MST4 [Cryptococcus neoformans var. neoformans JEC21]	2.71441e-94	XP_001213492	serine/threonine-protein kinase 24 [Aspergillus terreus NIH2624]	1.1395e-80
CC1G_06592T0	0	2.1358	-1.09478	0.514881	NP_001079986	NTF2-like export factor 1 [Xenopus laevis]	1.7159e-09	AAH58202	MGC68570 protein [Xenopus laevis]	6.55604e-09
CC1G_06581T0	0	2.1358	-1.09478	0.514881	AAH80909	Ap3d1 protein [Xenopus tropicalis]	1.16703e-155	XP_570825	Golgi to vacuole transport-related protein [Cryptococcus neoformans var. neoformans JEC21]	4.09036e-107
CC1G_06580T0	9.0796	0	3.18263	0.005015	XP_001275870	TAM domain methyltransferase, putative [Aspergillus clavatus NRRL 1]	2.84691e-20
CC1G_06575T0	0	2.1358	-1.09478	0.514881
CC1G_06571T0	10.5928	0	3.40501	0.002075	XP_569654	elongation factor ts (ef-ts) [Cryptococcus neoformans var. neoformans JEC21]	8.31838e-32	XP_569654	elongation factor ts (ef-ts) [Cryptococcus neoformans var. neoformans JEC21]	1.20679e-33	K02357	elongation factor EF-Ts
CC1G_06569T0	0	5.3396	-2.41673	0.081377	XP_571156	mitochondrial processing peptidase [Cryptococcus neoformans var. neoformans JEC21]	2.32618e-111	XP_571156	mitochondrial processing peptidase [Cryptococcus neoformans var. neoformans JEC21]	8.84637e-104	K01412	mitochondrial processing peptidase
CC1G_06563T0	4.5398	25.6303	-2.49715	0.001257	CAA63536	exo-1,3-beta-glucanase [Agaricus bisporus]	1.14959e-166	BAD97445	exo-beta-1,3-glucanase [Lentinula edodes]	5.7119e-108	K01210	glucan 1,3-beta-glucosidase
CC1G_06156T0	6.053	4.2717	0.50284	0.725315
CC1G_06546T0	7.5663	0	2.91959	0.012122
CC1G_13712T0	30.2654	29.902	0.0174274	1	XP_566705	proteasome subunit beta type 3 [Cryptococcus neoformans var. neoformans JEC21]	1.31317e-79	XP_566705	proteasome subunit beta type 3 [Cryptococcus neoformans var. neoformans JEC21]	4.32819e-64	K02735	20S proteasome subunit beta 3
CC1G_13711T0	3.0265	7.4755	-1.30452	0.322286	XP_001263785	NIPSNAP family protein [Neosartorya fischeri NRRL 181]	1.12029e-54	XP_001263785	NIPSNAP family protein [Neosartorya fischeri NRRL 181]	1.39104e-22
CC1G_13717T0	25.7256	29.902	-0.217037	0.653346	XP_567118	ATP-binding cassette (ABC) transporter [Cryptococcus neoformans var. neoformans JEC21]	1.09598e-160	XP_567118	ATP-binding cassette (ABC) transporter [Cryptococcus neoformans var. neoformans JEC21]	2.88156e-108
CC1G_13718T0	16.6459	80.0948	-2.26654	0	XP_569876	riboflavin synthase [Cryptococcus neoformans var. neoformans JEC21]	3.16649e-61	XP_569876	riboflavin synthase [Cryptococcus neoformans var. neoformans JEC21]	2.45157e-44	K00793	riboflavin synthase alpha chain
CC1G_06560T0	0	2.1358	-1.09478	0.514881	XP_569555	eukaryotic translation initiation factor 3 62 kda subunit [Cryptococcus neoformans var. neoformans JEC21]	1.78667e-65	XP_569555	eukaryotic translation initiation factor 3 62 kda subunit [Cryptococcus neoformans var. neoformans JEC21]	2.54552e-42	K03256	translation initiation factor eIF-3 subunit P62
CC1G_06565T0	0	8.5434	-3.09481	0.024544	XP_571302	UDP-N-acetylglucosamine diphosphorylase [Cryptococcus neoformans var. neoformans JEC21]	3.26635e-142	XP_571302	UDP-N-acetylglucosamine diphosphorylase [Cryptococcus neoformans var. neoformans JEC21]	1.16567e-156	K00972	UDP-N-acetylglucosamine pyrophosphorylase
CC1G_06570T0	3.0265	3.2037	-0.0820887	1	XP_570262	ceramidase [Cryptococcus neoformans var. neoformans JEC21]	5.83677e-33	NP_079684	phytoceramidase, alkaline [Mus musculus]	1.00914e-19	K04711	dihydroceramidase
CC1G_06576T0	6.053	7.4755	-0.30452	1	XP_747385	palmitoyltransferase with autoacylation activity Pfa4, putative [Aspergillus fumigatus Af293]	2.88483e-47	NP_566348	metal ion binding [Arabidopsis thaliana]	4.38218e-16
CC1G_06590T0	24.2123	7.4755	1.6955	0.009454	EDN16169	pyrazinamidase/nicotinamidase [Vibrio cholerae AM-19226]	3.20982e-44	ZP_00754960	COG1335: Amidases related to nicotinamidase [Vibrio cholerae O395]	4.44733e-43	K01440	nicotinamidase
CC1G_13723T0	0	2.1358	-1.09478	0.514881	XP_001268923	NAD binding domain of 6-phosphogluconate dehydrogenase [Aspergillus clavatus NRRL 1]	3.53017e-27	XP_001268923	NAD binding domain of 6-phosphogluconate dehydrogenase [Aspergillus clavatus NRRL 1]	1.01849e-09
CC1G_13724T0	0	19.2227	-4.26474	0.000109	EDL90861	rCG38713, isoform CRA_c [Rattus norvegicus]	2.32011e-11
CC1G_04693T0	0	2.1358	-1.09478	0.514881	XP_570843	importin beta-2 subunit [Cryptococcus neoformans var. neoformans JEC21]	0	XP_570843	importin beta-2 subunit [Cryptococcus neoformans var. neoformans JEC21]	0
CC1G_04691T0	3.0265	0	1.59765	0.171174
CC1G_04689T0	3.0265	5.3396	-0.819081	0.707167	XP_568027	HDEL sequence binding protein [Cryptococcus neoformans var. neoformans JEC21]	8.68172e-77	XP_568027	HDEL sequence binding protein [Cryptococcus neoformans var. neoformans JEC21]	4.0429e-47
CC1G_14120T0	0	3.2037	-1.67974	0.272321	XP_001258142	small oligopeptide transporter, OPT family [Neosartorya fischeri NRRL 181]	1.64079e-137	XP_502145	YlOPT1 [Yarrowia lipolytica]	1.77438e-130
CC1G_04675T0	0	4.2717	-2.09481	0.147432
CC1G_04651T0	0	3.2037	-1.67974	0.272321	XP_572803	ribosome biogenesis-related protein [Cryptococcus neoformans var. neoformans JEC21]	3.84936e-35	XP_572803	ribosome biogenesis-related protein [Cryptococcus neoformans var. neoformans JEC21]	2.88471e-23
CC1G_14118T0	0	2.1358	-1.09478	0.514881
CC1G_04639T0	3.0265	2.1358	0.502874	1	XP_001268857	diphthine synthase, putative [Aspergillus clavatus NRRL 1]	6.70664e-68	XP_001268857	diphthine synthase, putative [Aspergillus clavatus NRRL 1]	3.65685e-88	K00586	diphthine synthase
CC1G_04638T0	3.0265	5.3396	-0.819081	0.707167
CC1G_04625T0	0	2.1358	-1.09478	0.514881	YP_369902	3-carboxymuconate cyclase-like [Burkholderia sp. 383]	1.05496e-17	ZP_00442537	COG2706: 3-carboxymuconate cyclase [Burkholderia mallei GB8 horse 4]	3.95999e-12
CC1G_04617T0	0	4.2717	-2.09481	0.147432
CC1G_04616T0	0	7.4755	-2.90217	0.046459
CC1G_04608T0	0	6.4075	-2.67976	0.045616	XP_001267915	Dynamin family protein [Aspergillus clavatus NRRL 1]	6.65697e-45	AAW81693	MX2 [Sus scrofa]	9.48144e-22
CC1G_14102T0	6.053	11.7472	-0.956595	0.302082	XP_750396	neutral/alkaline nonlysosomal ceramidase, putative [Aspergillus fumigatus Af293]	3.02511e-170	XP_001269512	neutral/alkaline nonlysosomal ceramidase, putative [Aspergillus clavatus NRRL 1]	5.77847e-40	K01441	N-acylsphingosine amidohydrolase
CC1G_14101T0	0	8.5434	-3.09481	0.024544	EDO96804	subunit of the signal recognition particle [Chlamydomonas reinhardtii]	2.70073e-12				K03108	signal recognition particle, subunit SRP72
CC1G_14100T0	0	56.6003	-5.82274	0	XP_001266344	histidine acid phosphatase, putative [Neosartorya fischeri NRRL 181]	6.92665e-21	XP_001276358	histidine acid phosphatase, putative [Aspergillus clavatus NRRL 1]	2.98228e-06
CC1G_13831T0	4.5398	16.0189	-1.81907	0.052234
CC1G_04583T0	0	2.1358	-1.09478	0.514881	XP_001324813	viral A-type inclusion protein, putative [Trichomonas vaginalis G3]	1.67971e-08
CC1G_04585T0	18.1592	3.2037	2.50289	0.003053	XP_001264238	Hsp70 family protein [Neosartorya fischeri NRRL 181]	2.86945e-24	XP_001264238	Hsp70 family protein [Neosartorya fischeri NRRL 181]	3.39544e-08
CC1G_04586T0	0	7.4755	-2.90217	0.046459	XP_752889	Hsp70 family protein [Aspergillus fumigatus Af293]	8.27231e-32	XP_001264238	Hsp70 family protein [Neosartorya fischeri NRRL 181]	4.41875e-08
CC1G_04596T0	0	2.1358	-1.09478	0.514881	XP_001260143	MFS monosaccharide transporter, putative [Neosartorya fischeri NRRL 181]	2.65562e-70	XP_001260143	MFS monosaccharide transporter, putative [Neosartorya fischeri NRRL 181]	7.04255e-45	K08149	MFS transporter, SP family, solute carrier family 2 (facilitated
CC1G_14098T0	0	5.3396	-2.41673	0.081377
CC1G_04602T0	4.5398	7.4755	-0.719541	0.538559	XP_001261160	pinin/SDK/memA domain protein [Neosartorya fischeri NRRL 181]	1.65913e-05
CC1G_14510T0	3.0265	0	1.59765	0.171174
CC1G_04606T0	4.5398	0	2.18263	0.070819
CC1G_04609T0	0	4.2717	-2.09481	0.147432	XP_572774	farnesyltranstransferase [Cryptococcus neoformans var. neoformans JEC21]	3.6773e-101	XP_572774	farnesyltranstransferase [Cryptococcus neoformans var. neoformans JEC21]	1.63964e-77	K00787	dimethylallyltranstransferase
CC1G_04633T0	0	5.3396	-2.41673	0.081377	NP_001046415	Os02g0244300 [Oryza sativa (japonica cultivar-group)]	1.17225e-05
CC1G_04641T0	3.0265	0	1.59765	0.171174
CC1G_04642T0	3.0265	0	1.59765	0.171174
CC1G_04664T0	0	3.2037	-1.67974	0.272321
CC1G_04666T0	0	2.1358	-1.09478	0.514881	AAM78595	small heat shock protein [Laccaria bicolor]	3.03087e-48	AAM78595	small heat shock protein [Laccaria bicolor]	8.64175e-40
CC1G_03166T0	33.2919	88.6382	-1.41276	1.5e-05	EAU80990	Rho1 protein [Coprinopsis cinerea okayama7#130]	2.46433e-98	EAU80990	Rho1 protein [Coprinopsis cinerea okayama7#130]	2.861e-44	K04513	Ras homolog gene family, member A
CC1G_03158T0	13.6194	0	3.76759	0.000355
CC1G_03157T0	0	3.2037	-1.67974	0.272321	XP_572757	protein transporter [Cryptococcus neoformans var. neoformans JEC21]	0	XP_572757	protein transporter [Cryptococcus neoformans var. neoformans JEC21]	0	K03076	preprotein translocase SecY subunit
CC1G_03146T0	4.5398	10.6793	-1.23412	0.261353
CC1G_03123T0	0	3.2037	-1.67974	0.272321	ABA92618	Endo-1,3;1,4-beta-D-glucanase precursor, putative, expressed [Oryza sativa (japonica cultivar-group)]	1.16762e-14
CC1G_03111T0	6.053	0	2.59765	0.0293	NP_001017115	phosphatidylinositol glycan, class T [Xenopus tropicalis]	6.26796e-79	NP_572475	CG11190-PA [Drosophila melanogaster]	2.7672e-49	K05292	phosphatidylinositol glycan, class T
CC1G_03104T0	7.5663	55.5324	-2.87567	0	XP_570152	NADH-ubiquinone oxidoreductase 51 kDa subunit [Cryptococcus neoformans var. neoformans JEC21]	0	XP_001247741	NADH-ubiquinone oxidoreductase 51 kDa subunit, mitochondrial precursor [Coccidioides immitis RS]	0	K03942	NADH dehydrogenase (ubiquinone) flavoprotein 1
CC1G_03088T0	0	5.3396	-2.41673	0.081377	XP_567754	prenyl-dependent CAAX protease [Cryptococcus neoformans var. neoformans JEC21]	1.41585e-36	XP_567754	prenyl-dependent CAAX protease [Cryptococcus neoformans var. neoformans JEC21]	1.30839e-08	K08658	prenyl protein peptidase
CC1G_03083T0	4.5398	0	2.18263	0.070819	YP_933978	acetolactate synthase [Azoarcus sp. BH72]	1.04854e-57	YP_933978	acetolactate synthase [Azoarcus sp. BH72]	3.53609e-43
CC1G_03070T0	4.5398	4.2717	0.0878185	1	XP_569863	ubiquitin-conjugating enzyme e2-24 kda [Cryptococcus neoformans var. neoformans JEC21]	9.95287e-44	XP_569863	ubiquitin-conjugating enzyme e2-24 kda [Cryptococcus neoformans var. neoformans JEC21]	3.18754e-55	K04649	ubiquitin-conjugating enzyme (huntingtin interacting protein 2)
CC1G_03045T0	3.0265	0	1.59765	0.171174	XP_569225	AE016780 membrane protein [Cryptococcus neoformans var. neoformans JEC21]	1.46977e-52	XP_569225	AE016780 membrane protein [Cryptococcus neoformans var. neoformans JEC21]	7.36567e-35
CC1G_03039T0	0	7.4755	-2.90217	0.046459
CC1G_03037T0	0	4.2717	-2.09481	0.147432	XP_756071	MFS monocarboxylate transporter (Mct), putative [Aspergillus fumigatus Af293]	2.28424e-25	XP_001271454	monocarboxylate permease, putative [Aspergillus clavatus NRRL 1]	4.86931e-14
CC1G_03051T0	0	2.1358	-1.09478	0.514881
CC1G_03085T0	108.955	105.725	0.0434211	0.876631	XP_568690	vesicle-mediated transport-related protein [Cryptococcus neoformans var. neoformans JEC21]	3.75586e-67	XP_568690	vesicle-mediated transport-related protein [Cryptococcus neoformans var. neoformans JEC21]	1.07562e-20
CC1G_03089T0	4.5398	51.2606	-3.49715	0
CC1G_03106T0	0	5.3396	-2.41673	0.081377
CC1G_03110T0	133.168	180.48	-0.438596	0.022329	XP_569713	hydrogen-transporting ATP synthase [Cryptococcus neoformans var. neoformans JEC21]	1.32366e-19	XP_569713	hydrogen-transporting ATP synthase [Cryptococcus neoformans var. neoformans JEC21]	6.68524e-15	K02139	F-type H+-transporting ATPase f chain
CC1G_03112T0	0	2.1358	-1.09478	0.514881	EAX05214	spermatogenesis associated 5, isoform CRA_b [Homo sapiens]	4.18366e-113	EAX05216	spermatogenesis associated 5, isoform CRA_d [Homo sapiens]	4.90863e-122
CC1G_03124T0	4.5398	2.1358	1.08785	0.410686
CC1G_03125T0	0	6.4075	-2.67976	0.045616
CC1G_03147T0	3.0265	0	1.59765	0.171174
CC1G_03149T0	0	17.0868	-4.09481	0.00039
CC1G_03154T0	36.3185	20.2906	0.839893	0.062965	XP_001257472	GPI anchored protein, putative [Neosartorya fischeri NRRL 181]	3.66035e-12
CC1G_03155T0	4.5398	50.1927	-3.46678	0
CC1G_03164T0	3.0265	0	1.59765	0.171174	AAM03110	Rho1 GTP-binding protein [Amylomyces rouxii]	3.35976e-17	XP_715825	Ras family GTP-binding protein Rho1p [Candida albicans SC5314]	2.85594e-10
CC1G_15704T0	0	2.1358	-1.09478	0.514881	BAD02339	delta 9-fatty acid desaturase [Lentinula edodes]	2.43759e-10	BAD02339	delta 9-fatty acid desaturase [Lentinula edodes]	2.36996e-10
CC1G_06348T0	13.6194	35.2417	-1.37162	0.011218	XP_001267224	CobW domain protein [Neosartorya fischeri NRRL 181]	6.16593e-74	XP_001267224	CobW domain protein [Neosartorya fischeri NRRL 181]	1.26281e-34
CC1G_06343T0	0	2.1358	-1.09478	0.514881
CC1G_06342T0	0	2.1358	-1.09478	0.514881	NP_001085830	MGC80858 protein [Xenopus laevis]	3.22838e-82	AAH73401	MGC80858 protein [Xenopus laevis]	6.23198e-63
CC1G_14400T0	4.5398	0	2.18263	0.070819
CC1G_06331T0	21.1857	22.4265	-0.0821137	1	Q5K8S8	Vacuolar ATP synthase subunit e (V-ATPase subunit e) (Vacuolar proton pump subunit e)	3.54319e-09
CC1G_06311T0	0	6.4075	-2.67976	0.045616	XP_748022	disease resistance protein Aig2, putative [Aspergillus fumigatus Af293]	6.90153e-05
CC1G_14391T0	6.053	4.2717	0.50284	0.725315	XP_001276211	disease resistance protein Aig2, putative [Aspergillus clavatus NRRL 1]	9.11463e-13
CC1G_06305T0	37.8317	66.2117	-0.807491	0.016558	XP_571345	ketol-acid reductoisomerase [Cryptococcus neoformans var. neoformans JEC21]	9.04133e-162	XP_571345	ketol-acid reductoisomerase [Cryptococcus neoformans var. neoformans JEC21]	2.37619e-156	K00053	ketol-acid reductoisomerase
CC1G_06301T0	0	2.1358	-1.09478	0.514881
CC1G_14390T0	0	2.1358	-1.09478	0.514881	NP_595254	methyltransferase [Schizosaccharomyces pombe 972h-]	7.86865e-30	NP_595254	methyltransferase [Schizosaccharomyces pombe 972h-]	1.57297e-20
CC1G_06285T0	0	4.2717	-2.09481	0.147432	XP_001276612	dihydrodipicolinate synthetase family protein [Aspergillus clavatus NRRL 1]	3.09826e-60	XP_001276612	dihydrodipicolinate synthetase family protein [Aspergillus clavatus NRRL 1]	3.53408e-50	K01714	dihydrodipicolinate synthase
CC1G_06281T0	9.0796	20.2906	-1.16011	0.102984	XP_001270279	eukaryotic translation initiation factor eIF-1A subunit, putative [Aspergillus clavatus NRRL 1]	2.71047e-49	XP_001257440	eukaryotic translation initiation factor eIF-1A subunit, putative [Neosartorya fischeri NRRL 181]	1.4805e-38	K03236	translation initiation factor eIF-1A
CC1G_06275T0	0	5.3396	-2.41673	0.081377	YP_679695	membrane protein [Cytophaga hutchinsonii ATCC 33406]	1.08803e-08	YP_679695	membrane protein [Cytophaga hutchinsonii ATCC 33406]	1.16803e-08
CC1G_06270T0	15.1327	16.0189	-0.0821057	1	XP_571973	membrane protein [Cryptococcus neoformans var. neoformans JEC21]	3.02349e-157	XP_571973	membrane protein [Cryptococcus neoformans var. neoformans JEC21]	8.04165e-96
CC1G_06262T0	0	3.2037	-1.67974	0.272321	YP_001058595	putative lipoprotein [Burkholderia pseudomallei 668]	2.08168e-07
CC1G_06259T0	0	4.2717	-2.09481	0.147432	XP_567517	adenine nucleotide transporter [Cryptococcus neoformans var. neoformans JEC21]	2.31167e-51	XP_567517	adenine nucleotide transporter [Cryptococcus neoformans var. neoformans JEC21]	3.91192e-42
CC1G_06273T0	0	5.3396	-2.41673	0.081377	XP_569763	ribosomal large subunit biogenesis-related protein [Cryptococcus neoformans var. neoformans JEC21]	6.39173e-54	XP_569763	ribosomal large subunit biogenesis-related protein [Cryptococcus neoformans var. neoformans JEC21]	6.55557e-41
CC1G_06274T0	12.1061	0	3.59766	0.000858
CC1G_14388T0	0	2.1358	-1.09478	0.514881
CC1G_06287T0	12.1061	21.3586	-0.819083	0.184578	CAB55552	Fox2 protein [Glomus mosseae]	2.7288e-25	CAB55552	Fox2 protein [Glomus mosseae]	3.12081e-11
CC1G_06295T0	0	9.6113	-3.26473	0.013065	XP_569364	chaperone regulator [Cryptococcus neoformans var. neoformans JEC21]	5.19499e-28	XP_569364	chaperone regulator [Cryptococcus neoformans var. neoformans JEC21]	2.71865e-13	K09528	DnaJ homolog, subfamily C, member 8
CC1G_06297T0	3.0265	0	1.59765	0.171174	YP_391754	PfkB [Thiomicrospira crunogena XCL-2]	6.87972e-14
CC1G_06302T0	3.0265	4.2717	-0.49716	1	XP_568889	phosphatidylinositol 3-kinase [Cryptococcus neoformans var. neoformans JEC21]	0	XP_001274185	phosphoinositide 3-kinase, putative [Aspergillus clavatus NRRL 1]	9.04352e-162	K00914	phosphatidylinositol 3-kinase
CC1G_06319T0	0	4.2717	-2.09481	0.147432
CC1G_06332T0	0	3.2037	-1.67974	0.272321	XP_571276	Cytochrome P450 [Cryptococcus neoformans var. neoformans JEC21]	1.52595e-67	XP_571276	Cytochrome P450 [Cryptococcus neoformans var. neoformans JEC21]	7.10166e-20
CC1G_06349T0	0	5.3396	-2.41673	0.081377	XP_001270970	integral plasma membrane protein, putative [Aspergillus clavatus NRRL 1]	5.66709e-160	XP_568078	cell wall organization and biogenesis-related protein [Cryptococcus neoformans var. neoformans JEC21]	2.99253e-44
CC1G_12454T0	3.0265	0	1.59765	0.171174
CC1G_12456T0	3.0265	2.1358	0.502874	1	CAH71481	chromosome 9 open reading frame 52 [Homo sapiens]	8.98455e-28	AAH84078	LOC494994 protein [Xenopus laevis]	1.32445e-35
CC1G_03770T0	10.5928	6.4075	0.725251	0.405943	XP_567038	ATP dependent RNA helicase [Cryptococcus neoformans var. neoformans JEC21]	6.26843e-68	XP_567037	ATP dependent RNA helicase [Cryptococcus neoformans var. neoformans JEC21]	1.07614e-67
CC1G_13678T0	4.5398	0	2.18263	0.070819	AAR30122	putative histidine kinase HHK1p [Gibberella moniliformis]	3.62985e-98	ZP_01136019	putative two-component member protein [Pseudoalteromonas tunicata D2]	2.54067e-19	K02489	two-component system, PleD related family, sensor kinase
CC1G_03763T0	0	2.1358	-1.09478	0.514881
CC1G_13677T0	9.0796	13.8831	-0.612629	0.487697	NP_609162	CG18591-PA [Drosophila melanogaster]	6.12739e-25	NP_609162	CG18591-PA [Drosophila melanogaster]	2.32947e-09
CC1G_03754T0	0	7.4755	-2.90217	0.046459	XP_749378	mitochondrial genome maintenance protein Mgr2, putative [Aspergillus fumigatus Af293]	1.08531e-13	XP_001272966	mitochondrial genome maintenance protein Mgr2, putative [Aspergillus clavatus NRRL 1]	1.1969e-08
CC1G_03748T0	4.5398	2.1358	1.08785	0.410686	XP_567683	trp-asp repeats containing protein [Cryptococcus neoformans var. neoformans JEC21]	8.83513e-106	XP_567683	trp-asp repeats containing protein [Cryptococcus neoformans var. neoformans JEC21]	2.43613e-90
CC1G_03745T0	3.0265	0	1.59765	0.171174	EDN74005	dihydroorotate oxidase [Mannheimia haemolytica PHL213]	7.37107e-31	ZP_00133154	COG0167: Dihydroorotate dehydrogenase [Haemophilus somnus 2336]	2.28517e-29	K00226	dihydroorotate oxidase
CC1G_03736T0	0	4.2717	-2.09481	0.147432	XP_550898	AGAP001918-PA [Anopheles gambiae str. PEST]	4.78231e-25	XP_550898	ENSANGP00000028298 [Anopheles gambiae str. PEST]	9.45237e-20
CC1G_03736T0	3.0265	0	1.59765	0.171174	YP_798794	NAD/FAD-binding protein [Leptospira borgpetersenii serovar Hardjo-bovis L550]	2.38447e-08
CC1G_03732T0	16.6459	59.8041	-1.84508	1.7e-05	AAH95816	Si:ch211-193n21.4 protein [Danio rerio]	1.78442e-19				K10688	ubiquitin-conjugating enzyme E2 W
CC1G_03729T0	3.0265	5.3396	-0.819081	0.707167	XP_567006	beta-1,4-mannosyltransferase [Cryptococcus neoformans var. neoformans JEC21]	6.51928e-78	XP_567006	beta-1,4-mannosyltransferase [Cryptococcus neoformans var. neoformans JEC21]	7.88976e-59	K03842	beta-1,4-mannosyltransferase
CC1G_03726T0	4.5398	18.1548	-1.99965	0.020927	XP_001213178	iron sulfur assembly protein 1 [Aspergillus terreus NIH2624]	1.01549e-40	XP_001213178	iron sulfur assembly protein 1 [Aspergillus terreus NIH2624]	8.21095e-30
CC1G_03721T0	6.053	10.6793	-0.819095	0.421667
CC1G_03716T0	0	10.6793	-3.41675	0.007025
CC1G_03714T0	36.3185	13.8831	1.38737	0.00434	XP_570172	6-phosphogluconolactonase [Cryptococcus neoformans var. neoformans JEC21]	2.08596e-82	XP_570172	6-phosphogluconolactonase [Cryptococcus neoformans var. neoformans JEC21]	6.76986e-77	K01057	6-phosphogluconolactonase
CC1G_03713T0	3.0265	2.1358	0.502874	1	XP_001657745	clathrin coat assembly protein ap19 [Aedes aegypti]	1.26782e-46	BAD90690	sigma1 subunit of AP-1 complex of clathrin-coated vesicles [Botryococcus braunii]	1.01447e-21
CC1G_03709T0	10.5928	26.6982	-1.33366	0.030009	NP_199834	nucleotide binding [Arabidopsis thaliana]	3.64833e-06
CC1G_13670T0	3.0265	0	1.59765	0.171174	XP_568476	aconitate hydratase [Cryptococcus neoformans var. neoformans JEC21]	0	NP_012335	Aco2p [Saccharomyces cerevisiae]	4.0797e-173	K01681	aconitate hydratase 1
CC1G_03701T0	6.053	9.6113	-0.667081	0.577358	XP_570909	septin [Cryptococcus neoformans var. neoformans JEC21]	1.27478e-129	T52561	septin homolog Spn3+ - fission yeast (Schizosaccharomyces pombe)	5.49787e-59
CC1G_03696T0	0	2.1358	-1.09478	0.514881	XP_568878	acyltransferase [Cryptococcus neoformans var. neoformans JEC21]	8.17209e-52	XP_001273920	acyltransferase, putative [Aspergillus clavatus NRRL 1]	2.55818e-27
CC1G_03695T0	0	2.1358	-1.09478	0.514881	XP_752058	INO80 chromatin remodeling complex (Ies1), putative [Aspergillus fumigatus Af293]	7.94662e-14	NP_986638	AGL028Cp [Ashbya gossypii ATCC 10895]	6.17107e-13
CC1G_03692T0	13.6194	4.2717	1.67278	0.050131	NP_194777	tetratricopeptide repeat (TPR)-containing protein [Arabidopsis thaliana]	1.68824e-17	XP_750965	tetratricopeptide repeat protein 1 (TTC1), putative [Aspergillus fumigatus Af293]	9.0787e-10
CC1G_03690T0	0	2.1358	-1.09478	0.514881	XP_001648941	pax neighbour protein [Aedes aegypti]	7.15985e-17	AAH84604	LOC495207 protein [Xenopus laevis]	7.96108e-12
CC1G_03684T0	13.6194	23.4944	-0.786654	0.202255	XP_568272	cytoplasm protein [Cryptococcus neoformans var. neoformans JEC21]	9.87358e-45	XP_568272	cytoplasm protein [Cryptococcus neoformans var. neoformans JEC21]	2.70144e-08
CC1G_03682T0	4.5398	2.1358	1.08785	0.410686	XP_568369	NADH-cytochrome b5 reductase [Cryptococcus neoformans var. neoformans JEC21]	6.09792e-82	XP_568369	NADH-cytochrome b5 reductase [Cryptococcus neoformans var. neoformans JEC21]	2.42848e-66	K00326	cytochrome-b5 reductase
CC1G_03677T0	0	2.1358	-1.09478	0.514881	XP_568377	hypotetical protein [Cryptococcus neoformans var. neoformans JEC21]	3.24668e-44	XP_568377	hypotetical protein [Cryptococcus neoformans var. neoformans JEC21]	1.88927e-22	K07158
CC1G_03675T0	3.0265	0	1.59765	0.171174				NP_001051130	Os03g0725400 [Oryza sativa (japonica cultivar-group)]	1.69765e-13
CC1G_03674T0	0	5.3396	-2.41673	0.081377	XP_570265	eukaryotic translation initiation factor 3 subunit 11 [Cryptococcus neoformans var. neoformans JEC21]	1.21422e-38	XP_754692	eukaryotic translation initiation factor 3 subunit EifCk, putative [Aspergillus fumigatus Af293]	1.67128e-12
CC1G_03666T0	0	3.2037	-1.67974	0.272321	XP_568799	ribosomal large subunit biogenesis-related protein [Cryptococcus neoformans var. neoformans JEC21]	6.33876e-118	NP_011617	Nop7p [Saccharomyces cerevisiae]	3.87905e-110
CC1G_03641T0	10.5928	44.8531	-2.08212	6.2e-05	XP_315952	AGAP005922-PA [Anopheles gambiae str. PEST]	5.67717e-07
CC1G_03629T0	0	20.2906	-4.34274	5.9e-05	XP_570199	centromere/microtubule binding protein cbf5 [Cryptococcus neoformans var. neoformans JEC21]	8.53607e-167	XP_570199	centromere/microtubule binding protein cbf5 [Cryptococcus neoformans var. neoformans JEC21]	2.34318e-111	K01855
CC1G_03626T0	16.6459	28.8341	-0.792609	0.139032	XP_566603	peroxisome organization and biogenesis-related protein [Cryptococcus neoformans var. neoformans JEC21]	6.65468e-35	AAQ08763	peroxin-11 [Penicillium chrysogenum]	8.94599e-16
CC1G_03624T0	0	2.1358	-1.09478	0.514881	XP_001263796	lipoic acid synthetase precursor [Neosartorya fischeri NRRL 181]	7.96113e-128	NP_179682	LIP1; lipoic acid synthase [Arabidopsis thaliana]	1.83452e-77	K03644	lipoic acid synthetase
CC1G_13665T0	213.371	392.999	-0.881159	0	XP_001561242	40S ribosomal protein S28 [Botryotinia fuckeliana B05.10]	1.10611e-18	NP_986927	AGR261Wp [Ashbya gossypii ATCC 10895]	2.2166e-13	K02979	small subunit ribosomal protein S28e
CC1G_03621T0	0	3.2037	-1.67974	0.272321
CC1G_03627T0	6.053	21.3586	-1.81909	0.012901	XP_569517	fumarate hydratase [Cryptococcus neoformans var. neoformans JEC21]	0	JC4293	fumarate hydratase (EC 4.2.1.2) precursor - Rhizopus oryzae	2.98438e-139	K01679	fumarate hydratase
CC1G_03630T0	59.0175	120.676	-1.03193	6.7e-05	XP_001271227	60S ribosomal protein L22, putative [Aspergillus clavatus NRRL 1]	5.04247e-32	AAV28753	RPL22p [Cryptococcus gattii]	1.77697e-25	K02891	large subunit ribosomal protein L22e
CC1G_03635T0	0	5.3396	-2.41673	0.081377	XP_001213977	cytochrome b2, mitochondrial precursor [Aspergillus terreus NIH2624]	5.81188e-100	XP_001262498	mitochondrial cytochrome b2, putative [Neosartorya fischeri NRRL 181]	7.1045e-48	K00101	L-lactate dehydrogenase (cytochrome)
CC1G_03638T0	52.9644	4.2717	3.63214	0	XP_750551	DnaJ chaperone (Caj1), putative [Aspergillus fumigatus Af293]	9.09297e-37	XP_001272574	DnaJ chaperone (Caj1), putative [Aspergillus clavatus NRRL 1]	2.56868e-20
CC1G_03645T0	6.053	0	2.59765	0.0293	XP_572786	cyclin-dependent protein kinase regulator [Cryptococcus neoformans var. neoformans JEC21]	6.77364e-43	XP_572786	cyclin-dependent protein kinase regulator [Cryptococcus neoformans var. neoformans JEC21]	5.09685e-36	K06634	cyclin H
CC1G_03650T0	0	5.3396	-2.41673	0.081377
CC1G_03655T0	0	6.4075	-2.67976	0.045616	YP_001281001	AMP-dependent synthetase and ligase [Psychrobacter sp. PRwf-1]	1.70801e-11
CC1G_03663T0	6.053	5.3396	0.180919	1	XP_572883	DNA-directed RNA polymerases i, ii, and iii 17.1 kda polypeptide [Cryptococcus neoformans var. neoformans JEC21]	1.27931e-30	EAT48304	DNA-directed RNA polymerase subunit rpb8 [Aedes aegypti]	5.56042e-15	K03016	DNA-directed RNA polymerase II subunit H
CC1G_03667T0	7.5663	48.0568	-2.66708	2e-06	XP_569020	pre-mRNA splicing factor [Cryptococcus neoformans var. neoformans JEC21]	2.67148e-49	XP_569020	pre-mRNA splicing factor [Cryptococcus neoformans var. neoformans JEC21]	2.00721e-37
CC1G_03669T0	3.0265	0	1.59765	0.171174
CC1G_03676T0	63.5573	40.5813	0.647243	0.052952	EAU92889	ubiquitin [Coprinopsis cinerea okayama7#130]	1.39768e-140	EAU92889	ubiquitin [Coprinopsis cinerea okayama7#130]	1.14383e-159	K08770	ubiquitin C
CC1G_03678T0	4.5398	2.1358	1.08785	0.410686	XP_001655786	actin binding protein, putative [Aedes aegypti]	3.56945e-08
CC1G_03688T0	0	2.1358	-1.09478	0.514881	CAB38005	amino acid transporter [Amanita muscaria]	0	CAB38005	amino acid transporter [Amanita muscaria]	3.70001e-82
CC1G_03693T0	12.1061	22.4265	-0.88947	0.18585	XP_570078	saccharopine dehydrogenase (NAD+, L-lysine-forming) [Cryptococcus neoformans var. neoformans JEC21]	2.45952e-110	NP_983569	ACR167Cp [Ashbya gossypii ATCC 10895]	1.62659e-60	K00290	saccharopine dehydrogenase (NAD+, L-lysine forming)
CC1G_03697T0	0	2.1358	-1.09478	0.514881
CC1G_03705T0	3.0265	7.4755	-1.30452	0.322286	XP_567793	phosphogluconate dehydrogenase (decarboxylating) [Cryptococcus neoformans var. neoformans JEC21]	0	O60037	6-phosphogluconate dehydrogenase, decarboxylating	4.90909e-160	K00033	6-phosphogluconate dehydrogenase
CC1G_03707T0	43.8848	118.54	-1.43358	0	XP_566503	prohibitin PHB1 [Cryptococcus neoformans var. neoformans JEC21]	4.02223e-111	XP_566503	prohibitin PHB1 [Cryptococcus neoformans var. neoformans JEC21]	8.172e-76
CC1G_03708T0	12.1061	30.97	-1.35514	0.018223	XP_570577	mRNA catabolism, nonsense-mediated-related protein [Cryptococcus neoformans var. neoformans JEC21]	5.91751e-110	XP_570577	mRNA catabolism, nonsense-mediated-related protein [Cryptococcus neoformans var. neoformans JEC21]	1.4765e-119
CC1G_03710T0	49.9379	103.589	-1.05267	0.000166	AAP13582	Ras-related protein Rab7 [Lentinula edodes]	6.14485e-105	AAP13582	Ras-related protein Rab7 [Lentinula edodes]	1.03578e-81	K07897	Ras-related protein Rab-7A
CC1G_03719T0	3.0265	3.2037	-0.0820887	1
CC1G_03728T0	40.8583	21.3586	0.935812	0.036908	XP_317609	AGAP007882-PA [Anopheles gambiae str. PEST]	7.01742e-69	XP_567615	35S primary transcript processing-related protein [Cryptococcus neoformans var. neoformans JEC21]	1.44477e-46
CC1G_03730T0	0	2.1358	-1.09478	0.514881	XP_571879	iron ion homeostasis-related protein [Cryptococcus neoformans var. neoformans JEC21]	9.32583e-75	XP_571879	iron ion homeostasis-related protein [Cryptococcus neoformans var. neoformans JEC21]	4.33423e-69	K07400	thioredoxin-like protein
CC1G_03733T0	0	16.0189	-4.0017	0.000372
CC1G_03735T0	3.0265	2.1358	0.502874	1	CAD66423	putative proteasome maturation factor [Phanerochaete chrysosporium]	4.83243e-14
CC1G_03750T0	45.3981	147.374	-1.69878	0	XP_567796	wos2 protein (p21) [Cryptococcus neoformans var. neoformans JEC21]	1.69035e-29	XP_001259287	Hsp90 binding co-chaperone (Sba1), putative [Neosartorya fischeri NRRL 181]	1.74954e-17
CC1G_03761T0	0	3.2037	-1.67974	0.272321
CC1G_03772T0	13.6194	0	3.76759	0.000355	XP_567322	dicarboxylic acid transporter [Cryptococcus neoformans var. neoformans JEC21]	3.03528e-44	XP_001260760	mitochondrial dicarboxylate carrier, putative [Neosartorya fischeri NRRL 181]	1.67925e-20
CC1G_03774T0	0	3.2037	-1.67974	0.272321	NP_001060473	Os07g0647900 [Oryza sativa (japonica cultivar-group)]	9.06257e-90	NP_984073	ADL024Cp [Ashbya gossypii ATCC 10895]	2.25244e-70
CC1G_13680T0	12.1061	16.0189	-0.404041	0.672972	Q5KPA7	Vacuolar protein 8	1.21122e-113	XP_001274633	vacuolar armadillo repeat protein Vac8, putative [Aspergillus clavatus NRRL 1]	4.74947e-80	K08332	vacuolar protein 8
CC1G_11765T0	3.0265	7.4755	-1.30452	0.322286	NP_001016757	nucleoporin 37kDa [Xenopus tropicalis]	8.63366e-10
CC1G_11763T0	7.5663	8.5434	-0.175222	1	BAB62527	CDC5 [Lentinula edodes]	0	BAB62527	CDC5 [Lentinula edodes]	0
CC1G_11758T0	3.0265	3.2037	-0.0820887	1	XP_001266682	snoRNP protein (gar1), putative [Neosartorya fischeri NRRL 181]	1.05737e-29	XP_001266682	snoRNP protein (gar1), putative [Neosartorya fischeri NRRL 181]	9.95364e-29
CC1G_11756T0	3.0265	0	1.59765	0.171174	NP_001087648	MGC81739 protein [Xenopus laevis]	2.14973e-53	AAH81040	MGC81739 protein [Xenopus laevis]	3.13617e-26
CC1G_11761T0	12.1061	28.8341	-1.25204	0.026053
CC1G_11766T0	0	5.3396	-2.41673	0.081377	BAA28693	UMP-CMP kinase [Lentinula edodes]	5.49492e-76	BAA28693	UMP-CMP kinase [Lentinula edodes]	1.30116e-48	K00945	cytidylate kinase
CC1G_15803T0	0	3.2037	-1.67974	0.272321
CC1G_10620T0	4.5398	0	2.18263	0.070819
CC1G_15645T0	363.185	5.3396	6.08783	0
CC1G_15644T0	119.548	22.4265	2.41432	0
CC1G_10591T0	9.0796	0	3.18263	0.005015	XP_749195	glutathione S-transferase, putative [Aspergillus fumigatus Af293]	1.90335e-15	ABF18476	glutathione S-transferase [Aedes aegypti]	1.64645e-07
CC1G_10600T0	0	6.4075	-2.67976	0.045616	AAS92554	SirD [Leptosphaeria maculans]	1.1112e-22
CC1G_10601T0	0	8.5434	-3.09481	0.024544	XP_001270398	MFS transporter, putative [Aspergillus clavatus NRRL 1]	1.50879e-98	XP_001270398	MFS transporter, putative [Aspergillus clavatus NRRL 1]	2.82365e-56
CC1G_10614T0	74.1502	0	6.21238	0
CC1G_10617T0	10.5928	13.8831	-0.390246	0.653891
CC1G_13209T0	3.0265	6.4075	-1.08211	0.483005	XP_001264942	NUDIX family hydrolase, putative [Neosartorya fischeri NRRL 181]	1.93116e-27	XP_001264942	NUDIX family hydrolase, putative [Neosartorya fischeri NRRL 181]	5.1773e-19
CC1G_12591T0	3.0265	0	1.59765	0.171174
CC1G_09812T0	3.0265	2.1358	0.502874	1	A54357	muconate cycloisomerase (EC 5.5.1.1) - jelly fungus (Trichosporon beigelii) (fragment)	3.79401e-23	A54357	muconate cycloisomerase (EC 5.5.1.1) - jelly fungus (Trichosporon beigelii) (fragment)	7.8428e-10
CC1G_09807T0	10.5928	19.2227	-0.859727	0.22373	Q4P985	RNA polymerase II transcription factor B subunit 5 (General transcription and DNA repair factor IIH subunit 5) (TFIIH subunit 5)	1.23781e-09
CC1G_09783T0	13.6194	0	3.76759	0.000355
CC1G_09800T0	0	2.1358	-1.09478	0.514881	XP_569835	protein regulator of cytokinesis 1 [Cryptococcus neoformans var. neoformans JEC21]	6.81203e-30	XP_755962	microtubule associated protein (Ase1), putative [Aspergillus fumigatus Af293]	1.90499e-20
CC1G_09810T0	0	2.1358	-1.09478	0.514881
CC1G_09813T0	0	7.4755	-2.90217	0.046459	XP_001258835	GPI anchored dioxygenase, putative [Neosartorya fischeri NRRL 181]	8.9142e-30	XP_754163	extracellular dioxygenase, putative [Aspergillus fumigatus Af293]	1.33702e-21
CC1G_11083T0	0	2.1358	-1.09478	0.514881
CC1G_11081T0	6.053	5.3396	0.180919	1	XP_755912	cell wall biogenesis protein/glutathione transferase (Gto1), putative [Aspergillus fumigatus Af293]	4.84949e-76	XP_001383688	Extra Cellular Matrix protein [Pichia stipitis CBS 6054]	1.07353e-57
CC1G_11080T0	0	6.4075	-2.67976	0.045616	AAQ84022	cytochrome P450 monooxygenase pc-bph [Phanerochaete chrysosporium]	0	AAQ84022	cytochrome P450 monooxygenase pc-bph [Phanerochaete chrysosporium]	1.49549e-96	K00517
CC1G_11078T0	0	3.2037	-1.67974	0.272321
CC1G_11074T0	16.6459	36.3096	-1.12518	0.022691	XP_757129	ubiquitin-conjugating enzyme E2-16 kDa [Ustilago maydis 521]	8.49414e-80	XP_757129	ubiquitin-conjugating enzyme E2-16 kDa [Ustilago maydis 521]	4.20307e-62	K06689	ubiquitin-conjugating enzyme E2 D/E
CC1G_11068T0	0	3.2037	-1.67974	0.272321
CC1G_11065T0	0	2.1358	-1.09478	0.514881	XP_001272633	GPI transamidase component PIG-S, putative [Aspergillus clavatus NRRL 1]	5.79704e-25	XP_001272633	GPI transamidase component PIG-S, putative [Aspergillus clavatus NRRL 1]	1.36054e-15	K05291	phosphatidylinositol glycan, class S
CC1G_15191T0	10.5928	28.8341	-1.44469	0.014205	Q4R9A8	Macrophage erythroblast attacher	6.83909e-70	NP_001012622	macrophage erythroblast attacher [Gallus gallus]	1.60261e-37
CC1G_15192T0	3.0265	4.2717	-0.49716	1	XP_001271260	serine/threonine protein kinase, putative [Aspergillus clavatus NRRL 1]	3.38968e-45	NP_985882	AFR335Cp [Ashbya gossypii ATCC 10895]	5.66553e-27	K08286	protein-serine/threonine kinase
CC1G_15193T0	0	3.2037	-1.67974	0.272321	XP_001271061	haemolysin-III channel protein Izh2, putative [Aspergillus clavatus NRRL 1]	1.24232e-43	XP_001271061	haemolysin-III channel protein Izh2, putative [Aspergillus clavatus NRRL 1]	7.53293e-32	K07297	adiponectin receptor
CC1G_11062T0	21.1857	35.2417	-0.734193	0.137745	XP_001580958	Cofilin/tropomyosin-type actin-binding protein [Trichomonas vaginalis G3]	1.22004e-25	XP_001134588	putative actin binding protein [Dictyostelium discoideum AX4]	4.01996e-09
CC1G_11064T0	72.637	129.22	-0.831048	0.000555	Q0ULD0	Nascent polypeptide-associated complex subunit beta (NAC-beta) (Beta-NAC)	2.82912e-41	Q2U6N1	Nascent polypeptide-associated complex subunit beta (NAC-beta) (Beta-NAC)	1.01031e-31	K01527	nascent polypeptide-associated complex subunit beta
CC1G_11076T0	0	2.1358	-1.09478	0.514881	XP_569842	N-acetylglucosaminylphosphatidylinositol deacetylase [Cryptococcus neoformans var. neoformans JEC21]	1.77347e-37	XP_807045	N-acetylglucosaminyl-phosphatidylinositol deacetylase [Trypanosoma cruzi strain CL Brener]	3.73088e-24	K03434	N-acetylglucosaminylphosphatidylinositol deacetylase
CC1G_11086T0	202.778	441.056	-1.12106	0	NP_001062477	Os08g0556600 [Oryza sativa (japonica cultivar-group)]	1.56163e-12				K03938	NADH dehydrogenase (ubiquinone) Fe-S protein 5
CC1G_05872T0	9.0796	0	3.18263	0.005015	XP_001267951	zinc-binding oxidoreductase ToxD, putative [Aspergillus clavatus NRRL 1]	2.92775e-42	XP_001267951	zinc-binding oxidoreductase ToxD, putative [Aspergillus clavatus NRRL 1]	1.00897e-35
CC1G_05861T0	0	51.2606	-5.67978	0	XP_001258880	3-beta hydroxysteroid dehydrogenase/isomerase family protein [Neosartorya fischeri NRRL 181]	1.97231e-21
CC1G_05840T0	3.0265	0	1.59765	0.171174	XP_571113	nucleosome assembly protein I [Cryptococcus neoformans var. neoformans JEC21]	3.18442e-87	CAD70974	probable nucleosome assembly protein I [Neurospora crassa]	1.19243e-75
CC1G_15383T0	1091.07	27.7662	5.29627	0
CC1G_05833T0	0	4.2717	-2.09481	0.147432	XP_640753	uridine phosphorylase [Dictyostelium discoideum AX4]	1.26888e-12	XP_640753	uridine phosphorylase [Dictyostelium discoideum AX4]	7.71632e-06
CC1G_05828T0	6.053	23.4944	-1.95659	0.008301	XP_001276209	stress response RCI peptide, putative [Aspergillus clavatus NRRL 1]	3.30375e-07
CC1G_05827T0	0	2.1358	-1.09478	0.514881	Q00023	Cellulose-growth-specific protein precursor	9.22475e-27	Q00023	Cellulose-growth-specific protein precursor	2.42378e-18
CC1G_05826T0	31.7786	16.0189	0.988281	0.042857	O74187	Aldehyde dehydrogenase (ALDDH)	0	O74187	Aldehyde dehydrogenase (ALDDH)	2.26652e-179	K00128	aldehyde dehydrogenase (NAD+)
CC1G_05825T0	0	2.1358	-1.09478	0.514881	XP_567560	membrane protein [Cryptococcus neoformans var. neoformans JEC21]	1.35619e-64	XP_567560	membrane protein [Cryptococcus neoformans var. neoformans JEC21]	7.81221e-33	K07088
CC1G_14969T0	9.0796	12.8151	-0.497144	0.634058	CAL10024	TPA: transposase domain-containing protein [Filobasidiella neoformans]	5.86851e-50	CAL10024	TPA: transposase domain-containing protein [Filobasidiella neoformans]	6.78333e-50
CC1G_05803T0	0	4.2717	-2.09481	0.147432	CAA76876	putative peroxisomal enoyl-CoA hydratase [Agaricus bisporus]	1.24156e-73	CAA76876	putative peroxisomal enoyl-CoA hydratase [Agaricus bisporus]	7.55953e-57	K01828
CC1G_05800T0	0	4.2717	-2.09481	0.147432	XP_571361	ubiquitin carboxyl-terminal hydrolase 14 [Cryptococcus neoformans var. neoformans JEC21]	1.19427e-111	XP_571361	ubiquitin carboxyl-terminal hydrolase 14 [Cryptococcus neoformans var. neoformans JEC21]	5.01662e-103	K01072	ubiquitin thiolesterase
CC1G_05795T0	13.6194	11.7472	0.213346	0.82168	ZP_01463678	sphingolipid ceramide N-deacylase [Stigmatella aurantiaca DW4/3-1]	1.86751e-09
CC1G_05784T0	10.5928	9.6113	0.14028	1	XP_566534	retrograde transporter [Cryptococcus neoformans var. neoformans JEC21]	5.35215e-57	XP_566534	retrograde transporter [Cryptococcus neoformans var. neoformans JEC21]	1.18146e-63	K07095
CC1G_05798T0	0	9.6113	-3.26473	0.013065
CC1G_05812T0	0	2.1358	-1.09478	0.514881
CC1G_05813T0	0	4.2717	-2.09481	0.147432	XP_572653	oxysterol-binding protein [Cryptococcus neoformans var. neoformans JEC21]	3.28905e-137	XP_572653	oxysterol-binding protein [Cryptococcus neoformans var. neoformans JEC21]	4.18099e-111	K06867
CC1G_05816T0	12.1061	30.97	-1.35514	0.018223	XP_001304346	Ubiquitin family protein [Trichomonas vaginalis G3]	3.63005e-13	XP_001310489	Ubiquitin family protein [Trichomonas vaginalis G3]	2.67906e-08
CC1G_05817T0	0	2.1358	-1.09478	0.514881	BAA07468	4-aminobenzoate hydroxylase [Agaricus bisporus]	3.64135e-56	BAA07468	4-aminobenzoate hydroxylase [Agaricus bisporus]	2.38771e-31
CC1G_05824T0	3.0265	0	1.59765	0.171174
CC1G_05837T0	83.2299	150.578	-0.855339	0.000147
CC1G_05860T0	3.0265	2.1358	0.502874	1	NP_504862	F07G11.9 [Caenorhabditis elegans]	2.1528e-11
CC1G_12300T0	9.0796	2.1358	2.08785	0.07281
CC1G_12298T0	0	12.8151	-3.67977	0.002101	XP_566916	Glutamine synthetase [Cryptococcus neoformans var. neoformans JEC21]	2.12894e-138	XP_566916	Glutamine synthetase [Cryptococcus neoformans var. neoformans JEC21]	1.12336e-53	K01915	glutamine synthetase
CC1G_12293T0	3.0265	3.2037	-0.0820887	1	XP_566701	chaperone activator [Cryptococcus neoformans var. neoformans JEC21]	1.34553e-56	XP_001271996	Aha1 domain family [Aspergillus clavatus NRRL 1]	3.09526e-23
CC1G_12292T0	9.0796	65.1437	-2.84292	0	XP_570079	septin ring protein [Cryptococcus neoformans var. neoformans JEC21]	6.40852e-118	ABE57263	septin [Exophiala dermatitidis]	4.06324e-90
CC1G_12295T0	28.7521	0	4.8456	0	YP_741373	glutaredoxin [Alkalilimnicola ehrlichei MLHE-1]	7.23467e-10	CAL46260	putative mitochondrial inner membrane protein 1 [Botryotinia fuckeliana]	3.20595e-22
CC1G_02062T0	0	4.2717	-2.09481	0.147432
CC1G_02059T0	4.5398	3.2037	0.50289	0.696667	XP_572630	cytoplasm protein [Cryptococcus neoformans var. neoformans JEC21]	1.13877e-152	XP_572630	cytoplasm protein [Cryptococcus neoformans var. neoformans JEC21]	1.6912e-103	K08876	SCY1-like
CC1G_02054T0	12.1061	18.1548	-0.584617	0.418997	XP_001267341	YCII-related domain protein [Neosartorya fischeri NRRL 181]	2.05438e-12
CC1G_02053T0	0	3.2037	-1.67974	0.272321	XP_001267341	YCII-related domain protein [Neosartorya fischeri NRRL 181]	4.92591e-11
CC1G_02051T0	6.053	50.1927	-3.05176	0	XP_001260566	enoyl-CoA hydratase/isomerase family protein [Neosartorya fischeri NRRL 181]	4.98312e-84	XP_001260566	enoyl-CoA hydratase/isomerase family protein [Neosartorya fischeri NRRL 181]	6.1224e-62	K01692	enoyl-CoA hydratase
CC1G_02050T0	4.5398	0	2.18263	0.070819	XP_571276	Cytochrome P450 [Cryptococcus neoformans var. neoformans JEC21]	3.3566e-70	XP_571276	Cytochrome P450 [Cryptococcus neoformans var. neoformans JEC21]	3.1324e-19
CC1G_02046T0	0	4.2717	-2.09481	0.147432	NP_001058961	Os07g0164600 [Oryza sativa (japonica cultivar-group)]	7.30842e-23	NP_001058961	Os07g0164600 [Oryza sativa (japonica cultivar-group)]	6.50018e-17
CC1G_02045T0	7.5663	25.6303	-1.76019	0.007779	CAB63500	SPAC22E12.01 [Schizosaccharomyces pombe]	3.72085e-34	NP_659142	solute carrier family 35, member C2 [Mus musculus]	3.69471e-29
CC1G_02043T0	48.4246	2.1358	4.50289	0	XP_755596	integral membrane protein [Aspergillus fumigatus Af293]	4.62857e-05
CC1G_02034T0	6.053	0	2.59765	0.0293	XP_761532	GBA4.USTMA Guanine nucleotide-binding protein alpha-4 subunit [Ustilago maydis 521]	2.45149e-39	XP_761532	GBA4.USTMA Guanine nucleotide-binding protein alpha-4 subunit [Ustilago maydis 521]	1.34265e-19
CC1G_02032T0	4.5398	2.1358	1.08785	0.410686	XP_001268207	amino acid permease, putative [Aspergillus clavatus NRRL 1]	1.33872e-114	XP_001383228	high-affinity permease for basic amino acids [Pichia stipitis CBS 6054]	5.31039e-60	K03293	amino acid transporter, AAT family
CC1G_02024T0	3.0265	6.4075	-1.08211	0.483005	XP_756014	mitochondrial carrier protein (Leu5), putative [Aspergillus fumigatus Af293]	5.20296e-61	XP_572513	coenzyme A transporter [Cryptococcus neoformans var. neoformans JEC21]	8.84476e-58
CC1G_02019T0	0	29.902	-4.90217	1e-06	XP_001275445	ketoreductase, putative [Aspergillus clavatus NRRL 1]	5.59873e-58	XP_001275445	ketoreductase, putative [Aspergillus clavatus NRRL 1]	1.79574e-42	K10251	beta-keto reductase
CC1G_14194T0	0	5.3396	-2.41673	0.081377	XP_755900	DUF323 domain protein [Aspergillus fumigatus Af293]	7.77789e-15	XP_755900	DUF323 domain protein [Aspergillus fumigatus Af293]	4.49413e-15
CC1G_01999T0	10.5928	45.921	-2.11607	4e-05	CAE85525	probable electron transfer flavoprotein alpha chain precursor [Neurospora crassa]	3.43125e-63	CAE85525	probable electron transfer flavoprotein alpha chain precursor [Neurospora crassa]	1.01533e-70	K03522	electron transfer flavoprotein alpha subunit
CC1G_01969T0	27.2388	46.9889	-0.786657	0.052973	XP_570422	carbamoyl-phosphate synthase (glutamine-hydrolyzing) [Cryptococcus neoformans var. neoformans JEC21]	4.47241e-138	XP_570422	carbamoyl-phosphate synthase (glutamine-hydrolyzing) [Cryptococcus neoformans var. neoformans JEC21]	4.25154e-138	K01956	carbamoyl-phosphate synthase small chain
CC1G_01959T0	7.5663	0	2.91959	0.012122
CC1G_01953T0	9.0796	9.6113	-0.0821029	1	XP_569394	ER to Golgi transport-related protein [Cryptococcus neoformans var. neoformans JEC21]	1.50809e-39	XP_569394	ER to Golgi transport-related protein [Cryptococcus neoformans var. neoformans JEC21]	1.87951e-23
CC1G_14184T0	0	2.1358	-1.09478	0.514881
CC1G_01949T0	10.5928	3.2037	1.72527	0.104324	CAL56372	FOG: Ankyrin repeat (ISS) [Ostreococcus tauri]	7.89202e-10	CAL56372	FOG: Ankyrin repeat (ISS) [Ostreococcus tauri]	9.62115e-10
CC1G_01946T0	0	2.1358	-1.09478	0.514881
CC1G_01940T0	143.761	363.096	-1.33668	0	CAM82775	putative ATP synthase [Nidula niveotomentosa]	2.92666e-67	Q92196	ATP synthase delta chain, mitochondrial precursor	1.02444e-27	K02134	F-type H+-transporting ATPase delta chain
CC1G_01926T0	6.053	11.7472	-0.956595	0.302082
CC1G_01914T0	7.5663	8.5434	-0.175222	1	XP_747840	ARP2/3 complex 20 kDa subunit (p20-ARC), putative [Aspergillus fumigatus Af293]	3.06887e-71	XP_001257423	arp2/3 complex 20 kD subunit [Neosartorya fischeri NRRL 181]	2.02733e-54	K05755	actin related protein 2/3 complex, subunit 4
CC1G_01907T0	116.522	212.518	-0.866987	4e-06	XP_567915	40s ribosomal protein s5-1 [Cryptococcus neoformans var. neoformans JEC21]	1.28237e-87	AAP20199	40S ribosomal protein S5 [Pagrus major]	6.45438e-58	K02989	small subunit ribosomal protein S5e
CC1G_01901T0	4.5398	2.1358	1.08785	0.410686	XP_571642	nuclear mRNA splicing protein [Cryptococcus neoformans var. neoformans JEC21]	1.48941e-70	XP_571642	nuclear mRNA splicing protein [Cryptococcus neoformans var. neoformans JEC21]	6.63897e-48
CC1G_01900T0	9.0796	9.6113	-0.0821029	1	XP_571533	ferrochelatase [Cryptococcus neoformans var. neoformans JEC21]	1.73586e-109	XP_571533	ferrochelatase [Cryptococcus neoformans var. neoformans JEC21]	3.35471e-112	K01772	ferrochelatase
CC1G_01896T0	0	2.1358	-1.09478	0.514881	BAE81787	alginate lyase [Haliotis discus hannai]	5.95022e-13	BAE81787	alginate lyase [Haliotis discus hannai]	8.51683e-06
CC1G_01893T0	0	2.1358	-1.09478	0.514881	XP_568177	t-SNARE [Cryptococcus neoformans var. neoformans JEC21]	1.55989e-51	XP_568177	t-SNARE [Cryptococcus neoformans var. neoformans JEC21]	3.38146e-19	K08489	syntaxin 16
CC1G_01886T0	7.5663	19.2227	-1.34515	0.059123	NP_001002505	RNA polymerase II transcriptional coactivator [Danio rerio]	6.85748e-08
CC1G_14172T0	0	4.2717	-2.09481	0.147432	NP_015075	GTPase-activating protein (GAP) for yeast Rab family members, involved in ER to Golgi trafficking; exhibits GAP activity toward Ypt1p that is stimulated by Gyl1p, also acts on Sec4p; interacts with Gyl1p, Rvs161p and Rvs167p [Saccharomyces cerevisiae]	1.42048e-71	CAJ81295	Novel protein simiar to eiv5 [Xenopus tropicalis]	7.77888e-21
CC1G_14173T0	4.5398	10.6793	-1.23412	0.261353	XP_567557	mitochondrion protein [Cryptococcus neoformans var. neoformans JEC21]	3.04555e-139	XP_567557	mitochondrion protein [Cryptococcus neoformans var. neoformans JEC21]	3.69062e-73	K08869	aarF domain-containing kinase
CC1G_01891T0	4.5398	5.3396	-0.234103	1	XP_001260768	RNA polymerase II subunit 3 [Neosartorya fischeri NRRL 181]	3.78975e-71	S43201	DNA-directed RNA polymerase (EC 2.7.7.6) II chain 3 - fission yeast (Schizosaccharomyces pombe) (fragment)	1.13795e-49	K03011	DNA-directed RNA polymerase II subunit C
CC1G_01904T0	0	9.6113	-3.26473	0.013065
CC1G_01909T0	3.0265	0	1.59765	0.171174
CC1G_01910T0	3.0265	2.1358	0.502874	1	XP_001268758	gelsolin repeat protein, putative [Aspergillus clavatus NRRL 1]	1.01914e-23	XP_843162	Leishmania major strain Friedlin proteophosphoglycan ppg4 [Leishmania major strain Friedlin]	1.35521e-13
CC1G_01915T0	3.0265	9.6113	-1.66708	0.137928	XP_570231	fk506-binding protein 39 kda [Cryptococcus neoformans var. neoformans JEC21]	9.16136e-35	XP_570231	fk506-binding protein 39 kda [Cryptococcus neoformans var. neoformans JEC21]	1.62259e-24	K01802	peptidylprolyl isomerase
CC1G_01916T0	0	2.1358	-1.09478	0.514881	ABE01888	family 614/534 cytochrome P450 [Phanerochaete chrysosporium]	5.18366e-91	ABE01888	family 614/534 cytochrome P450 [Phanerochaete chrysosporium]	6.47861e-34	K00517
CC1G_01919T0	3.0265	2.1358	0.502874	1
CC1G_01925T0	3.0265	0	1.59765	0.171174	XP_001258464	RNase3 domain protein [Neosartorya fischeri NRRL 181]	5.75409e-06
CC1G_14182T0	3.0265	32.0379	-3.40406	1.5e-05	CAL68654	PRO41 protein [Sordaria macrospora]	4.88396e-14
CC1G_01957T0	13.6194	26.6982	-0.971079	0.083488
CC1G_01971T0	3.0265	4.2717	-0.49716	1	BAD61701	putative BLE1 protein [Oryza sativa (japonica cultivar-group)]	1.40102e-05
CC1G_01972T0	0	2.1358	-1.09478	0.514881	XP_571653	CDC1 [Cryptococcus neoformans var. neoformans JEC21]	8.98353e-69	XP_571653	CDC1 [Cryptococcus neoformans var. neoformans JEC21]	3.28788e-33
CC1G_01984T0	24.2123	73.6872	-1.60567	1.3e-05	NP_001025949	Mak3 homolog [Gallus gallus]	1.04303e-33	NP_001025949	Mak3 homolog [Gallus gallus]	2.12534e-20
CC1G_01988T0	4.5398	8.5434	-0.912182	0.542395	NP_194380	ATSUFE/CPSUFE/EMB1374 (EMBRYO DEFECTIVE 1374); enzyme activator/ transcription regulator [Arabidopsis thaliana]	1.80329e-08
CC1G_02002T0	3.0265	2.1358	0.502874	1	XP_568014	phospholipid:diacylglycerol acyltransferase [Cryptococcus neoformans var. neoformans JEC21]	2.63451e-168	XP_568014	phospholipid:diacylglycerol acyltransferase [Cryptococcus neoformans var. neoformans JEC21]	3.89715e-43	K00679	phospholipid:diacylglycerol acyltransferase
CC1G_14188T0	0	2.1358	-1.09478	0.514881	XP_001260459	PB1 domain protein, putative [Neosartorya fischeri NRRL 181]	1.83762e-70	BAF36501	NADPH oxidase regulator NoxR [Epichloe festucae]	1.20859e-43	K08010	neutrophil cytosolic factor 2
CC1G_02013T0	4.5398	3.2037	0.50289	0.696667	XP_001261953	glucosamine-6-phosphate isomerase [Neosartorya fischeri NRRL 181]	3.02347e-94	XP_568410	Glucosamine-6-phosphate isomerase [Cryptococcus neoformans var. neoformans JEC21]	2.23039e-52	K02564	glucosamine-6-phosphate isomerase
CC1G_14191T0	13.6194	49.1248	-1.85079	9.6e-05	AAZ30051	carbonic anhydrase 2 [Cryptococcus neoformans var. grubii]	1.19666e-19
CC1G_02026T0	54.4777	21.3586	1.35085	0.000611	AAM74081	Rho2 GTP binding protein [Ustilago maydis]	3.40532e-61	XP_571709	Rho small monomeric GTPase [Cryptococcus neoformans var. neoformans JEC21]	6.0328e-36
CC1G_02035T0	4.5398	4.2717	0.0878185	1	NP_595603	uridine kinase [Schizosaccharomyces pombe 972h-]	2.69079e-19
CC1G_02047T0	0	3.2037	-1.67974	0.272321	XP_570294	ubiquitin-specific protease [Cryptococcus neoformans var. neoformans JEC21]	2.16955e-56	XP_570294	ubiquitin-specific protease [Cryptococcus neoformans var. neoformans JEC21]	2.06076e-36	K05610	ubiquitin carboxyl-terminal hydrolase L5
CC1G_10363T0	3.0265	0	1.59765	0.171174
CC1G_10354T0	529.645	46.9889	3.49463	0
CC1G_10355T0	113.495	30.97	1.87369	0
CC1G_10356T0	3.0265	0	1.59765	0.171174	XP_748586	nucleoside-diphosphate-sugar epimerase family protein [Aspergillus fumigatus Af293]	1.54694e-29	ABM91452	conserved protein EasG [Neotyphodium lolii]	5.21946e-16
CC1G_10366T0	0	3.2037	-1.67974	0.272321	XP_567869	endopeptidase [Cryptococcus neoformans var. neoformans JEC21]	1.35108e-10
CC1G_13274T0	31.7786	0	4.98998	0
CC1G_09482T0	3.0265	3.2037	-0.0820887	1
CC1G_09476T0	6.053	5.3396	0.180919	1	XP_710815	putative transcription factor [Candida albicans SC5314]	2.15603e-64	XP_710815	putative transcription factor [Candida albicans SC5314]	3.2153e-45
CC1G_09468T0	0	2.1358	-1.09478	0.514881
CC1G_09478T0	6.053	0	2.59765	0.0293	XP_001275918	NAD-binding Rossmann fold oxidoreductase family protein [Aspergillus clavatus NRRL 1]	4.47923e-43	XP_001275918	NAD-binding Rossmann fold oxidoreductase family protein [Aspergillus clavatus NRRL 1]	2.99957e-23
CC1G_09479T0	0	2.1358	-1.09478	0.514881
CC1G_09480T0	0	25.6303	-4.67978	3e-06
CC1G_09490T0	30.2654	33.1058	-0.129415	0.778452
CC1G_14549T0	3.0265	5.3396	-0.819081	0.707167
CC1G_10399T0	33.2919	64.0758	-0.944608	0.007024	XP_722087	putative mitochondrial ribosomal protein S7 [Candida albicans SC5314]	1.36817e-16	XP_722087	putative mitochondrial ribosomal protein S7 [Candida albicans SC5314]	1.26828e-16	K02992	small subunit ribosomal protein S7
CC1G_10393T0	0	2.1358	-1.09478	0.514881	XP_569436	lipase [Cryptococcus neoformans var. neoformans JEC21]	1.34246e-79	XP_569436	lipase [Cryptococcus neoformans var. neoformans JEC21]	2.11204e-74
CC1G_10394T0	375.291	82.2306	2.19026	0
CC1G_10395T0	349.566	27.7662	3.65416	0
CC1G_10396T0	9.0796	9.6113	-0.0821029	1
CC1G_10398T0	15.1327	5.3396	1.50287	0.064302
CC1G_05954T0	31.7786	3.2037	3.31024	7e-06	XP_001257472	GPI anchored protein, putative [Neosartorya fischeri NRRL 181]	2.45523e-08
CC1G_05934T0	16.6459	43.7851	-1.39527	0.002833	XP_001560951	ubiquitin-conjugating enzyme [Botryotinia fuckeliana B05.10]	4.74038e-38	XP_001247866	ubiquitin-conjugating enzyme [Coccidioides immitis RS]	2.83994e-33	K10704	ubiquitin-conjugating enzyme E2 variant
CC1G_05920T0	0	7.4755	-2.90217	0.046459	XP_364612	thymidylate kinase, putative [Magnaporthe grisea 70-15]	1.16392e-50	XP_570010	thymidylate kinase [Cryptococcus neoformans var. neoformans JEC21]	8.18867e-26	K00943	dTMP kinase
CC1G_05919T0	0	4.2717	-2.09481	0.147432	XP_571537	ubiquitin-conjugating enzyme E2-28.4KD [Cryptococcus neoformans var. neoformans JEC21]	5.94414e-54	XP_571537	ubiquitin-conjugating enzyme E2-28.4KD [Cryptococcus neoformans var. neoformans JEC21]	1.22149e-24	K04554	ubiquitin-conjugating enzyme E2 J2
CC1G_14907T0	0	2.1358	-1.09478	0.514881
CC1G_05903T0	261.796	351.349	-0.424464	0.001713	XP_569366	PRCDNA38 [Cryptococcus neoformans var. neoformans JEC21]	1.47028e-10	XP_569366	PRCDNA38 [Cryptococcus neoformans var. neoformans JEC21]	8.67999e-18	K02922	large subunit ribosomal protein L37e
CC1G_05894T0	6.053	2.1358	1.50287	0.239322	YP_825247	Pirin domain protein domain protein [Solibacter usitatus Ellin6076]	5.99819e-48	YP_825247	Pirin domain protein domain protein [Solibacter usitatus Ellin6076]	2.76844e-38	K06911
CC1G_05887T0	0	5.3396	-2.41673	0.081377	XP_566587	phosphoribosylamidoimidazole-succinocarboxamide synthase [Cryptococcus neoformans var. neoformans JEC21]	1.61734e-93	YP_387503	phosphoribosylaminoimidazole-succinocarboxamide synthase [Desulfovibrio desulfuricans G20]	3.7102e-57	K01923	phosphoribosylaminoimidazole-succinocarboxamide synthase
CC1G_05883T0	0	2.1358	-1.09478	0.514881	XP_001258675	aminopeptidase Y, putative [Neosartorya fischeri NRRL 181]	1.56919e-87	XP_001258675	aminopeptidase Y, putative [Neosartorya fischeri NRRL 181]	5.4862e-77	K01264	aminopeptidase Y
CC1G_05891T0	0	2.1358	-1.09478	0.514881	XP_567528	viral life cycle-related protein [Cryptococcus neoformans var. neoformans JEC21]	5.89314e-141	XP_567528	viral life cycle-related protein [Cryptococcus neoformans var. neoformans JEC21]	1.51893e-86
CC1G_05908T0	10.5928	0	3.40501	0.002075	XP_001265572	catalase [Neosartorya fischeri NRRL 181]	0	AAR17472	catalase [Cochliobolus heterostrophus]	0
CC1G_05917T0	3.0265	0	1.59765	0.171174	CAC85297	aminopeptidase [Agaricus bisporus]	6.84359e-92	CAC85297	aminopeptidase [Agaricus bisporus]	3.52623e-57
CC1G_05921T0	0	2.1358	-1.09478	0.514881	XP_731485	MFS transporter, putative [Aspergillus fumigatus Af293]	7.00592e-88	XP_731485	MFS transporter, putative [Aspergillus fumigatus Af293]	1.32532e-18
CC1G_13335T0	9.0796	3.2037	1.50289	0.175595	XP_571511	pre-mRNA splicing factor [Cryptococcus neoformans var. neoformans JEC21]	1.14495e-80	XP_571511	pre-mRNA splicing factor [Cryptococcus neoformans var. neoformans JEC21]	1.6963e-45
CC1G_13336T0	37.8317	130.288	-1.78403	0	XP_368133	cytochrome c oxidase polypeptide vib [Magnaporthe grisea 70-15]	3.26027e-26	XP_001260759	cytochrome c oxidase polypeptide vib [Neosartorya fischeri NRRL 181]	2.26325e-08	K02267	cytochrome c oxidase subunit VIb
CC1G_09623T0	15.1327	16.0189	-0.0821057	1
CC1G_14056T0	0	2.1358	-1.09478	0.514881	XP_569659	family II 2-keto-3-deoxy-D-arabino-heptulosonate aldolase [Cryptococcus neoformans var. neoformans JEC21]	3.39517e-136	XP_001214464	phospho-2-dehydro-3-deoxyheptonate aldolase [Aspergillus terreus NIH2624]	2.39037e-26	K01626	3-deoxy-7-phosphoheptulonate synthase
CC1G_09616T0	0	42.7172	-5.41675	0				XP_755771	prenyl cysteine carboxyl methyltransferase, putative [Aspergillus fumigatus Af293]	2.99558e-08
CC1G_09624T0	12.1061	0	3.59766	0.000858	ZP_01422708	Twin-arginine translocation pathway signal [Caulobacter sp. K31]	1.15208e-21	ZP_01422708	Twin-arginine translocation pathway signal [Caulobacter sp. K31]	4.07605e-16
CC1G_07990T0	0	4.2717	-2.09481	0.147432	XP_567342	Extracellular elastinolytic metalloproteinase precursor [Cryptococcus neoformans var. neoformans JEC21]	6.84253e-170	XP_567342	Extracellular elastinolytic metalloproteinase precursor [Cryptococcus neoformans var. neoformans JEC21]	6.12882e-145
CC1G_07987T0	16.6459	16.0189	0.0553919	1
CC1G_07977T0	15.1327	0	3.9196	0.000147
CC1G_07966T0	0	2.1358	-1.09478	0.514881	NP_006692	thioredoxin-like 4A [Homo sapiens]	1.07463e-61	NP_006692	thioredoxin-like 4A [Homo sapiens]	8.85171e-47
CC1G_07960T0	4.5398	0	2.18263	0.070819
CC1G_07947T0	10.5928	0	3.40501	0.002075	XP_001274678	oxidoreductase, short chain dehydrogenase/reductase family [Aspergillus clavatus NRRL 1]	1.59463e-34	YP_110854	short chain dehydrogenase [Burkholderia pseudomallei K96243]	2.57306e-14
CC1G_07941T0	7.5663	6.4075	0.239826	0.769816
CC1G_07945T0	33.2919	17.0868	0.962289	0.047302
CC1G_07952T0	3.0265	0	1.59765	0.171174
CC1G_07963T0	0	2.1358	-1.09478	0.514881	P0C1I3	Peptidyl-prolyl cis-trans isomerase H (PPIase H) (Rotamase H)	9.9498e-68	NP_001051673	Os03g0811600 [Oryza sativa (japonica cultivar-group)]	2.78451e-21	K09567	peptidyl-prolyl isomerase H (cyclophilin H)
CC1G_07971T0	3.0265	0	1.59765	0.171174	XP_761532	GBA4.USTMA Guanine nucleotide-binding protein alpha-4 subunit [Ustilago maydis 521]	2.22623e-37
CC1G_07979T0	7.5663	23.4944	-1.63466	0.017829	NP_777157	prefoldin subunit 5 [Bos taurus]	7.00076e-24	NP_013616	Gim5p [Saccharomyces cerevisiae]	2.32655e-14	K04797	prefoldin alpha subunit
CC1G_07988T0	3.0265	0	1.59765	0.171174	XP_001261298	sugar transporter [Neosartorya fischeri NRRL 181]	5.28473e-133	XP_001261298	sugar transporter [Neosartorya fischeri NRRL 181]	9.5543e-93	K08139	MFS transporter, SP family, sugar:H+ symporter
CC1G_11571T0	0	2.1358	-1.09478	0.514881	XP_362271	vacuolar ATPase [Magnaporthe grisea 70-15]	2.62211e-12				K02152	V-type H+-transporting ATPase subunit G
CC1G_11568T0	205.805	346.01	-0.749535	0	XP_001597504	40S ribosomal protein S15 [Sclerotinia sclerotiorum 1980]	3.70223e-62	XP_001248452	40S ribosomal protein S15 [Coccidioides immitis RS]	2.12549e-49	K02958	small subunit ribosomal protein S15e
CC1G_11565T0	6.053	0	2.59765	0.0293	XP_571518	cleavage/polyadenylation specificity factor [Cryptococcus neoformans var. neoformans JEC21]	2.53399e-79	XP_571518	cleavage/polyadenylation specificity factor [Cryptococcus neoformans var. neoformans JEC21]	8.86259e-66	K06100	symplekin
CC1G_11556T0	18.1592	46.9889	-1.37162	0.002517	XP_569497	regulation of transcription from Pol II promoter-related protein [Cryptococcus neoformans var. neoformans JEC21]	1.55612e-116	XP_569497	regulation of transcription from Pol II promoter-related protein [Cryptococcus neoformans var. neoformans JEC21]	3.46855e-100
CC1G_11559T0	0	2.1358	-1.09478	0.514881
CC1G_11560T0	4.5398	17.0868	-1.91218	0.033177
CC1G_11566T0	0	4.2717	-2.09481	0.147432
CC1G_11569T0	9.0796	14.951	-0.719541	0.368151	XP_571539	ribosomal protein P2 [Cryptococcus neoformans var. neoformans JEC21]	2.85994e-22	AAN52372	ribosomal protein P2 [Branchiostoma belcheri]	3.08586e-15	K02943	large subunit ribosomal protein LP2
CC1G_11570T0	7.5663	2.1358	1.82481	0.133957	XP_001263264	C6 transcription factor (Mut3), putative [Neosartorya fischeri NRRL 181]	3.66419e-05	CAA22853	SPAC1327.01c [Schizosaccharomyces pombe]	7.03398e-14
CC1G_11211T0	3.0265	0	1.59765	0.171174
CC1G_11197T0	3.0265	0	1.59765	0.171174
CC1G_11192T0	3.0265	3.2037	-0.0820887	1	ZP_01549041	Peptidase C14, caspase catalytic subunit p20 [Stappia aggregata IAM 12614]	1.00898e-06
CC1G_11194T0	12.1061	105.725	-3.12651	0	XP_754260	extracellular serine-rich protein, putative [Aspergillus fumigatus Af293]	6.18323e-09
CC1G_11198T0	0	2.1358	-1.09478	0.514881	XP_001268730	Hsp70 family protein [Aspergillus clavatus NRRL 1]	4.52905e-47	XP_001264238	Hsp70 family protein [Neosartorya fischeri NRRL 181]	1.23616e-18
CC1G_11199T0	0	3.2037	-1.67974	0.272321	XP_568647	D-arabinono-1,4-lactone oxidase [Cryptococcus neoformans var. neoformans JEC21]	2.60101e-118	XP_568647	D-arabinono-1,4-lactone oxidase [Cryptococcus neoformans var. neoformans JEC21]	1.21836e-88
CC1G_11202T0	7.5663	8.5434	-0.175222	1	XP_571703	ubiquitin conjugating enzyme [Cryptococcus neoformans var. neoformans JEC21]	7.77178e-57	XP_571703	ubiquitin conjugating enzyme [Cryptococcus neoformans var. neoformans JEC21]	1.70438e-31	K10575	ubiquitin-conjugating enzyme E2 G1
CC1G_12191T0	3.0265	3.2037	-0.0820887	1	XP_001269291	SFT2 domain protein [Aspergillus clavatus NRRL 1]	7.07994e-13
CC1G_11209T0	3.0265	0	1.59765	0.171174	NP_444434	Rab6-interacting protein 2 isoform 1 [Mus musculus]	2.58566e-10	NP_444434	Rab6-interacting protein 2 isoform 1 [Mus musculus]	2.70271e-10
CC1G_11210T0	3.0265	0	1.59765	0.171174
CC1G_09343T0	3.0265	0	1.59765	0.171174	ABQ22904	E3 ubiquitin protein ligase RNF167 precursor-like protein [Callithrix jacchus]	3.24972e-05
CC1G_09336T0	42.3715	165.529	-1.96592	0	NP_956002	basic leucine zipper and W2 domains 1 [Danio rerio]	1.04058e-62	NP_956002	basic leucine zipper and W2 domains 1 [Danio rerio]	3.742e-41
CC1G_09323T0	6.053	16.0189	-1.40405	0.101072	NP_520123	2-methylcitrate dehydratase [Ralstonia solanacearum GMI1000]	6.19084e-137	YP_372912	2-methylcitrate dehydratase [Burkholderia sp. 383]	6.33126e-155	K01720	2-methylcitrate dehydratase
CC1G_09322T0	0	7.4755	-2.90217	0.046459	NP_001080226	apoptosis inhibitor 5 [Xenopus laevis]	2.13061e-10
CC1G_09310T0	4.5398	7.4755	-0.719541	0.538559	XP_001271479	NADH-ubiquinone oxidoreductase 21 kDa subunit, putative [Aspergillus clavatus NRRL 1]	4.2524e-18	XP_752233	NADH dehydrogenase (ubiquinone) 29/21K chain precursor [Aspergillus fumigatus Af293]	1.73387e-09
CC1G_09305T0	3.0265	14.951	-2.30452	0.020806	XP_571329	cytoplasm protein [Cryptococcus neoformans var. neoformans JEC21]	1.99682e-37	XP_571329	cytoplasm protein [Cryptococcus neoformans var. neoformans JEC21]	4.12754e-22
CC1G_09303T0	160.407	214.654	-0.420279	0.014822	XP_571691	ribosomal protein S2 [Cryptococcus neoformans var. neoformans JEC21]	1.27433e-63	XP_571691	ribosomal protein S2 [Cryptococcus neoformans var. neoformans JEC21]	4.97022e-87	K02981	small subunit ribosomal protein S2e
CC1G_09304T0	6.053	2.1358	1.50287	0.239322
CC1G_14142T0	7.5663	0	2.91959	0.012122
CC1G_09313T0	0	4.2717	-2.09481	0.147432	XP_570280	Gamma-glutamyltranspeptidase 1 precursor [Cryptococcus neoformans var. neoformans JEC21]	7.17136e-138	P07314	Gamma-glutamyltranspeptidase 1 precursor (Gamma-glutamyltransferase 1) (GGT 1) (CD224 antigen) [Contains: Gamma-glutamyltranspeptidase 1 heavy chain; Gamma-glutamyltranspeptidase 1 light chain]	9.63653e-63	K00681	gamma-glutamyltranspeptidase
CC1G_14145T0	3.0265	0	1.59765	0.171174	BAA96108	transcription factor ScGATA-6 [Schizophyllum commune]	3.26667e-98	BAA96108	transcription factor ScGATA-6 [Schizophyllum commune]	8.47875e-94	K09184	GATA-binding protein, other eukaryote
CC1G_09317T0	0	3.2037	-1.67974	0.272321	YP_633898	acyltransferase domain protein [Myxococcus xanthus DK 1622]	6.12979e-23	YP_633898	acyltransferase domain protein [Myxococcus xanthus DK 1622]	2.14745e-09
CC1G_09320T0	0	2.1358	-1.09478	0.514881	XP_567543	homocysteine S-methyltransferase [Cryptococcus neoformans var. neoformans JEC21]	4.67289e-24	XP_567543	homocysteine S-methyltransferase [Cryptococcus neoformans var. neoformans JEC21]	1.53093e-30	K00547	homocysteine S-methyltransferase
CC1G_09326T0	0	3.2037	-1.67974	0.272321	XP_001260797	phosphatidylinositol 4-kinase type II subunit alpha, putative [Neosartorya fischeri NRRL 181]	4.935e-99	XP_001260797	phosphatidylinositol 4-kinase type II subunit alpha, putative [Neosartorya fischeri NRRL 181]	4.18461e-70
CC1G_14151T0	9.0796	23.4944	-1.37162	0.03467	XP_001267433	NADH-ubiquinone oxidoreductase subunit B, putative [Neosartorya fischeri NRRL 181]	3.11434e-67	EAW69507	NADH dehydrogenase (ubiquinone) Fe-S protein 7, 20kDa (NADH-coenzyme Q reductase), isoform CRA_a [Homo sapiens]	4.82831e-47	K00331	NADH dehydrogenase I chain B
CC1G_09333T0	0	12.8151	-3.67977	0.002101	NP_001062766	Os09g0280600 [Oryza sativa (japonica cultivar-group)]	5.75104e-28
CC1G_09337T0	0	2.1358	-1.09478	0.514881	XP_566923	Ptc1p [Cryptococcus neoformans var. neoformans JEC21]	5.81272e-100	XP_566923	Ptc1p [Cryptococcus neoformans var. neoformans JEC21]	3.15845e-86	K01090	protein phosphatase
CC1G_09338T0	3.0265	2.1358	0.502874	1	XP_567082	integral to plasma membrane protein [Cryptococcus neoformans var. neoformans JEC21]	3.42101e-143	XP_567082	integral to plasma membrane protein [Cryptococcus neoformans var. neoformans JEC21]	4.53074e-35
CC1G_09339T0	27.2388	6.4075	2.08783	0.001296
CC1G_09340T0	0	2.1358	-1.09478	0.514881	CAA90423	CEL4b mannanase [Agaricus bisporus]	6.05954e-75	ABG79370	Man5D [Phanerochaete chrysosporium]	5.93812e-29
CC1G_09342T0	181.592	396.202	-1.12553	0	AAC69196	40S ribosomal protein S8 [Schizophyllum commune]	3.11833e-89	AAC69196	40S ribosomal protein S8 [Schizophyllum commune]	2.99974e-72	K02995	small subunit ribosomal protein S8e
CC1G_09348T0	25.7256	109.997	-2.09619	0	XP_571529	60s ribosomal protein l33-b [Cryptococcus neoformans var. neoformans JEC21]	1.14198e-39	XP_001240474	60S ribosomal protein L33 [Coccidioides immitis RS]	1.67067e-24	K02917	large subunit ribosomal protein L35Ae
CC1G_09349T0	3.0265	5.3396	-0.819081	0.707167	XP_571996	Glutaryl-CoA dehydrogenase, mitochondrial precursor [Cryptococcus neoformans var. neoformans JEC21]	2.29849e-162	NP_903588	probable glutaryl-CoA dehydrogenase [Chromobacterium violaceum ATCC 12472]	1.00506e-94	K00252	glutaryl-CoA dehydrogenase
CC1G_09350T0	6.053	0	2.59765	0.0293
CC1G_09352T0	9.0796	36.3096	-1.99965	0.000562	XP_750776	nicotinamide mononucleotide adenylyl transferase [Aspergillus fumigatus Af293]	1.2058e-62	XP_001215819	nicotinamide-nucleotide adenylyltransferase 1 [Aspergillus terreus NIH2624]	2.71626e-48	K00952	nicotinamide-nucleotide adenylyltransferase
CC1G_09354T0	0	2.1358	-1.09478	0.514881	XP_001262431	phthalate transporter, putative [Neosartorya fischeri NRRL 181]	6.99564e-82	XP_001262431	phthalate transporter, putative [Neosartorya fischeri NRRL 181]	1.38897e-46
CC1G_13635T0	0	2.1358	-1.09478	0.514881	XP_310362	AGAP003806-PA [Anopheles gambiae str. PEST]	4.47155e-70	CAL56293	Erwinia chrysanthemi IndA protein homolog-like (ISS) [Ostreococcus tauri]	2.4464e-24
CC1G_10795T0	3.0265	3.2037	-0.0820887	1
CC1G_10805T0	9.0796	6.4075	0.502867	0.569012	XP_570245	aconitase [Cryptococcus neoformans var. neoformans JEC21]	0	XP_716225	putative mitochondrial aconitate hydratase [Candida albicans SC5314]	0	K01681	aconitate hydratase 1
CC1G_13124T0	0	3.2037	-1.67974	0.272321	AAM21926	ammonium transporter [Hebeloma cylindrosporum]	0	AAK82416	ammonium transporter [Hebeloma cylindrosporum]	1.89255e-147
CC1G_10866T0	0	21.3586	-4.41675	3.2e-05
CC1G_10861T0	3.0265	0	1.59765	0.171174	XP_001260040	NADH:flavin oxidoreductase/NADH oxidase family protein [Neosartorya fischeri NRRL 181]	1.71385e-90	XP_001272777	NADH:flavin oxidoreductase/NADH oxidase family protein [Aspergillus clavatus NRRL 1]	6.31767e-76	K05894	12-oxophytodienoic acid reductase
CC1G_10853T0	16.6459	80.0948	-2.26654	0
CC1G_13075T0	0	19.2227	-4.26474	0.000109	XP_001261211	extracelular serine carboxypeptidase, putative [Neosartorya fischeri NRRL 181]	1.00271e-57	XP_756068	serine peptidase, family S28, putative [Aspergillus fumigatus Af293]	1.16382e-24
CC1G_13072T0	10.5928	0	3.40501	0.002075
CC1G_13074T0	3.0265	155.918	-5.68699	0				XP_001313629	chitinase, putative [Trichomonas vaginalis G3]	2.9584e-07
CC1G_13076T0	3.0265	0	1.59765	0.171174	XP_001260110	DNA repair protein Rad4, putative [Neosartorya fischeri NRRL 181]	8.12569e-73	XP_749617	DNA repair protein Rad4, putative [Aspergillus fumigatus Af293]	1.31874e-34
CC1G_10547T0	0	3.2037	-1.67974	0.272321	XP_001212897	nuclear movement protein nudC [Aspergillus terreus NIH2624]	1.85704e-50	XP_001257828	nuclear movement protein [Neosartorya fischeri NRRL 181]	1.24832e-28
CC1G_10545T0	42.3715	10.6793	1.98828	8.8e-05	AAH72639	2010300C02Rik protein [Mus musculus]	7.75043e-08	ABD14580	zonadhesin variant 6 [Pongo pygmaeus]	9.81152e-09
CC1G_10542T0	0	6.4075	-2.67976	0.045616				XP_001268283	NADH-ubiquinone oxidoreductase 213 kDa subunit [Aspergillus clavatus NRRL 1]	2.3011e-06
CC1G_10538T0	7.5663	18.1548	-1.26269	0.085468	AAC23703	Rah1 [Coprinus cinereus]	0	CAD23442	putative RAD1 protein [Pleurotus ostreatus]	9.99934e-131	K04482	DNA repair protein RAD51
CC1G_10536T0	0	3.2037	-1.67974	0.272321	XP_001214794	imidazole glycerol phosphate synthase hisHF [Aspergillus terreus NIH2624]	6.02312e-95	XP_567040	imidazoleglycerol phosphate synthase [Cryptococcus neoformans var. neoformans JEC21]	1.39424e-153	K02501	amidotransferase HisH
CC1G_10534T0	0	2.1358	-1.09478	0.514881	XP_569193	delta 8-sphingolipid desaturase [Cryptococcus neoformans var. neoformans JEC21]	6.27595e-127	BAB93118	putative delta 8-sphingolipid desaturase [Kluyveromyces lactis]	4.26479e-84
CC1G_10531T0	4.5398	0	2.18263	0.070819
CC1G_10526T0	12.1061	23.4944	-0.956583	0.13694	XP_569486	mitotic spindle checkpoint-related protein [Cryptococcus neoformans var. neoformans JEC21]	7.53501e-54	XP_569486	mitotic spindle checkpoint-related protein [Cryptococcus neoformans var. neoformans JEC21]	8.89964e-39	K02537	mitotic spindle assembly checkpoint protein MAD2
CC1G_10525T0	6.053	2.1358	1.50287	0.239322	XP_001258474	NADPH oxidase (NoxA), putative [Neosartorya fischeri NRRL 181]	6.46797e-159	XP_001258474	NADPH oxidase (NoxA), putative [Neosartorya fischeri NRRL 181]	1.60147e-139
CC1G_10515T0	0	2.1358	-1.09478	0.514881	XP_001276140	DUF1665 domain protein [Aspergillus clavatus NRRL 1]	6.11375e-09
CC1G_10514T0	0	8.5434	-3.09481	0.024544	NP_001049484	Os03g0235100 [Oryza sativa (japonica cultivar-group)]	8.07395e-46	NP_001049484	Os03g0235100 [Oryza sativa (japonica cultivar-group)]	2.44318e-29
CC1G_10508T0	0	13.8831	-3.79526	0.001168	XP_001687866	AGAP007670-PA [Anopheles gambiae str. PEST]	7.20534e-34	XP_308200	ENSANGP00000021562 [Anopheles gambiae str. PEST]	3.5332e-23
CC1G_10507T0	6.053	6.4075	-0.0821112	1	NP_001068440	Os11g0673100 [Oryza sativa (japonica cultivar-group)]	2.59613e-16	NP_001068440	Os11g0673100 [Oryza sativa (japonica cultivar-group)]	1.3473e-08
CC1G_10509T0	0	3.2037	-1.67974	0.272321	XP_568319	inositol/phosphatidylinositol phosphatase [Cryptococcus neoformans var. neoformans JEC21]	5.2474e-150	XP_568319	inositol/phosphatidylinositol phosphatase [Cryptococcus neoformans var. neoformans JEC21]	2.99782e-100
CC1G_10510T0	4.5398	13.8831	-1.61263	0.077526	XP_313356	AGAP003598-PA [Anopheles gambiae str. PEST]	2.93252e-18
[truncated: 1,271 more rows]
