# Supplementary material for: 5'-Serial Analysis of Gene Expression studies reveal a transcriptomic switch during fruiting body development in Coprinopsis cinerea
Source: BMC Genomics. 2013 Mar 20;14:195. doi: 10.1186/1471-2164-14-195 (PMC3606632; doi:10.1186/1471-2164-14-195)
Supplement: Additional file 2 — List of 324 genes differentially expressed in the Myc stage. Expression level is evaluated by summing up the counts of all tags mapped to the putative 5′-UTR, divided by the total tag counts in the Myc stage, and expressed in tags per 100,000. Differential expression is defined by p<0.05 in Fisher’s exact test. [file 1471-2164-14-195-S2.xlsx]

## Sheet: Sheet1
name	myc1	pri1	log2_myc1pri1	fisher_myc1pri1	blastp_id	blastp_description	blastp_evalue	blastx_id	blastx_description	blastx_evalue	ko_id	ko_description
CC1G_07820T0	9.0796	0	3.18263	0.005015	XP_723189	putative zinc-binding dehydrogenase [Candida albicans SC5314]	5.63031e-27	XP_723189	putative zinc-binding dehydrogenase [Candida albicans SC5314]	6.59118e-19
CC1G_01131T0	71.1237	7.4755	3.25009	0	XP_572088	12 kda heat shock protein (glucose and lipid-regulated protein) [Cryptococcus neoformans var. neoformans JEC21]	2.87264e-14	XP_572088	12 kda heat shock protein (glucose and lipid-regulated protein) [Cryptococcus neoformans var. neoformans JEC21]	3.18922e-10
CC1G_01071T0	51.4512	7.4755	2.78296	0
CC1G_01018T0	6.053	0	2.59765	0.0293	XP_963385	related to guanine deaminase [MIPS] [Neurospora crassa OR74A]	2.82373e-83	XP_309066	ENSANGP00000019574 [Anopheles gambiae str. PEST]	9.64515e-55	K01487	guanine deaminase
CC1G_01124T0	52.9644	3.2037	4.04721	0	XP_001269398	ketoreductase, putative [Aspergillus clavatus NRRL 1]	6.44693e-54	XP_001269398	ketoreductase, putative [Aspergillus clavatus NRRL 1]	1.07984e-44
CC1G_13882T0	9.0796	0	3.18263	0.005015	XP_568876	calcium:hydrogen antiporter [Cryptococcus neoformans var. neoformans JEC21]	1.69929e-107	XP_001275688	rna-dependent rna polymerase [Aspergillus clavatus NRRL 1]	1.91515e-37	K07300	Ca2+:H+ antiporter
CC1G_01876T0	69.6104	0	6.12123	0	XP_570275	oxidoreductase [Cryptococcus neoformans var. neoformans JEC21]	4.83443e-97	XP_570275	oxidoreductase [Cryptococcus neoformans var. neoformans JEC21]	7.51118e-67
CC1G_01843T0	6.053	0	2.59765	0.0293	AAZ14908	glycine dehydrogenase [Coprinellus disseminatus]	0	AAS46734	glycine dehydrogenase-like protein [Pleurotus djamor]	0	K00283	glycine dehydrogenase subunit 2
CC1G_01674T0	25.7256	0	4.68513	0
CC1G_14993T0	22.699	4.2717	2.40975	0.001544
CC1G_14990T0	28.7521	0	4.8456	0
CC1G_07127T0	16.6459	2.1358	2.96232	0.002798
CC1G_12449T0	12.1061	0	3.59766	0.000858	YP_001417487	short-chain dehydrogenase/reductase SDR [Xanthobacter autotrophicus Py2]	2.10116e-58	ZP_00857706	oxidoreductase [Bradyrhizobium sp. BTAi1]	7.99806e-34
CC1G_08582T0	464.574	260.575	0.83421	0
CC1G_08572T0	1663.09	41.6493	5.31943	0	CAB85690	mismatched base pair and cruciform DNA recognition protein [Agaricus bisporus]	3.1635e-29	CAB85690	mismatched base pair and cruciform DNA recognition protein [Agaricus bisporus]	2.14925e-24
CC1G_08573T0	5275.26	185.82	4.82727	0	CAB85690	mismatched base pair and cruciform DNA recognition protein [Agaricus bisporus]	2.4848e-18	CAB85690	mismatched base pair and cruciform DNA recognition protein [Agaricus bisporus]	1.97319e-09
CC1G_07544T0	7.5663	0	2.91959	0.012122	XP_001274006	DUF89 domain protein [Aspergillus clavatus NRRL 1]	7.12544e-63	XP_753962	DUF89 domain protein [Aspergillus fumigatus Af293]	5.44295e-43
CC1G_07511T0	752.096	0	9.55477	0				XP_001261781	hemerythrin HHE cation binding domain protein [Neosartorya fischeri NRRL 181]	3.7114e-13
CC1G_07531T0	151.327	0	7.24153	0
CC1G_07533T0	6.053	0	2.59765	0.0293	XP_956090	CONIDIATION-SPECIFIC PROTEIN 6 [Neurospora crassa OR74A]	1.81303e-05
CC1G_07536T0	13.6194	0	3.76759	0.000355
CC1G_07550T0	34.8052	0	5.12123	0	NP_193091	lipase class 3 family protein [Arabidopsis thaliana]	3.65338e-08	NP_193091	triacylglycerol lipase [Arabidopsis thaliana]	5.31347e-08
CC1G_11449T0	10.5928	0	3.40501	0.002075
CC1G_11444T0	460.034	0	8.8456	0	XP_956090	CONIDIATION-SPECIFIC PROTEIN 6 [Neurospora crassa OR74A]	8.01738e-09
CC1G_11443T0	7.5663	0	2.91959	0.012122	XP_568304	DNA unwinding-related protein [Cryptococcus neoformans var. neoformans JEC21]	0	XP_568304	DNA unwinding-related protein [Cryptococcus neoformans var. neoformans JEC21]	2.86227e-146	K02212	minichromosome maintenance protein 4 (cell division control protein
CC1G_14417T0	34.8052	4.2717	3.02642	4e-06	NP_984760	AEL101Cp [Ashbya gossypii ATCC 10895]	4.28179e-19	NP_984760	AEL101Cp [Ashbya gossypii ATCC 10895]	4.60192e-19
CC1G_06426T0	66.5839	3.2037	4.37736	0
CC1G_03317T0	24.2123	0	4.59767	1e-06	XP_572595	thiamine biosynthetic bifunctional enzyme [Cryptococcus neoformans var. neoformans JEC21]	4.95485e-137	XP_572595	thiamine biosynthetic bifunctional enzyme [Cryptococcus neoformans var. neoformans JEC21]	1.9487e-50	K00788	thiamine-phosphate pyrophosphorylase
CC1G_03297T0	45.3981	4.2717	3.40975	0
CC1G_14250T0	9.0796	0	3.18263	0.005015	EAA32885	protein bli-3 [Neurospora crassa OR74A]	1.74923e-26	XP_962121	BLI-3 PROTEIN [Neurospora crassa OR74A]	3.44187e-08
CC1G_03247T0	51.4512	0	5.68513	0
CC1G_02687T0	60.5308	11.7472	2.36535	0
CC1G_03271T0	63.5573	22.4265	1.50285	5.7e-05	XP_717494	aminopeptidase [Candida albicans SC5314]	2.27245e-101	3GCB	Chain , Gal6 (Yeast Bleomycin Hydrolase) Mutant C73aDELTAK454	1.8826e-80	K01372	bleomycin hydrolase
CC1G_03332T0	6.053	0	2.59765	0.0293	XP_749038	alpha-1,2-mannosidase, putative [Aspergillus fumigatus Af293]	2.96639e-107	XP_749038	alpha-1,2-mannosidase, putative [Aspergillus fumigatus Af293]	1.32029e-47
CC1G_08033T0	49.9379	7.4755	2.73989	0	BAD14303	flap endonuclease-1 [Coprinopsis cinerea]	3.76362e-153	BAD14303	flap endonuclease-1 [Coprinopsis cinerea]	1.78921e-116	K04799	flap endonuclease-1
CC1G_08039T0	16.6459	0	4.0571	6.1e-05	ABE01888	family 614/534 cytochrome P450 [Phanerochaete chrysosporium]	2.33145e-89	ABE01888	family 614/534 cytochrome P450 [Phanerochaete chrysosporium]	3.57486e-43	K07424	cytochrome P450, family 3, subfamily A
CC1G_00701T0	7.5663	0	2.91959	0.012122	XP_572880	Voltage-gated potassium channel beta-2 subunit [Cryptococcus neoformans var. neoformans JEC21]	4.30153e-104	XP_572880	Voltage-gated potassium channel beta-2 subunit [Cryptococcus neoformans var. neoformans JEC21]	8.57003e-48
CC1G_00577T0	21.1857	0	4.40502	4e-06	EAU92358	mitogen-activated protein kinase sty1 [Coprinopsis cinerea okayama7#130]	0	EAU92358	mitogen-activated protein kinase sty1 [Coprinopsis cinerea okayama7#130]	4.85567e-165	K04441	p38 MAP kinase
CC1G_00675T0	230.017	0	7.8456	0
CC1G_00689T0	95.336	10.6793	3.1582	0	XP_001261730	thioredoxin, putative [Neosartorya fischeri NRRL 181]	8.59508e-35	XP_001261730	thioredoxin, putative [Neosartorya fischeri NRRL 181]	1.85646e-25	K03671	thioredoxin 1
CC1G_00735T0	60.5308	8.5434	2.82479	0	Q0DAE4	Glutaredoxin-C8 precursor (Glutaredoxin-C4 homolog)	1.02394e-24	AAD43253	peptide methionine sulfoxide reductase [Gracilaria gracilis]	1.87292e-08	K03676	glutaredoxin 3
CC1G_09077T0	6.053	0	2.59765	0.0293
CC1G_07203T0	37.8317	0	5.24152	0	NP_822258	secreted protein [Streptomyces avermitilis MA-4680]	2.8917e-19
CC1G_11230T0	34.8052	0	5.12123	0	YP_001105365	secreted protein [Saccharopolyspora erythraea NRRL 2338]	1.3774e-17
CC1G_13619T0	6.053	0	2.59765	0.0293	XP_569944	DNA-directed RNA polymerase i 13.7 kda polypeptide [Cryptococcus neoformans var. neoformans JEC21]	6.78524e-32	XP_569944	DNA-directed RNA polymerase i 13.7 kda polypeptide [Cryptococcus neoformans var. neoformans JEC21]	1.41693e-17	K03000	DNA-directed RNA polymerase I subunit A12
CC1G_04345T0	9.0796	0	3.18263	0.005015	CAH19236	putative SAM-dependent methyltransferase [Aspergillus niger]	3.49341e-14	CAH19236	putative SAM-dependent methyltransferase [Aspergillus niger]	6.53176e-07
CC1G_04378T0	102.902	0	6.68513	0
CC1G_04433T0	6.053	0	2.59765	0.0293
CC1G_11132T0	24.2123	10.6793	1.18092	0.045623	XP_747635	ARD/ARD family protein, putative [Aspergillus fumigatus Af293]	1.34005e-54	AAR03591	ARD-like protein [Brassica juncea]	1.94279e-22
CC1G_11130T0	52.9644	0	5.72695	0
CC1G_07797T0	13.6194	3.2037	2.08785	0.035138	XP_001263048	MFS glucose transporter, putative [Neosartorya fischeri NRRL 181]	5.6063e-136	XP_001268131	sugar transporter [Aspergillus clavatus NRRL 1]	2.55875e-90	K08137	MFS transporter, SP family, galactose:H+ symporter
CC1G_01447T0	10.5928	2.1358	2.31024	0.038739	XP_571729	phosphomethylpyrimidine kinase [Cryptococcus neoformans var. neoformans JEC21]	1.29188e-116	XP_571729	phosphomethylpyrimidine kinase [Cryptococcus neoformans var. neoformans JEC21]	2.13479e-85	K00941	phosphomethylpyrimidine kinase
CC1G_01328T0	231.531	33.1058	2.80605	0	XP_751209	RNA binding protein, putative [Aspergillus fumigatus Af293]	5.74564e-07
CC1G_01313T0	7.5663	0	2.91959	0.012122	XP_566450	calcium ion transporter [Cryptococcus neoformans var. neoformans JEC21]	1.15031e-05
CC1G_01270T0	62.0441	30.97	1.00242	0.004877	XP_569269	iron-sulfur cluster assembly-related protein [Cryptococcus neoformans var. neoformans JEC21]	3.53394e-58	XP_569269	iron-sulfur cluster assembly-related protein [Cryptococcus neoformans var. neoformans JEC21]	1.05169e-29	K04488	nitrogen fixation protein NifU and related proteins
CC1G_01340T0	28.7521	2.1358	3.75082	4e-06	NP_194875	pathogenesis-related protein, putative [Arabidopsis thaliana]	1.27157e-15	NP_001056513	Os05g0595200 [Oryza sativa (japonica cultivar-group)]	3.77373e-10
CC1G_01373T0	33.2919	17.0868	0.962289	0.047302	XP_570307	protein-binding protein [Cryptococcus neoformans var. neoformans JEC21]	4.38419e-76	XP_570307	protein-binding protein [Cryptococcus neoformans var. neoformans JEC21]	4.52141e-49
CC1G_00463T0	6.053	0	2.59765	0.0293
CC1G_00321T0	6.053	0	2.59765	0.0293
CC1G_14615T0	10.5928	0	3.40501	0.002075	XP_568049	Aldehyde dehydrogenase (ALDDH) [Cryptococcus neoformans var. neoformans JEC21]	3.59289e-154	YP_722268	Aldehyde dehydrogenase (NAD+) [Trichodesmium erythraeum IMS101]	1.18061e-33	K00128	aldehyde dehydrogenase (NAD+)
CC1G_00207T0	6.053	0	2.59765	0.0293	XP_001527190	t-SNARE VTI1 [Lodderomyces elongisporus NRRL YB-4239]	1.55824e-20	XP_001266947	vesicle transport v-snare protein vti1homolog , putative [Neosartorya fischeri NRRL 181]	1.92884e-08	K08493	vesicle transport through interaction with t-SNAREs 1
CC1G_00131T0	18.1592	4.2717	2.08782	0.009169	AAP41027	GSNO reductase [Cryptococcus neoformans var. grubii]	2.87451e-146	XP_568318	formaldehyde dehydrogenase (glutathione) [Cryptococcus neoformans var. neoformans JEC21]	3.19106e-97	K00121	S-(hydroxymethyl)glutathione dehydrogenase
CC1G_14579T0	31.7786	3.2037	3.31024	7e-06
CC1G_00019T0	9.0796	0	3.18263	0.005015	XP_571517	5&apos;-3&apos; exoribonuclease [Cryptococcus neoformans var. neoformans JEC21]	0	XP_571517	5&apos;-3&apos; exoribonuclease [Cryptococcus neoformans var. neoformans JEC21]	4.90538e-128	K01146
CC1G_00151T0	12.1061	2.1358	2.50289	0.020302
CC1G_00260T0	62.0441	10.6793	2.53848	0	ZP_01220855	putative ThiJ/PfpI family protein [Photobacterium profundum 3TCK]	1.67457e-47	ZP_01521948	ThiJ/PfpI [Comamonas testosteroni KF-1]	1.12106e-21
CC1G_00275T0	6.053	0	2.59765	0.0293	XP_001218186	DNA damage checkpoint protein rad24 [Aspergillus terreus NIH2624]	1.70255e-46	XP_001218186	DNA damage checkpoint protein rad24 [Aspergillus terreus NIH2624]	1.44117e-33
CC1G_00441T0	31.7786	10.6793	1.57324	0.003349
CC1G_00451T0	6.053	0	2.59765	0.0293	AAO38039	reticulocyte binding-like protein 2b [Plasmodium reichenowi]	1.73236e-06
CC1G_00455T0	21.1857	8.5434	1.31021	0.049021	XP_001384309	D-threo-aldose 1-dehydrogenase [Pichia stipitis CBS 6054]	1.61386e-38	NP_983040	ABR094Wp [Ashbya gossypii ATCC 10895]	1.60756e-33	K00064	D-threo-aldose 1-dehydrogenase
CC1G_10578T0	13.6194	0	3.76759	0.000355
CC1G_06840T0	9.0796	0	3.18263	0.005015	ABB55460	alcohol dehydrogenase IV [Leptosphaeria maculans]	8.41903e-72	YP_643829	iron-containing alcohol dehydrogenase [Rubrobacter xylanophilus DSM 9941]	1.29311e-21	K00001	alcohol dehydrogenase
CC1G_12142T0	16.6459	0	4.0571	6.1e-05	CAJ88058	putative large multifunctional secreted protein [Streptomyces ambofaciens ATCC 23877]	4.20708e-05
CC1G_12315T0	780.848	67.2796	3.5368	0
CC1G_10809T0	22.699	7.4755	1.60239	0.015464
CC1G_02344T0	6.053	0	2.59765	0.0293				YP_873147	peptidase S8 and S53, subtilisin, kexin, sedolisin [Acidothermus cellulolyticus 11B]	9.98023e-12
CC1G_02341T0	42.3715	0	5.40502	0	AAM78595	small heat shock protein [Laccaria bicolor]	2.43664e-42	AAM78595	small heat shock protein [Laccaria bicolor]	1.11829e-43
CC1G_02260T0	6.053	0	2.59765	0.0293	Q6URB0	Cytochrome c peroxidase, mitochondrial precursor (CCP)	4.4065e-110	Q6URB0	Cytochrome c peroxidase, mitochondrial precursor (CCP)	2.68903e-35	K00428	cytochrome c peroxidase
CC1G_02271T0	7.5663	0	2.91959	0.012122	XP_752889	Hsp70 family protein [Aspergillus fumigatus Af293]	5.86838e-28
CC1G_02307T0	18.1592	2.1358	3.08785	0.001443	XP_572884	lactoylglutathione lyase [Cryptococcus neoformans var. neoformans JEC21]	2.42526e-50	XP_572884	lactoylglutathione lyase [Cryptococcus neoformans var. neoformans JEC21]	7.34199e-34	K01759	lactoylglutathione lyase
CC1G_02355T0	10.5928	2.1358	2.31024	0.038739	NP_001012798	RNA binding motif protein 5 [Gallus gallus]	2.06304e-05
CC1G_02361T0	19.6725	3.2037	2.61837	0.001564
CC1G_02388T0	5718.65	319.311	4.16264	0
CC1G_10892T0	24.2123	0	4.59767	1e-06	XP_001266201	HypA-like protein, putative [Neosartorya fischeri NRRL 181]	9.40374e-28	XP_001266201	HypA-like protein, putative [Neosartorya fischeri NRRL 181]	1.08062e-25
CC1G_09154T0	7.5663	0	2.91959	0.012122	AAT11911	immunomodulatory protein [Antrodia camphorata]	1.096e-26	AAT11911	immunomodulatory protein [Antrodia camphorata]	1.02349e-26
CC1G_09149T0	12.1061	0	3.59766	0.000858
CC1G_05268T0	10.5928	0	3.40501	0.002075	XP_567033	exocyst protein [Cryptococcus neoformans var. neoformans JEC21]	1.16876e-150	XP_567033	exocyst protein [Cryptococcus neoformans var. neoformans JEC21]	6.36063e-48
CC1G_11355T0	16.6459	0	4.0571	6.1e-05	XP_001263995	FAD binding domain protein [Neosartorya fischeri NRRL 181]	4.02214e-40	XP_001265527	FAD binding domain protein [Neosartorya fischeri NRRL 181]	4.44344e-36
CC1G_03609T0	7.5663	0	2.91959	0.012122
CC1G_03598T0	27.2388	2.1358	3.67281	9e-06
CC1G_03540T0	12.1061	0	3.59766	0.000858	XP_001268476	haloalkanoic acid dehalogenase, putative [Aspergillus clavatus NRRL 1]	2.11666e-41	XP_001268476	haloalkanoic acid dehalogenase, putative [Aspergillus clavatus NRRL 1]	2.65932e-36
CC1G_03593T0	836.839	81.1627	3.36606	0
CC1G_11034T0	31.7786	0	4.98998	0
CC1G_05355T0	78.6901	11.7472	2.74387	0	NP_864925	vanadium chloroperoxidase [Rhodopirellula baltica SH 1]	7.72139e-25	YP_412388	Phosphoesterase, PA-phosphatase related [Nitrosospira multiformis ATCC 25196]	1.37489e-13
CC1G_05328T0	7.5663	0	2.91959	0.012122
CC1G_05348T0	6.053	0	2.59765	0.0293
CC1G_05363T0	21.1857	0	4.40502	4e-06	EDN62945	conserved protein [Saccharomyces cerevisiae YJM789]	6.68322e-40	AAU09714	YEL023C [Saccharomyces cerevisiae]	1.52009e-07
CC1G_05384T0	133.168	21.3586	2.64036	0	XP_001270808	glutathione S-transferase, putative [Aspergillus clavatus NRRL 1]	1.47554e-21	XP_001270808	glutathione S-transferase, putative [Aspergillus clavatus NRRL 1]	1.08785e-17
CC1G_02672T0	33.2919	13.8831	1.26184	0.01499	CAA05528	PMP20 [Schizosaccharomyces pombe]	2.62826e-30	CAA05528	PMP20 [Schizosaccharomyces pombe]	4.4821e-12	K03386	peroxiredoxin (alkyl hydroperoxide reductase subunit C)
CC1G_02670T0	78.6901	0	6.29811	0	ZP_01352093	Glycosyl hydrolase, family 88 [Clostridium phytofermentans ISDg]	5.20097e-17
CC1G_02656T0	7.5663	0	2.91959	0.012122	NP_001070695	ubiquitin carboxyl-terminal esterase L3 [Sus scrofa]	2.19036e-36	AAW26483	SJCHGC01421 protein [Schistosoma japonicum]	9.35898e-09	K01309	ubiquitinyl hydrolase 1
CC1G_14311T0	13.6194	0	3.76759	0.000355	XP_567886	aryl-alcohol dehydrogenase [Cryptococcus neoformans var. neoformans JEC21]	1.55384e-28	XP_567886	aryl-alcohol dehydrogenase [Cryptococcus neoformans var. neoformans JEC21]	1.81558e-21
CC1G_02588T0	105.929	7.4755	3.82478	0
CC1G_02603T0	7.5663	0	2.91959	0.012122	BAC67687	putative laminarinase [Phanerochaete chrysosporium]	1.17674e-94	BAC67687	putative laminarinase [Phanerochaete chrysosporium]	3.29045e-27
CC1G_02634T0	31.7786	0	4.98998	0
CC1G_02661T0	31.7786	0	4.98998	0
CC1G_02711T0	45.3981	5.3396	3.08783	0
CC1G_11182T0	24.2123	7.4755	1.6955	0.009454	XP_569386	hydrolase [Cryptococcus neoformans var. neoformans JEC21]	4.34545e-47	XP_001268322	HIT domain protein [Aspergillus clavatus NRRL 1]	1.66754e-10
CC1G_12507T0	80.2033	21.3586	1.90884	0
CC1G_12510T0	10.5928	0	3.40501	0.002075	CAH17527	carotenoid ester lipase precursor [Pleurotus sapidus]	1.4333e-108	CAH17527	carotenoid ester lipase precursor [Pleurotus sapidus]	1.0362e-59
CC1G_11879T0	9.0796	0	3.18263	0.005015
CC1G_11876T0	33.2919	9.6113	1.79237	0.001449	CAH25406	acyl-CoA hydrolase [Parasitella parasitica]	1.09312e-33	XP_310406	ENSANGP00000018863 [Anopheles gambiae str. PEST]	7.81673e-10
CC1G_03377T0	10.5928	0	3.40501	0.002075	XP_572087	protoporphyrinogen oxidase [Cryptococcus neoformans var. neoformans JEC21]	7.9014e-62	XP_572087	protoporphyrinogen oxidase [Cryptococcus neoformans var. neoformans JEC21]	7.12849e-66	K00231	protoporphyrinogen oxidase
CC1G_03411T0	31.7786	16.0189	0.988281	0.042857	Q3TZM9	Asparagine-linked glycosylation protein 11 homolog	5.87151e-103	AAH45321	LOC407614 protein [Danio rerio]	1.69471e-69	K03844	alpha-1,2-mannosyltransferase
CC1G_05574T0	6.053	0	2.59765	0.0293	XP_001311658	hydrolase, TatD family protein [Trichomonas vaginalis G3]	2.9755e-42	XP_001311658	hydrolase, TatD family protein [Trichomonas vaginalis G3]	3.99778e-31	K03424	Mg-dependent DNase
CC1G_05577T0	6.053	0	2.59765	0.0293	ABF51353	phosphatidylethanolamine binding protein isoform 1 [Bombyx mori]	5.47455e-15	ABF51354	phosphatidylethanolamine binding protein isoform 2 [Bombyx mori]	5.88997e-08	K06910
CC1G_05605T0	7.5663	0	2.91959	0.012122
CC1G_02860T0	9.0796	0	3.18263	0.005015	ABG79371	Man5C [Phanerochaete chrysosporium]	1.86279e-55	ABG79371	Man5C [Phanerochaete chrysosporium]	2.26027e-18
CC1G_02749T0	21.1857	4.2717	2.31021	0.002808
CC1G_02832T0	7.5663	0	2.91959	0.012122
CC1G_04872T0	6.053	0	2.59765	0.0293
CC1G_04843T0	12.1061	0	3.59766	0.000858	ABA46363	hydrophobin 1 [Heterobasidion annosum]	2.41197e-21	AAL05426	hydrophobin [Tricholoma terreum]	2.33198e-10
CC1G_03610T0	31.7786	2.1358	3.89521	1e-06
CC1G_05737T0	16.6459	3.2037	2.37736	0.005901	XP_001275733	Mitochondrial import inner membrane translocase subunit TIM23, putative [Aspergillus clavatus NRRL 1]	9.64949e-49	XP_001275733	Mitochondrial import inner membrane translocase subunit TIM23, putative [Aspergillus clavatus NRRL 1]	2.05496e-32
CC1G_09532T0	31.7786	6.4075	2.31022	0.000238	AAU94648	metalloprotease [Pleurotus ostreatus]	2.88497e-57	AAU94648	metalloprotease [Pleurotus ostreatus]	9.66784e-39
CC1G_09530T0	28.7521	8.5434	1.75079	0.002873	CAC03461	putative chloroperoxidase [Agaricus bisporus]	2.54741e-96	CAC03461	putative chloroperoxidase [Agaricus bisporus]	1.59812e-80
CC1G_05509T0	16.6459	0	4.0571	6.1e-05	XP_566548	C-14 sterol reductase [Cryptococcus neoformans var. neoformans JEC21]	1.19393e-103	XP_566548	C-14 sterol reductase [Cryptococcus neoformans var. neoformans JEC21]	1.93738e-88
CC1G_05519T0	13.6194	0	3.76759	0.000355
CC1G_08058T0	149.814	38.4455	1.96228	0	CAC78985	macrofage activating glycoprotein [Cryptococcus neoformans var. neoformans]	1.89771e-41	XP_567104	88 kDa immunoreactive mannoprotein MP88 [Cryptococcus neoformans var. neoformans JEC21]	2.23693e-30
CC1G_11776T0	18.1592	0	4.18263	2.5e-05	XP_001268328	dienelactone hydrolase family protein [Aspergillus clavatus NRRL 1]	7.2263e-26				K01061	carboxymethylenebutenolidase
CC1G_11786T0	10.5928	0	3.40501	0.002075
CC1G_07894T0	65.0706	7.4755	3.12176	0	NP_566272	dual specificity protein phosphatase family protein [Arabidopsis thaliana]	2.77735e-08
CC1G_07918T0	33.2919	11.7472	1.50285	0.00415
CC1G_04305T0	19.6725	0	4.29811	1e-05	XP_754260	extracellular serine-rich protein, putative [Aspergillus fumigatus Af293]	1.80916e-15	EAL85378	serine-threonine rich protein, putative [Aspergillus fumigatus Af293]	1.84195e-10
CC1G_04294T0	149.814	0	7.22703	0
CC1G_04248T0	6.053	0	2.59765	0.0293
CC1G_04318T0	19.6725	0	4.29811	1e-05	XP_569868	protein serine/threonine phosphatase 4 regulatory subunit 1 [Cryptococcus neoformans var. neoformans JEC21]	9.82365e-42	XP_569868	protein serine/threonine phosphatase 4 regulatory subunit 1 [Cryptococcus neoformans var. neoformans JEC21]	6.92259e-34
CC1G_02958T0	145.274	82.2306	0.821029	0.000196	XP_001275305	actin cytoskeleton protein (VIP1), putative [Aspergillus clavatus NRRL 1]	1.25344e-32
CC1G_02949T0	7.5663	0	2.91959	0.012122	O94632	Meiotically up-regulated gene 158 protein	6.29419e-111	XP_755900	DUF323 domain protein [Aspergillus fumigatus Af293]	2.03957e-55
CC1G_15006T0	39.345	0	5.29811	0	AAL84791	HSP30 [Exophiala dermatitidis]	5.42222e-12	AAL84791	HSP30 [Exophiala dermatitidis]	7.43144e-11
CC1G_02921T0	57.5043	34.1737	0.750783	0.038269
CC1G_02962T0	9.0796	0	3.18263	0.005015	XP_001267003	homeobox transcription factor, putative [Neosartorya fischeri NRRL 181]	1.37065e-11	AAT02761	AhpA [Emericella nidulans]	9.80766e-11
CC1G_10189T0	34.8052	4.2717	3.02642	4e-06	BAB84545	hydrophobin-251 [Pholiota nameko]	2.57313e-15	BAB84545	hydrophobin-251 [Pholiota nameko]	1.72116e-07
CC1G_09293T0	6.053	0	2.59765	0.0293
CC1G_06603T0	33.2919	8.5434	1.96229	0.000578	XP_001587206	Brt1 [Sclerotinia sclerotiorum 1980]	1.42977e-26	CAF05868	probable brt1 protein [Neurospora crassa]	2.68025e-09	K07567	TdcF protein
CC1G_06580T0	9.0796	0	3.18263	0.005015	XP_001275870	TAM domain methyltransferase, putative [Aspergillus clavatus NRRL 1]	2.84691e-20
CC1G_06571T0	10.5928	0	3.40501	0.002075	XP_569654	elongation factor ts (ef-ts) [Cryptococcus neoformans var. neoformans JEC21]	8.31838e-32	XP_569654	elongation factor ts (ef-ts) [Cryptococcus neoformans var. neoformans JEC21]	1.20679e-33	K02357	elongation factor EF-Ts
CC1G_06546T0	7.5663	0	2.91959	0.012122
CC1G_06590T0	24.2123	7.4755	1.6955	0.009454	EDN16169	pyrazinamidase/nicotinamidase [Vibrio cholerae AM-19226]	3.20982e-44	ZP_00754960	COG1335: Amidases related to nicotinamidase [Vibrio cholerae O395]	4.44733e-43	K01440	nicotinamidase
CC1G_04585T0	18.1592	3.2037	2.50289	0.003053	XP_001264238	Hsp70 family protein [Neosartorya fischeri NRRL 181]	2.86945e-24	XP_001264238	Hsp70 family protein [Neosartorya fischeri NRRL 181]	3.39544e-08
CC1G_03158T0	13.6194	0	3.76759	0.000355
CC1G_03111T0	6.053	0	2.59765	0.0293	NP_001017115	phosphatidylinositol glycan, class T [Xenopus tropicalis]	6.26796e-79	NP_572475	CG11190-PA [Drosophila melanogaster]	2.7672e-49	K05292	phosphatidylinositol glycan, class T
CC1G_06274T0	12.1061	0	3.59766	0.000858
CC1G_03714T0	36.3185	13.8831	1.38737	0.00434	XP_570172	6-phosphogluconolactonase [Cryptococcus neoformans var. neoformans JEC21]	2.08596e-82	XP_570172	6-phosphogluconolactonase [Cryptococcus neoformans var. neoformans JEC21]	6.76986e-77	K01057	6-phosphogluconolactonase
CC1G_03638T0	52.9644	4.2717	3.63214	0	XP_750551	DnaJ chaperone (Caj1), putative [Aspergillus fumigatus Af293]	9.09297e-37	XP_001272574	DnaJ chaperone (Caj1), putative [Aspergillus clavatus NRRL 1]	2.56868e-20
CC1G_03645T0	6.053	0	2.59765	0.0293	XP_572786	cyclin-dependent protein kinase regulator [Cryptococcus neoformans var. neoformans JEC21]	6.77364e-43	XP_572786	cyclin-dependent protein kinase regulator [Cryptococcus neoformans var. neoformans JEC21]	5.09685e-36	K06634	cyclin H
CC1G_03728T0	40.8583	21.3586	0.935812	0.036908	XP_317609	AGAP007882-PA [Anopheles gambiae str. PEST]	7.01742e-69	XP_567615	35S primary transcript processing-related protein [Cryptococcus neoformans var. neoformans JEC21]	1.44477e-46
CC1G_03772T0	13.6194	0	3.76759	0.000355	XP_567322	dicarboxylic acid transporter [Cryptococcus neoformans var. neoformans JEC21]	3.03528e-44	XP_001260760	mitochondrial dicarboxylate carrier, putative [Neosartorya fischeri NRRL 181]	1.67925e-20
CC1G_15645T0	363.185	5.3396	6.08783	0
CC1G_15644T0	119.548	22.4265	2.41432	0
CC1G_10591T0	9.0796	0	3.18263	0.005015	XP_749195	glutathione S-transferase, putative [Aspergillus fumigatus Af293]	1.90335e-15	ABF18476	glutathione S-transferase [Aedes aegypti]	1.64645e-07
CC1G_10614T0	74.1502	0	6.21238	0
CC1G_09783T0	13.6194	0	3.76759	0.000355
CC1G_05872T0	9.0796	0	3.18263	0.005015	XP_001267951	zinc-binding oxidoreductase ToxD, putative [Aspergillus clavatus NRRL 1]	2.92775e-42	XP_001267951	zinc-binding oxidoreductase ToxD, putative [Aspergillus clavatus NRRL 1]	1.00897e-35
CC1G_15383T0	1091.07	27.7662	5.29627	0
CC1G_05826T0	31.7786	16.0189	0.988281	0.042857	O74187	Aldehyde dehydrogenase (ALDDH)	0	O74187	Aldehyde dehydrogenase (ALDDH)	2.26652e-179	K00128	aldehyde dehydrogenase (NAD+)
CC1G_12295T0	28.7521	0	4.8456	0	YP_741373	glutaredoxin [Alkalilimnicola ehrlichei MLHE-1]	7.23467e-10	CAL46260	putative mitochondrial inner membrane protein 1 [Botryotinia fuckeliana]	3.20595e-22
CC1G_02043T0	48.4246	2.1358	4.50289	0	XP_755596	integral membrane protein [Aspergillus fumigatus Af293]	4.62857e-05
CC1G_02034T0	6.053	0	2.59765	0.0293	XP_761532	GBA4.USTMA Guanine nucleotide-binding protein alpha-4 subunit [Ustilago maydis 521]	2.45149e-39	XP_761532	GBA4.USTMA Guanine nucleotide-binding protein alpha-4 subunit [Ustilago maydis 521]	1.34265e-19
CC1G_01959T0	7.5663	0	2.91959	0.012122
CC1G_02026T0	54.4777	21.3586	1.35085	0.000611	AAM74081	Rho2 GTP binding protein [Ustilago maydis]	3.40532e-61	XP_571709	Rho small monomeric GTPase [Cryptococcus neoformans var. neoformans JEC21]	6.0328e-36
CC1G_10354T0	529.645	46.9889	3.49463	0
CC1G_10355T0	113.495	30.97	1.87369	0
CC1G_13274T0	31.7786	0	4.98998	0
CC1G_09478T0	6.053	0	2.59765	0.0293	XP_001275918	NAD-binding Rossmann fold oxidoreductase family protein [Aspergillus clavatus NRRL 1]	4.47923e-43	XP_001275918	NAD-binding Rossmann fold oxidoreductase family protein [Aspergillus clavatus NRRL 1]	2.99957e-23
CC1G_10394T0	375.291	82.2306	2.19026	0
CC1G_10395T0	349.566	27.7662	3.65416	0
CC1G_05954T0	31.7786	3.2037	3.31024	7e-06	XP_001257472	GPI anchored protein, putative [Neosartorya fischeri NRRL 181]	2.45523e-08
CC1G_05908T0	10.5928	0	3.40501	0.002075	XP_001265572	catalase [Neosartorya fischeri NRRL 181]	0	AAR17472	catalase [Cochliobolus heterostrophus]	0
CC1G_09624T0	12.1061	0	3.59766	0.000858	ZP_01422708	Twin-arginine translocation pathway signal [Caulobacter sp. K31]	1.15208e-21	ZP_01422708	Twin-arginine translocation pathway signal [Caulobacter sp. K31]	4.07605e-16
CC1G_07977T0	15.1327	0	3.9196	0.000147
CC1G_07947T0	10.5928	0	3.40501	0.002075	XP_001274678	oxidoreductase, short chain dehydrogenase/reductase family [Aspergillus clavatus NRRL 1]	1.59463e-34	YP_110854	short chain dehydrogenase [Burkholderia pseudomallei K96243]	2.57306e-14
CC1G_07945T0	33.2919	17.0868	0.962289	0.047302
CC1G_11565T0	6.053	0	2.59765	0.0293	XP_571518	cleavage/polyadenylation specificity factor [Cryptococcus neoformans var. neoformans JEC21]	2.53399e-79	XP_571518	cleavage/polyadenylation specificity factor [Cryptococcus neoformans var. neoformans JEC21]	8.86259e-66	K06100	symplekin
CC1G_14142T0	7.5663	0	2.91959	0.012122
CC1G_09339T0	27.2388	6.4075	2.08783	0.001296
CC1G_09350T0	6.053	0	2.59765	0.0293
CC1G_13072T0	10.5928	0	3.40501	0.002075
CC1G_10545T0	42.3715	10.6793	1.98828	8.8e-05	AAH72639	2010300C02Rik protein [Mus musculus]	7.75043e-08	ABD14580	zonadhesin variant 6 [Pongo pygmaeus]	9.81152e-09
CC1G_02222T0	49.9379	0	5.64206	0
CC1G_02196T0	22.699	0	4.50456	2e-06	XP_001384300	NADPH-dependent alcohol dehydrogenase [Pichia stipitis CBS 6054]	4.23376e-101	XP_001384300	NADPH-dependent alcohol dehydrogenase [Pichia stipitis CBS 6054]	8.33103e-37	K00095	mannitol dehydrogenase
CC1G_02161T0	6.053	0	2.59765	0.0293
CC1G_02126T0	7.5663	0	2.91959	0.012122
CC1G_02181T0	6.053	0	2.59765	0.0293	CAA71652	CoH1 [Coprinopsis cinerea]	4.20318e-34	CAA71652	CoH1 [Coprinopsis cinerea]	9.52934e-20
CC1G_02182T0	80.2033	0	6.32559	0	CAA71652	CoH1 [Coprinopsis cinerea]	1.21238e-25	CAA74987	hydrophobin [Pleurotus ostreatus]	3.26485e-15
CC1G_02183T0	729.397	2.1358	8.41578	0	CAA71652	CoH1 [Coprinopsis cinerea]	6.59536e-40	CAA71652	CoH1 [Coprinopsis cinerea]	6.28477e-29
CC1G_02184T0	879.211	0	9.78006	0	CAA71652	CoH1 [Coprinopsis cinerea]	1.61502e-33	CAA71652	CoH1 [Coprinopsis cinerea]	2.85116e-30
CC1G_02204T0	6.053	0	2.59765	0.0293	XP_571431	glycogen phosphorylase [Cryptococcus neoformans var. neoformans JEC21]	0	1YGP_A	Chain A, Phosphorylated Form Of Yeast Glycogen Phosphorylase With Phosphate Bound In The Active Site.	3.33782e-64	K00688	starch phosphorylase
CC1G_04976T0	89.283	0	6.48031	0	Q9UVF8	Thiazole biosynthetic enzyme, mitochondrial precursor	9.67463e-70	Q9UVF8	Thiazole biosynthetic enzyme, mitochondrial precursor	4.82908e-81	K03146	thiamine biosynthetic enzyme
CC1G_04959T0	19.6725	0	4.29811	1e-05	XP_001270808	glutathione S-transferase, putative [Aspergillus clavatus NRRL 1]	1.25307e-13	XP_001270808	glutathione S-transferase, putative [Aspergillus clavatus NRRL 1]	4.90144e-08
CC1G_15042T0	74.1502	41.6493	0.832158	0.008968
CC1G_07060T0	6.053	0	2.59765	0.0293	XP_567290	PRO1 protein [Cryptococcus neoformans var. neoformans JEC21]	8.24464e-14	XP_748571	C6 transcription factor, putative [Aspergillus fumigatus Af293]	8.69857e-07
CC1G_07080T0	18.1592	0	4.18263	2.5e-05	XP_001273120	GNAT family acetyltransferase, putative [Aspergillus clavatus NRRL 1]	5.39871e-28	XP_001273120	GNAT family acetyltransferase, putative [Aspergillus clavatus NRRL 1]	1.74684e-35
CC1G_07096T0	13.6194	0	3.76759	0.000355
CC1G_07100T0	272.389	0	8.08952	0
CC1G_11000T0	15.1327	0	3.9196	0.000147
CC1G_08332T0	6.053	0	2.59765	0.0293	XP_751036	DUF636 domain protein [Aspergillus fumigatus Af293]	7.72399e-20	XP_751036	DUF636 domain protein [Aspergillus fumigatus Af293]	5.30241e-14
CC1G_09843T0	6.053	0	2.59765	0.0293
CC1G_09846T0	9.0796	0	3.18263	0.005015	AAL06079	QDE2 protein [Blumeria graminis]	1.47998e-135	AAL06079	QDE2 protein [Blumeria graminis]	1.29465e-94
CC1G_09912T0	186.132	17.0868	3.44537	0
CC1G_13813T0	65.0706	0	6.02393	0
CC1G_13813T0	293.575	0	8.19758	0
CC1G_08260T0	15.1327	0	3.9196	0.000147
CC1G_11890T0	45.3981	0	5.50456	0	XP_001246353	glutathione S-transferase [Coccidioides immitis RS]	3.06188e-44	XP_001246353	glutathione S-transferase [Coccidioides immitis RS]	3.21972e-44
CC1G_02538T0	6.053	0	2.59765	0.0293	XP_749187	cellulose-binding GDSL lipase/acylhydrolase, putative [Aspergillus fumigatus Af293]	3.11982e-19	XP_749187	cellulose-binding GDSL lipase/acylhydrolase, putative [Aspergillus fumigatus Af293]	1.56567e-13
CC1G_02447T0	9.0796	0	3.18263	0.005015
CC1G_02492T0	19.6725	7.4755	1.39594	0.04013
CC1G_02530T0	93.8228	0	6.55187	0	XP_755660	alcohol dehydrogenase, putative [Aspergillus fumigatus Af293]	1.91567e-43	XP_755660	alcohol dehydrogenase, putative [Aspergillus fumigatus Af293]	1.40837e-33
CC1G_08250T0	37.8317	7.4755	2.33935	3.6e-05
CC1G_08207T0	12.1061	2.1358	2.50289	0.020302	XP_572178	flavin-adenine dinucleotide transporter [Cryptococcus neoformans var. neoformans JEC21]	1.38501e-82	AAI18860	LOC779525 protein [Xenopus tropicalis]	1.01741e-34
CC1G_08199T0	516.026	0	9.0113	0
CC1G_08198T0	6.053	0	2.59765	0.0293
CC1G_14884T0	15.1327	0	3.9196	0.000147
CC1G_08197T0	198.238	24.5624	3.01271	0
CC1G_08204T0	7.5663	0	2.91959	0.012122
CC1G_08239T0	10.5928	0	3.40501	0.002075	ZP_00977337	COG4922: Uncharacterized protein conserved in bacteria [Burkholderia cenocepacia PC184]	6.14693e-06
CC1G_08240T0	55.991	0	5.80712	0
CC1G_09210T0	6.053	0	2.59765	0.0293
CC1G_09241T0	46.9114	2.1358	4.45709	0	XP_001262810	phosphatidylserine decarboxylase family protein [Neosartorya fischeri NRRL 181]	3.48392e-74	XP_746759	phosphatidylserine decarboxylase family protein [Aspergillus fumigatus Af293]	1.28475e-74
CC1G_12426T0	6.053	0	2.59765	0.0293	XP_001272621	alpha/beta hydrolase, putative [Aspergillus clavatus NRRL 1]	7.48242e-27	ZP_01756471	putative alpha/beta hydrolase [Roseobacter sp. SK209-2-6]	2.21993e-09	K01567
CC1G_09444T0	6.053	0	2.59765	0.0293	NP_001012798	RNA binding motif protein 5 [Gallus gallus]	5.04502e-05
CC1G_10756T0	6.053	0	2.59765	0.0293
CC1G_10634T0	10.5928	2.1358	2.31024	0.038739
CC1G_10950T0	6.053	0	2.59765	0.0293
CC1G_14380T0	31.7786	10.6793	1.57324	0.003349	NP_001036972	ras protein [Bombyx mori]	1.04601e-47	EAT38763	RAS protein, putative [Aedes aegypti]	9.91218e-21	K07974	Ras family, other
CC1G_03980T0	7.5663	0	2.91959	0.012122
CC1G_03939T0	21.1857	0	4.40502	4e-06
CC1G_14791T0	13.6194	0	3.76759	0.000355
CC1G_07379T0	3173.33	1066.86	1.57262	0
CC1G_14211T0	6.053	0	2.59765	0.0293	XP_001260963	Mechanosensitive ion channel family [Neosartorya fischeri NRRL 181]	3.54639e-37
CC1G_07346T0	66.5839	25.6303	1.37732	0.000114	ZP_00345738	COG2814: Arabinose efflux permease [Nostoc punctiforme PCC 73102]	1.25943e-05
CC1G_07626T0	7.5663	0	2.91959	0.012122	AAV67972	FLU1-II [Ajellomyces capsulatus]	2.54499e-57	AAV67972	FLU1-II [Ajellomyces capsulatus]	2.43115e-57	K01915	glutamine synthetase
CC1G_03796T0	39.345	19.2227	1.03337	0.020989	XP_567927	nucleus protein [Cryptococcus neoformans var. neoformans JEC21]	1.21448e-28	XP_567927	nucleus protein [Cryptococcus neoformans var. neoformans JEC21]	1.67469e-06
CC1G_03790T0	46.9114	0	5.55187	0	AAX51843	glutamate decarboxylase [Paxillus involutus]	0	AAX51843	glutamate decarboxylase [Paxillus involutus]	1.75475e-117	K01580	glutamate decarboxylase
CC1G_03865T0	46.9114	5.3396	3.13513	0	XP_571817	pyruvate dehydrogenase protein x component, mitochondrial precursor [Cryptococcus neoformans var. neoformans JEC21]	5.77655e-15	XP_570444	dihydrolipoyllysine-residue acetyltransferase [Cryptococcus neoformans var. neoformans JEC21]	1.48527e-07
CC1G_03893T0	15.1327	4.2717	1.82479	0.028874
CC1G_07691T0	6.053	0	2.59765	0.0293	XP_001260063	NADH-dependent flavin oxidoreductase, putative [Neosartorya fischeri NRRL 181]	7.18433e-117	XP_749564	NADH-dependent flavin oxidoreductase, putative [Aspergillus fumigatus Af293]	4.27146e-118
CC1G_07702T0	3357.95	28.8341	6.86366	0	CAB85690	mismatched base pair and cruciform DNA recognition protein [Agaricus bisporus]	2.99704e-16	XP_569409	Hmp1 protein [Cryptococcus neoformans var. neoformans JEC21]	1.05747e-10
CC1G_07321T0	49.9379	0	5.64206	0	XP_001261781	hemerythrin HHE cation binding domain protein [Neosartorya fischeri NRRL 181]	2.76289e-39	XP_001275718	HHE domain protein [Aspergillus clavatus NRRL 1]	6.39424e-26
CC1G_07318T0	40.8583	0	5.35256	0
CC1G_07280T0	13.6194	3.2037	2.08785	0.035138	XP_566592	vesicle-associated membrane protein 712 [Cryptococcus neoformans var. neoformans JEC21]	4.21893e-56	XP_566592	vesicle-associated membrane protein 712 [Cryptococcus neoformans var. neoformans JEC21]	2.24658e-38	K08515	vesicle-associated membrane protein 7
CC1G_07290T0	19.6725	4.2717	2.2033	0.005089	XP_956963	probable dicarboxylate carrier protein [MIPS] [Neurospora crassa OR74A]	8.52925e-52	XP_567322	dicarboxylic acid transporter [Cryptococcus neoformans var. neoformans JEC21]	4.39294e-24
CC1G_07310T0	9.0796	0	3.18263	0.005015	AAN75183	LPD1 [Cryptococcus neoformans var. grubii]	0	AAN75183	LPD1 [Cryptococcus neoformans var. grubii]	3.72839e-169	K00382	dihydrolipoamide dehydrogenase
CC1G_14854T0	1573.8	148.442	3.40628	0	CAG29170	copper transporter [Pleurotus sp. &apos;Florida&apos;]	1.01326e-14
CC1G_13957T0	24.2123	8.5434	1.50286	0.020464	XP_572689	protein kinase [Cryptococcus neoformans var. neoformans JEC21]	6.50323e-143	XP_572689	protein kinase [Cryptococcus neoformans var. neoformans JEC21]	4.46821e-129	K08825	dual-specificity tyrosine-(Y)-phosphorylation regulated kinase
CC1G_05192T0	140.734	2.1358	6.04205	0	XP_001264326	Fasciclin domain family [Neosartorya fischeri NRRL 181]	1.64518e-21	XP_001264326	Fasciclin domain family [Neosartorya fischeri NRRL 181]	3.40716e-15
CC1G_13949T0	65.0706	6.4075	3.34417	0	EDN63827	conserved protein [Saccharomyces cerevisiae YJM789]	9.53714e-13
CC1G_13930T0	7.5663	0	2.91959	0.012122
CC1G_05078T0	22.699	6.4075	1.8248	0.006839	XP_001263811	dsDNA-binding protein PDCD5, putative [Neosartorya fischeri NRRL 181]	3.32212e-15	XP_001263811	dsDNA-binding protein PDCD5, putative [Neosartorya fischeri NRRL 181]	2.9813e-06	K06875
CC1G_05092T0	9.0796	0	3.18263	0.005015
CC1G_05197T0	10.5928	0	3.40501	0.002075	NP_595543	transcriptional regulator [Schizosaccharomyces pombe 972h-]	1.60673e-12	NP_595543	transcriptional regulator [Schizosaccharomyces pombe 972h-]	2.14315e-11
CC1G_04723T0	12.1061	0	3.59766	0.000858
CC1G_06180T0	24.2123	4.2717	2.50286	0.000848	NP_442379	cyanate hydratase [Synechocystis sp. PCC 6803]	6.85287e-28				K01725	cyanate lyase
CC1G_06167T0	13.6194	0	3.76759	0.000355	BAE71198	putative transporter-like protein [Trifolium pratense]	2.22833e-29	XP_750123	MFS transporter, putative [Aspergillus fumigatus Af293]	5.11371e-16
CC1G_14459T0	6.053	0	2.59765	0.0293	EDN64043	conserved protein [Saccharomyces cerevisiae YJM789]	3.97549e-16	NP_015046	Ypl277cp [Saccharomyces cerevisiae]	2.36094e-09
CC1G_06195T0	34.8052	2.1358	4.02645	0
CC1G_06964T0	6.053	0	2.59765	0.0293
CC1G_06946T0	28.7521	2.1358	3.75082	4e-06	XP_001269875	aspartyl-tRNA synthetase, cytoplasmic [Aspergillus clavatus NRRL 1]	3.90018e-20	XP_001269875	aspartyl-tRNA synthetase, cytoplasmic [Aspergillus clavatus NRRL 1]	5.86818e-15
CC1G_15545T0	7.5663	0	2.91959	0.012122
CC1G_06934T0	230.017	109.997	1.06428	0	1ITP_A	Chain A, Solution Structure Of Poia1	8.83069e-08
CC1G_14800T0	16.6459	5.3396	1.64036	0.039197	XP_001260430	cellulase, putative [Neosartorya fischeri NRRL 181]	9.38972e-48	XP_001260430	cellulase, putative [Neosartorya fischeri NRRL 181]	6.2763e-09
CC1G_09872T0	16.6459	4.2717	1.96228	0.016371
CC1G_15133T0	6.053	0	2.59765	0.0293	XP_001248318	protein-L-isoaspartate O-methyltransferase [Coccidioides immitis RS]	4.22994e-62	XP_001248318	protein-L-isoaspartate O-methyltransferase [Coccidioides immitis RS]	3.18136e-43	K00573	protein-L-isoaspartate(D-aspartate) O-methyltransferase
CC1G_08394T0	18.1592	0	4.18263	2.5e-05
CC1G_08387T0	7.5663	0	2.91959	0.012122
CC1G_08381T0	12.1061	0	3.59766	0.000858	XP_747075	ferric-chelate reductase (Fre2), putative [Aspergillus fumigatus Af293]	2.62182e-102	XP_747075	metalloreductase, putative [Aspergillus fumigatus Af293]	1.96789e-105	K00521	ferric-chelate reductase
CC1G_08391T0	60.5308	9.6113	2.65487	0
CC1G_09581T0	98.3626	0	6.62004	0
CC1G_08842T0	12.1061	0	3.59766	0.000858	AAI51492	Argonaute 2 [Bos taurus]	2.55034e-107	NP_694818	eukaryotic translation initiation factor 2C, 2 [Mus musculus]	1.05022e-17
CC1G_08848T0	6.053	0	2.59765	0.0293
CC1G_11334T0	12.1061	2.1358	2.50289	0.020302	XP_001266201	HypA-like protein, putative [Neosartorya fischeri NRRL 181]	5.1973e-35	XP_001266201	HypA-like protein, putative [Neosartorya fischeri NRRL 181]	1.33579e-23
CC1G_09707T0	16.6459	4.2717	1.96228	0.016371	AAX51844	3-deoxy-7-phosphoheptulonate synthase [Paxillus involutus]	3.58857e-126	NP_985501	AFL047Wp [Ashbya gossypii ATCC 10895]	1.79347e-96
CC1G_14225T0	18.1592	0	4.18263	2.5e-05	EAU91281	40S ribosomal protein S18 [Coprinopsis cinerea okayama7#130]	1.00306e-86	EAU91281	40S ribosomal protein S18 [Coprinopsis cinerea okayama7#130]	3.7021e-57
CC1G_14224T0	108.955	3.2037	5.08786	0	EAU91281	40S ribosomal protein S18 [Coprinopsis cinerea okayama7#130]	0	EAU91281	40S ribosomal protein S18 [Coprinopsis cinerea okayama7#130]	0	K03252	translation initiation factor eIF-3 subunit 8
CC1G_11525T0	236.07	0	7.88307	0	CAD10795	putative phosphatidic acid phosphatase [Pleurotus sp. &apos;Florida&apos;]	1.23477e-50	CAD10795	putative phosphatidic acid phosphatase [Pleurotus sp. &apos;Florida&apos;]	3.1706e-47
CC1G_04080T0	7.5663	0	2.91959	0.012122
CC1G_12110T0	323.84	77.9589	2.0545	0
CC1G_12113T0	10.5928	0	3.40501	0.002075	NP_015171	Pep4p [Saccharomyces cerevisiae]	3.81456e-12
CC1G_15527T0	7.5663	0	2.91959	0.012122	XP_571833	osmosensor [Cryptococcus neoformans var. neoformans JEC21]	6.97248e-05
CC1G_04562T0	6.053	0	2.59765	0.0293	ABL98208	serine protease [Hypsizygus marmoreus]	3.62385e-115	ABL98208	serine protease [Hypsizygus marmoreus]	3.53493e-60	K01362
CC1G_04499T0	19.6725	5.3396	1.88138	0.014081
CC1G_12264T0	139.221	0	7.12123	0
CC1G_12265T0	970.007	2.1358	8.82707	0
CC1G_12266T0	6.053	0	2.59765	0.0293	ZP_01992072	Vco29 [Vibrio parahaemolyticus AQ3810]	2.78017e-10	YP_563077	Glyoxalase/bleomycin resistance protein/dioxygenase [Shewanella denitrificans OS217]	3.3278e-09
CC1G_10160T0	39.345	13.8831	1.50285	0.001732	XP_568281	sterol metabolism-related protein [Cryptococcus neoformans var. neoformans JEC21]	3.21429e-30	XP_568281	sterol metabolism-related protein [Cryptococcus neoformans var. neoformans JEC21]	1.992e-15
CC1G_10151T0	33.2919	12.8151	1.37733	0.008094
CC1G_10168T0	45.3981	22.4265	1.01743	0.014911
CC1G_06676T0	10.5928	0	3.40501	0.002075
CC1G_12081T0	6.053	0	2.59765	0.0293	AAH91547	LOC553316 protein [Danio rerio]	1.65446e-07
CC1G_08735T0	482.733	0	8.91508	0
CC1G_08745T0	15.1327	0	3.9196	0.000147
CC1G_06016T0	6.053	0	2.59765	0.0293	XP_001267634	tyrosinase central domain protein [Neosartorya fischeri NRRL 181]	2.9195e-44	XP_001273482	tyrosinase central domain protein [Aspergillus clavatus NRRL 1]	3.53381e-24
CC1G_05990T0	13.6194	2.1358	2.67281	0.010533	CAJ12143	apoptosis-linked 2 protein [Lubomirskia baicalensis]	6.14834e-40	AAH44109	Pdcd6-prov protein [Xenopus laevis]	3.67381e-19
CC1G_05982T0	6.053	0	2.59765	0.0293
CC1G_06071T0	21.1857	0	4.40502	4e-06
CC1G_13787T0	6.053	0	2.59765	0.0293
CC1G_10104T0	30.2654	2.1358	3.82482	2e-06
CC1G_10097T0	116.522	0	6.86446	0
CC1G_10100T0	51.4512	0	5.68513	0
CC1G_10121T0	7.5663	0	2.91959	0.012122
CC1G_08163T0	7.5663	0	2.91959	0.012122	XP_001272036	glutathione transferase, putative [Aspergillus clavatus NRRL 1]	2.81154e-26	XP_001272036	glutathione transferase, putative [Aspergillus clavatus NRRL 1]	5.10536e-11
CC1G_08130T0	15.1327	0	3.9196	0.000147	NP_983585	ACR183Cp [Ashbya gossypii ATCC 10895]	1.74313e-23
CC1G_00892T0	6.053	0	2.59765	0.0293	XP_570171	mRNA polyadenylation-related protein [Cryptococcus neoformans var. neoformans JEC21]	5.30882e-84	XP_570171	mRNA polyadenylation-related protein [Cryptococcus neoformans var. neoformans JEC21]	9.92614e-45
CC1G_14823T0	68.0972	0	6.08952	0	XP_568483	(R,R)-butanediol dehydrogenase [Cryptococcus neoformans var. neoformans JEC21]	2.98664e-131	XP_568483	(R,R)-butanediol dehydrogenase [Cryptococcus neoformans var. neoformans JEC21]	3.49306e-103
CC1G_00837T0	16.6459	2.1358	2.96232	0.002798	XP_566968	cystathionine beta-synthase [Cryptococcus neoformans var. neoformans JEC21]	5.21803e-92	XP_001247186	cystathionine beta-synthase [Coccidioides immitis RS]	5.36255e-49	K01697	cystathionine beta-synthase
CC1G_00905T0	9.0796	0	3.18263	0.005015	XP_567717	transporter [Cryptococcus neoformans var. neoformans JEC21]	2.73188e-102	XP_567717	transporter [Cryptococcus neoformans var. neoformans JEC21]	3.6583e-44
CC1G_01657T0	6.053	0	2.59765	0.0293	XP_001387293	centromere-binding kinetochore protein [Pichia stipitis CBS 6054]	7.92833e-16	AAG38544	helix-loop-helix DNA binding protein [Pneumocystis carinii f. sp. carinii]	1.3145e-12	K09104	bHLH factor, other
CC1G_03278T0	10.5928	0	3.40501	0.002075
CC1G_01563T0	10.5928	2.1358	2.31024	0.038739
CC1G_01626T0	6.053	0	2.59765	0.0293	XP_001265700	S-adenosylmethionine-dependent methyltransferase, putative [Neosartorya fischeri NRRL 181]	1.1892e-27	XP_001265700	S-adenosylmethionine-dependent methyltransferase, putative [Neosartorya fischeri NRRL 181]	2.61819e-18
CC1G_01663T0	24.2123	8.5434	1.50286	0.020464	XP_570127	endoplasmic reticulum protein [Cryptococcus neoformans var. neoformans JEC21]	2.4535e-40	XP_570127	endoplasmic reticulum protein [Cryptococcus neoformans var. neoformans JEC21]	1.62717e-19
CC1G_15578T0	22.699	4.2717	2.40975	0.001544
CC1G_10303T0	328.38	87.5703	1.90685	0
CC1G_10342T0	254.23	0	7.98999	0
