# Supplementary material for: 5'-Serial Analysis of Gene Expression studies reveal a transcriptomic switch during fruiting body development in Coprinopsis cinerea
Source: BMC Genomics. 2013 Mar 20;14:195. doi: 10.1186/1471-2164-14-195 (PMC3606632; doi:10.1186/1471-2164-14-195)
Supplement: Additional file 3 — List of 716 genes differentially expressed in the S1-Pri stage. Expression level is evaluated by summing up the counts of all tags mapped to the putative 5′-UTR, divided by the total tag counts in the S1-Pri stage, and expressed in tags per 100,000. Differential expression is defined by p<0.05 in Fisher’s exact test. [file 1471-2164-14-195-S3.xlsx]

## Sheet: Sheet1
name	myc1	pri1	log2_myc1pri1	fisher_myc1pri1	blastp_id	blastp_description	blastp_evalue	blastx_id	blastx_description	blastx_evalue	ko_id	ko_description
CC1G_07865T0	0	10.6793	-3.41675	0.007025	XP_572034	vacuole fusion, non-autophagic-related protein [Cryptococcus neoformans var. neoformans JEC21]	3.13005e-26	XP_572034	vacuole fusion, non-autophagic-related protein [Cryptococcus neoformans var. neoformans JEC21]	3.53599e-13
CC1G_07830T0	0	9.6113	-3.26473	0.013065	XP_572680	nuclear mRNA splicing protein [Cryptococcus neoformans var. neoformans JEC21]	2.01016e-58	XP_572680	nuclear mRNA splicing protein [Cryptococcus neoformans var. neoformans JEC21]	1.29993e-81
CC1G_07829T0	0	6.4075	-2.67976	0.045616	XP_567840	cytoplasm protein [Cryptococcus neoformans var. neoformans JEC21]	6.92405e-68	XP_567840	cytoplasm protein [Cryptococcus neoformans var. neoformans JEC21]	7.94132e-54
CC1G_14363T0	0	6.4075	-2.67976	0.045616	EAU83175	serine/threonine-protein phosphatase PP2A-2 catalytic subunit [Coprinopsis cinerea okayama7#130]	6.31811e-141	EAU83175	serine/threonine-protein phosphatase PP2A-2 catalytic subunit [Coprinopsis cinerea okayama7#130]	1.47833e-127	K04382	protein phosphatase 2 (formerly 2A), catalytic subunit
CC1G_07862T0	99.8759	147.374	-0.561277	0.008488	ABI14440	alcohol oxidase [Gloeophyllum trabeum]	7.84673e-107	XP_001217810	alcohol oxidase [Aspergillus terreus NIH2624]	1.2418e-39
CC1G_07874T0	0	8.5434	-3.09481	0.024544	ABU51605	TdiD [Emericella nidulans]	3.46173e-55	XP_571491	aromatic-amino-acid transaminase [Cryptococcus neoformans var. neoformans JEC21]	1.32078e-10
CC1G_13164T0	6.053	41.6493	-2.78257	6e-06	XP_001385169	guanylate kinase (GUK1) [Pichia stipitis CBS 6054]	1.49356e-51	XP_001385169	guanylate kinase (GUK1) [Pichia stipitis CBS 6054]	6.35825e-43	K00942	guanylate kinase
CC1G_08649T0	0	6.4075	-2.67976	0.045616	EDN63464	branched-chain amino acid transaminase [Saccharomyces cerevisiae YJM789]	8.69905e-101	NP_012078	Bat1p [Saccharomyces cerevisiae]	5.09293e-81	K00826	branched-chain amino acid aminotransferase
CC1G_08619T0	0	7.4755	-2.90217	0.046459	AAI39616	LOC565404 protein [Danio rerio]	4.46387e-12	CAM18013	novel protein similar to Homo sapiens KIAA0553 protein [Mus musculus]	5.73218e-14
CC1G_08627T0	30.2654	54.4644	-0.847644	0.029327	XP_569799	endoplasmic reticulum protein [Cryptococcus neoformans var. neoformans JEC21]	4.55989e-30	XP_569799	endoplasmic reticulum protein [Cryptococcus neoformans var. neoformans JEC21]	1.24599e-20
CC1G_08644T0	0	8.5434	-3.09481	0.024544	XP_749511	oxysterol binding protein (Osh7), putative [Aspergillus fumigatus Af293]	5.22004e-90	AAY33179	OBPa [Candida parapsilosis]	3.14755e-44
CC1G_08655T0	9.0796	37.3775	-2.04147	0.000359	XP_754484	arsenite translocating ATPase ArsA, putative [Aspergillus fumigatus Af293]	2.68517e-112	XP_001271135	arsenite translocating ATPase ArsA, putative [Aspergillus clavatus NRRL 1]	2.13275e-102	K01551	arsenite-transporting ATPase
CC1G_01236T0	102.902	221.062	-1.10317	0	BAC78820	ubiquitin-conjugating enzyme9 [Coprinopsis cinerea]	9.84263e-84	BAC78820	ubiquitin-conjugating enzyme9 [Coprinopsis cinerea]	7.20738e-33	K10577	ubiquitin-conjugating enzyme E2 I
CC1G_01233T0	0	60.872	-5.92771	0	XP_567607	membrane transporter [Cryptococcus neoformans var. neoformans JEC21]	1.0148e-115	XP_567607	membrane transporter [Cryptococcus neoformans var. neoformans JEC21]	9.43025e-37
CC1G_13890T0	10.5928	34.1737	-1.6898	0.002941	NP_445783	thioredoxin 2 [Rattus norvegicus]	3.28876e-10	ZP_01418021	thioredoxin [Caulobacter sp. K31]	1.12127e-11
CC1G_01191T0	0	18.1548	-4.18228	0.000205	XP_569457	NEDD8 activating enzyme [Cryptococcus neoformans var. neoformans JEC21]	5.39731e-152	XP_569457	NEDD8 activating enzyme [Cryptococcus neoformans var. neoformans JEC21]	6.85451e-122	K10686	ubiquitin-activating enzyme E1 C
CC1G_01176T0	12.1061	28.8341	-1.25204	0.026053	XP_569347	vacuolar ATP synthase subunit d [Cryptococcus neoformans var. neoformans JEC21]	2.42557e-70	XP_569347	vacuolar ATP synthase subunit d [Cryptococcus neoformans var. neoformans JEC21]	8.63082e-76	K02149	V-type H+-transporting ATPase subunit D
CC1G_01137T0	15.1327	85.4344	-2.49715	0	XP_571357	6,7-dimethyl-8-ribityllumazine synthase [Cryptococcus neoformans var. neoformans JEC21]	2.74961e-54	XP_571357	6,7-dimethyl-8-ribityllumazine synthase [Cryptococcus neoformans var. neoformans JEC21]	1.54258e-48	K00794	riboflavin synthase beta chain
CC1G_01082T0	0	8.5434	-3.09481	0.024544	EAU88709	ATP synthase beta chain [Coprinopsis cinerea okayama7#130]	0	EAU88709	ATP synthase beta chain [Coprinopsis cinerea okayama7#130]	0	K02133	F-type H+-transporting ATPase beta chain
CC1G_01040T0	40.8583	77.9589	-0.932085	0.003157	XP_568917	SAR small monomeric GTPase [Cryptococcus neoformans var. neoformans JEC21]	2.6908e-89	XP_568917	SAR small monomeric GTPase [Cryptococcus neoformans var. neoformans JEC21]	1.02479e-51	K07977	Arf/Sar family, other
CC1G_01038T0	7.5663	51.2606	-2.76019	0	XP_571849	snRNP subunit [Cryptococcus neoformans var. neoformans JEC21]	7.42609e-39	XP_571849	snRNP subunit [Cryptococcus neoformans var. neoformans JEC21]	1.54409e-26
CC1G_01041T0	75.6635	149.51	-0.982575	1.7e-05
CC1G_01045T0	80.2033	114.269	-0.510696	0.036632	BAA95482	glia maturation factor beta [Cyprinus carpio]	6.58033e-19	XP_319810	ENSANGP00000016558 [Anopheles gambiae str. PEST]	1.24293e-12
CC1G_01093T0	6.053	34.1737	-2.49716	0.000122
CC1G_01152T0	0	6.4075	-2.67976	0.045616	XP_568136	eukaryotic translation initiation factor 2B subunit 2 [Cryptococcus neoformans var. neoformans JEC21]	2.82035e-74	XP_568136	eukaryotic translation initiation factor 2B subunit 2 [Cryptococcus neoformans var. neoformans JEC21]	6.11715e-58	K03754	translation initiation factor eIF-2B beta subunit
CC1G_01154T0	36.3185	133.491	-1.87797	0	EAW64799	coiled-coil domain containing 12, isoform CRA_d [Homo sapiens]	2.56708e-15	NP_001003589	coiled-coil domain containing 12 [Danio rerio]	1.12324e-07
CC1G_01159T0	4.5398	51.2606	-3.49715	0	XP_001261783	ADP-ribosylglycohydrolase, putative [Neosartorya fischeri NRRL 181]	2.88474e-41	XP_001261783	ADP-ribosylglycohydrolase, putative [Neosartorya fischeri NRRL 181]	1.96938e-48	K05521	ADP-ribosylglycohydrolase
CC1G_01175T0	62.0441	139.899	-1.17302	2e-06	XP_569252	structural constituent of ribosome [Cryptococcus neoformans var. neoformans JEC21]	2.96231e-48	XP_569252	structural constituent of ribosome [Cryptococcus neoformans var. neoformans JEC21]	4.03693e-43	K02898	large subunit ribosomal protein L26e
CC1G_01179T0	13.6194	37.3775	-1.45651	0.005267	XP_001540563	BET3 family protein [Ajellomyces capsulatus NAm1]	1.57739e-62	XP_001262863	BET3 family protein [Neosartorya fischeri NRRL 181]	4.1979e-47
CC1G_01182T0	3.0265	20.2906	-2.74509	0.002915	AAI23911	LOC548742 protein [Xenopus tropicalis]	6.46774e-09
CC1G_01199T0	0	11.7472	-3.55425	0.00382	NP_498993	RAB family member (rab-6.1) [Caenorhabditis elegans]	6.36813e-75	NP_181989	RAB6; GTP binding [Arabidopsis thaliana]	2.9291e-46	K07976	Rab family, other
CC1G_13889T0	0	6.4075	-2.67976	0.045616	EDN61426	DNA binding protein [Saccharomyces cerevisiae YJM789]	1.76802e-23
CC1G_01221T0	9.0796	40.5813	-2.16011	9.4e-05	XP_566752	methionine adenosyltransferase [Cryptococcus neoformans var. neoformans JEC21]	1.70437e-167	NP_013281	S-adenosylmethionine synthetase, catalyzes transfer of the adenosyl group of ATP to the sulfur atom of methionine; one of two differentially regulated isozymes (Sam1p and Sam2p) [Saccharomyces cerevisiae]	2.32231e-139	K00789	S-adenosylmethionine synthetase
CC1G_01230T0	0	55.5324	-5.79526	0	BAB84546	hydrophobin-263 [Pholiota nameko]	1.33315e-16	CAD12833	hydrophobin 2 [Pleurotus sp. &apos;Florida&apos;]	6.84905e-10
CC1G_13288T0	0	7.4755	-2.90217	0.046459	XP_570060	ER to Golgi transport-related protein [Cryptococcus neoformans var. neoformans JEC21]	4.29136e-55	XP_570060	ER to Golgi transport-related protein [Cryptococcus neoformans var. neoformans JEC21]	2.18392e-39
CC1G_01841T0	55.991	121.744	-1.12059	2.1e-05	AAZ14910	SEC61 [Coprinellus disseminatus]	4.16607e-26	AAZ14910	SEC61 [Coprinellus disseminatus]	9.36333e-19	K07342	protein transport protein Sec61 subunit gamma and related proteins
CC1G_01837T0	43.8848	97.1817	-1.14696	8.9e-05	CAL52492	Conserved alpha-helical protein (ISS) [Ostreococcus tauri]	1.12312e-10
CC1G_01791T0	3.0265	14.951	-2.30452	0.020806	Q5RFD3	Proteasome activator complex subunit 3 (Proteasome activator 28 subunit gamma) (PA28gamma) (PA28g) (Activator of multicatalytic protease subunit 3)	3.44145e-34	XP_001351949	subunit of proteaseome activator complex, putative [Plasmodium falciparum 3D7]	1.74086e-06	K06698	proteasome activator subunit 3 (PA28 gamma)
CC1G_01784T0	3.0265	13.8831	-2.19761	0.03374	NP_714119	Glycerol-3-phosphate dehydrogenase [Leptospira interrogans serovar Lai str. 56601]	3.31335e-59	YP_148073	NAD(P)H-dependent glycerol-3-phosphate dehydrogenase [Geobacillus kaustophilus HTA426]	5.95118e-41	K00057	glycerol-3-phosphate dehydrogenase (NAD(P)+)
CC1G_01773T0	37.8317	95.0458	-1.32903	1.5e-05	XP_001267301	37S ribosomal protein Rsm25 [Neosartorya fischeri NRRL 181]	1.71786e-13	XP_001267301	37S ribosomal protein Rsm25 [Neosartorya fischeri NRRL 181]	3.75249e-11
CC1G_01709T0	52.9644	80.0948	-0.596686	0.042292
CC1G_01723T0	0	8.5434	-3.09481	0.024544	XP_569298	cytosolic large ribosomal subunit protein [Cryptococcus neoformans var. neoformans JEC21]	1.86518e-75	XP_569298	cytosolic large ribosomal subunit protein [Cryptococcus neoformans var. neoformans JEC21]	1.70334e-45	K07565	60S ribosome subunit biogenesis protein NIP7
CC1G_01729T0	0	8.5434	-3.09481	0.024544	XP_568307	tricarboxylate carrier [Cryptococcus neoformans var. neoformans JEC21]	6.61042e-105	XP_568307	tricarboxylate carrier [Cryptococcus neoformans var. neoformans JEC21]	8.66394e-83
CC1G_01730T0	3.0265	18.1548	-2.58463	0.004885	XP_001542272	integral membrane protein 25D9-6 [Ajellomyces capsulatus NAm1]	2.27483e-43	XP_001261175	integral membrane protein 25D9-6 [Neosartorya fischeri NRRL 181]	1.37297e-16
CC1G_13694T0	0	12.8151	-3.67977	0.002101	XP_570711	cytoplasm protein [Cryptococcus neoformans var. neoformans JEC21]	5.04177e-57	NP_114415	TatD DNase domain containing 1 [Homo sapiens]	3.04747e-34	K03424	Mg-dependent DNase
CC1G_01767T0	0	7.4755	-2.90217	0.046459	XP_001656059	U2 small nuclear ribonucleoprotein, putative [Aedes aegypti]	3.44274e-71	EAT48579	U2 small nuclear ribonucleoprotein, putative [Aedes aegypti]	5.60057e-59
CC1G_01770T0	0	7.4755	-2.90217	0.046459	Q2UQ97	DNA replication regulator sld2	2.80557e-05
CC1G_13698T0	0	14.951	-3.90217	0.000656
CC1G_01807T0	0	11.7472	-3.55425	0.00382	XP_572666	DNA-directed RNA polymerases I, II, and III polypeptide [Cryptococcus neoformans var. neoformans JEC21]	5.48157e-32	XP_572666	DNA-directed RNA polymerases I, II, and III polypeptide [Cryptococcus neoformans var. neoformans JEC21]	6.16946e-28	K03014	DNA-directed RNA Polymerase II subunit F
CC1G_01817T0	0	6.4075	-2.67976	0.045616	AAZ14931	putative nucleoside-diphosphate-sugar epimerase [Coprinellus disseminatus]	7.70651e-90	AAZ14931	putative nucleoside-diphosphate-sugar epimerase [Coprinellus disseminatus]	6.60419e-81	K00329	NADH dehydrogenase
CC1G_01874T0	0	6.4075	-2.67976	0.045616
CC1G_12718T0	0	6.4075	-2.67976	0.045616	XP_001246353	glutathione S-transferase [Coccidioides immitis RS]	7.36983e-71	AAT91250	glutathione S-transferase [Paxillus involutus]	5.72392e-48	K00799	glutathione S-transferase
CC1G_07175T0	0	8.5434	-3.09481	0.024544
CC1G_14988T0	372.265	489.112	-0.393837	0.000479	XP_568654	60s ribosomal protein l17 [Cryptococcus neoformans var. neoformans JEC21]	5.78486e-60	NP_740781	Ribosomal Protein, Large subunit family member (rpl-17) [Caenorhabditis elegans]	7.81401e-29	K02880	large subunit ribosomal protein L17e
CC1G_07148T0	0	7.4755	-2.90217	0.046459	Q5R966	AN1-type zinc finger protein 2A	2.09003e-28	EAW87197	zinc finger, AN1-type domain 2A, isoform CRA_b [Homo sapiens]	9.62861e-14
CC1G_07131T0	16.6459	56.6003	-1.76564	5.9e-05	XP_566440	proteolysis and peptidolysis-related protein [Cryptococcus neoformans var. neoformans JEC21]	6.59927e-102	XP_566440	proteolysis and peptidolysis-related protein [Cryptococcus neoformans var. neoformans JEC21]	5.80388e-81
CC1G_07126T0	68.0972	155.918	-1.19512	0	XP_567077	chaperone [Cryptococcus neoformans var. neoformans JEC21]	4.08631e-29	XP_567077	chaperone [Cryptococcus neoformans var. neoformans JEC21]	2.70159e-22
CC1G_07178T0	0	12.8151	-3.67977	0.002101	NP_001049204	Os03g0186800 [Oryza sativa (japonica cultivar-group)]	2.42747e-10
CC1G_11475T0	408.583	965.41	-1.24051	0	XP_571980	60S ribosomal protein L24 (L30) [Cryptococcus neoformans var. neoformans JEC21]	2.38469e-37	XP_571980	60S ribosomal protein L24 (L30) [Cryptococcus neoformans var. neoformans JEC21]	6.8642e-31	K02896	large subunit ribosomal protein L24e
CC1G_08610T0	80.2033	129.22	-0.688091	0.003356	EAU89203	60S ribosomal protein L10 [Coprinopsis cinerea okayama7#130]	1.28397e-87	XP_569162	ribosomal L10 protein [Cryptococcus neoformans var. neoformans JEC21]	9.49736e-79	K02866	large subunit ribosomal protein L10e
CC1G_07500T0	189.159	307.564	-0.701288	4e-06	XP_566913	PRCDNA87 [Cryptococcus neoformans var. neoformans JEC21]	2.82191e-38	XP_566913	PRCDNA87 [Cryptococcus neoformans var. neoformans JEC21]	1.96348e-28	K02910	large subunit ribosomal protein L31e
CC1G_07496T0	7.5663	59.8041	-2.98258	0	EDL41563	mCG1922, isoform CRA_b [Mus musculus]	1.34453e-74	AAH97886	MGC115667 protein [Xenopus laevis]	1.81262e-48
CC1G_07492T0	0	6.4075	-2.67976	0.045616	XP_755284	universal stress protein family domain protein [Aspergillus fumigatus Af293]	5.35404e-32	XP_755284	universal stress protein family domain protein [Aspergillus fumigatus Af293]	1.45683e-24
CC1G_06431T0	0	7.4755	-2.90217	0.046459	NP_005871	DnaJ subfamily A member 2 [Homo sapiens]	1.72678e-64	NP_005871	DnaJ subfamily A member 2 [Homo sapiens]	2.51102e-51	K09503	DnaJ homolog, subfamily A, member 2
CC1G_06374T0	9.0796	24.5624	-1.43575	0.023834	XP_001263077	LRP16 family protein [Neosartorya fischeri NRRL 181]	9.72562e-50	YP_673485	Appr-1-p processing [Mesorhizobium sp. BNC1]	4.68275e-35
CC1G_06375T0	0	6.4075	-2.67976	0.045616
CC1G_06416T0	18.1592	35.2417	-0.956583	0.049136	NP_013167	Spc3p [Saccharomyces cerevisiae]	2.9812e-16	NP_013167	Spc3p [Saccharomyces cerevisiae]	7.93672e-10	K01423
CC1G_06429T0	34.8052	68.3475	-0.973586	0.004479	XP_570703	NADH-ubiquinone oxidoreductase 12 kda subunit, mitochondrial precursor [Cryptococcus neoformans var. neoformans JEC21]	1.22937e-17	XP_570703	NADH-ubiquinone oxidoreductase 12 kda subunit, mitochondrial precursor [Cryptococcus neoformans var. neoformans JEC21]	3.40673e-14
CC1G_03263T0	3.0265	18.1548	-2.58463	0.004885	XP_572153	vacuole protein [Cryptococcus neoformans var. neoformans JEC21]	4.97413e-45	EAL91670	Bax Inhibitor family protein [Aspergillus fumigatus Af293]	1.3417e-17	K06890
CC1G_03233T0	0	10.6793	-3.41675	0.007025	XP_567975	nucleus protein [Cryptococcus neoformans var. neoformans JEC21]	1.09548e-76	XP_567975	nucleus protein [Cryptococcus neoformans var. neoformans JEC21]	1.05477e-11
CC1G_03206T0	42.3715	112.133	-1.40404	1e-06	Q4WDD7	E3 ubiquitin-protein ligase bre1	3.85521e-33	NP_984934	AER074Wp [Ashbya gossypii ATCC 10895]	5.12846e-06
CC1G_03218T0	4.5398	20.2906	-2.16011	0.008233	XP_570909	septin [Cryptococcus neoformans var. neoformans JEC21]	8.18031e-135	XP_965058	septin [Neurospora crassa OR74A]	3.26005e-71
CC1G_03231T0	15.1327	50.1927	-1.72981	0.000213	XP_755891	V-ATPase proteolipid subunit Ppa1, putative [Aspergillus fumigatus Af293]	1.0635e-56	XP_755891	V-ATPase proteolipid subunit (Ppa1), putative [Aspergillus fumigatus Af293]	4.67851e-44	K03661	V-type H+-transporting ATPase 21kDa proteolipid subunit
CC1G_03235T0	0	14.951	-3.90217	0.000656	CAA36735	DNA-directed RNA polymerase [Arabidopsis thaliana]	7.19646e-07
CC1G_03251T0	6.053	52.3286	-3.11188	0	NP_952665	CoA-binding protein [Geobacter sulfurreducens PCA]	1.93964e-23
CC1G_03254T0	0	10.6793	-3.41675	0.007025	XP_001528363	carrier protein YMC1, mitochondrial precursor [Lodderomyces elongisporus NRRL YB-4239]	5.60862e-74	XP_571895	carrier protein ymc2, mitochondrial precursor [Cryptococcus neoformans var. neoformans JEC21]	2.57598e-45	K03454	mitochondrial carrier protein, MC family
CC1G_08019T0	0	21.3586	-4.41675	3.2e-05
CC1G_07995T0	0	8.5434	-3.09481	0.024544	XP_001358534	GA20524-PA [Drosophila pseudoobscura]	1.58575e-05
CC1G_07999T0	0	11.7472	-3.55425	0.00382	NP_595368	processome protein [Schizosaccharomyces pombe 972h-]	2.06099e-64	XP_570894	small nuclear ribonucleoprotein [Cryptococcus neoformans var. neoformans JEC21]	4.26993e-138
CC1G_08006T0	0	8.5434	-3.09481	0.024544	NP_649212	kin17 CG5649-PA [Drosophila melanogaster]	9.09381e-65	NP_649212	kin17 CG5649-PA [Drosophila melanogaster]	3.57429e-53
CC1G_08031T0	4.5398	42.7172	-3.23412	1e-06	XP_568633	hydrolase [Cryptococcus neoformans var. neoformans JEC21]	6.6679e-60	AAP47149	histidine triad protein member 5 [Danio rerio]	4.79598e-26
CC1G_08950T0	0	7.4755	-2.90217	0.046459	AAU94648	metalloprotease [Pleurotus ostreatus]	1.60697e-78	AAU94648	metalloprotease [Pleurotus ostreatus]	1.00003e-55
CC1G_08957T0	19.6725	66.2117	-1.75091	1.1e-05	XP_567521	ribosomal protein [Cryptococcus neoformans var. neoformans JEC21]	2.04009e-36	XP_567521	ribosomal protein [Cryptococcus neoformans var. neoformans JEC21]	4.92628e-26	K02875	large subunit ribosomal protein L14e
CC1G_12603T0	3.0265	16.0189	-2.40405	0.012821	XP_001276424	integral membrane protein, Mpv17/PMP22 family, putative [Aspergillus clavatus NRRL 1]	1.10336e-30	Q2TXA2	Protein sym1	6.55822e-06
CC1G_00723T0	77.1768	382.319	-2.30854	0	ABD64675	CGL3 lectin [Coprinopsis cinerea]	1.36052e-87	ABD64675	CGL3 lectin [Coprinopsis cinerea]	4.2058e-91
CC1G_00694T0	3.0265	16.0189	-2.40405	0.012821	EAA34614	60S ribosomal protein L2, mitochondrial precursor [Neurospora crassa OR74A]	1.86688e-87	NP_010864	Mitochondrial ribosomal protein of the large subunit, has similarity to E. coli L2 ribosomal protein; fat21 mutant allele causes inability to utilize oleate and may interfere with activity of the Adr1p transcription factor [Saccharomyces cerevisiae]	5.38169e-77	K02886	large subunit ribosomal protein L2
CC1G_00659T0	381.344	599.109	-0.651725	0	XP_570887	60s ribosomal protein l21-a [Cryptococcus neoformans var. neoformans JEC21]	1.73001e-64	NP_984607	AEL254Wp [Ashbya gossypii ATCC 10895]	2.98948e-42	K02889	large subunit ribosomal protein L21e
CC1G_00520T0	3.0265	20.2906	-2.74509	0.002915	XP_753795	high osmolarity signaling protein Sho1, putative [Aspergillus fumigatus Af293]	1.89475e-21	XP_753795	SHO1 protein [Aspergillus fumigatus Af293]	2.4597e-11
CC1G_00517T0	12.1061	29.902	-1.30451	0.026334	NP_863106	salicylate hydroxylase [Pseudomonas putida]	7.14176e-51	CAA58778	salicylate 1-monooxygenase [Pseudomonas putida]	4.48425e-29
CC1G_13731T0	4.5398	19.2227	-2.08211	0.013142
CC1G_00477T0	43.8848	129.22	-1.55803	0	AAP36848	Homo sapiens tubulin-specific chaperone a [synthetic construct]	6.95061e-13
CC1G_13730T0	33.2919	70.4834	-1.08211	0.001599	XP_569608	ribosomal protein L1 [Cryptococcus neoformans var. neoformans JEC21]	3.03173e-26	ZP_01654112	ribosomal protein L1 [Thermosipho melanesiensis BI429]	3.565e-17	K02863	large subunit ribosomal protein L1
CC1G_00486T0	0	7.4755	-2.90217	0.046459	CAE76162	related to snRNP-associated protein [Neurospora crassa]	1.02408e-129	CAE76162	related to snRNP-associated protein [Neurospora crassa]	3.63342e-104
CC1G_00561T0	4.5398	22.4265	-2.3045	0.003228	XP_001272089	prefoldin subunit 1, putative [Aspergillus clavatus NRRL 1]	2.51419e-15
CC1G_00567T0	0	10.6793	-3.41675	0.007025
CC1G_00571T0	0	7.4755	-2.90217	0.046459	YP_744366	LSU ribosomal protein L10P [Granulibacter bethesdensis CGDNIH1]	3.44442e-07	YP_744366	LSU ribosomal protein L10P [Granulibacter bethesdensis CGDNIH1]	3.32238e-07
CC1G_00652T0	3.0265	20.2906	-2.74509	0.002915	AAK83217	centrosomal protein centrin 3 [Rattus norvegicus]	5.21929e-54	CAB40791	centrin [Euplotes octocarinatus]	6.77471e-43
CC1G_00660T0	39.345	86.5024	-1.13656	0.000256	ABE68882	40S ribosomal protein S9 [Rhizoctonia solani]	7.873e-69	XP_758500	40S ribosomal protein S9 (S7) [Ustilago maydis 521]	1.3844e-65	K02997	small subunit ribosomal protein S9e
CC1G_00725T0	10.5928	40.5813	-1.93773	0.000367	XP_572446	NADH-ubiquinone oxidoreductase [Cryptococcus neoformans var. neoformans JEC21]	0	XP_572446	NADH-ubiquinone oxidoreductase [Cryptococcus neoformans var. neoformans JEC21]	8.86054e-143	K00333	NADH dehydrogenase I chain D
CC1G_00741T0	6.053	19.2227	-1.66709	0.029808	NP_058620	RWD domain containing 2B [Mus musculus]	5.41338e-10	AAF63681	orf5 protein [Mus musculus]	9.0832e-08
CC1G_09089T0	3.0265	28.8341	-3.25205	7.8e-05
CC1G_07243T0	0	48.0568	-5.58667	0
CC1G_11224T0	6.053	49.1248	-3.02073	0	XP_747218	DUF895 domain membrane protein [Aspergillus fumigatus Af293]	1.07876e-87	XP_747457	DUF895 domain membrane protein [Aspergillus fumigatus Af293]	1.50151e-32
CC1G_04440T0	0	8.5434	-3.09481	0.024544	XP_570193	protein transporter [Cryptococcus neoformans var. neoformans JEC21]	8.45715e-19	XP_570193	protein transporter [Cryptococcus neoformans var. neoformans JEC21]	4.87198e-09
CC1G_04425T0	4.5398	25.6303	-2.49715	0.001257	XP_567043	succinate-CoA ligase (ADP-forming) [Cryptococcus neoformans var. neoformans JEC21]	8.67128e-163	AAP83351	succinyl-CoA synthetase, beta subunit [Neocallimastix patriciarum]	8.44834e-107	K01903	succinyl-CoA synthetase beta chain
CC1G_04419T0	10.5928	25.6303	-1.27477	0.043262	AAQ82457	NADH-ubiquinone oxidoreductase 30.4 kDa subunit [Armillariella tabescens]	2.5406e-102	AAQ82457	NADH-ubiquinone oxidoreductase 30.4 kDa subunit [Armillariella tabescens]	3.02945e-62	K03936	NADH dehydrogenase (ubiquinone) Fe-S protein 3
CC1G_04355T0	269.362	367.368	-0.447679	0.000706	XP_572717	60S ribosomal protein L19 [Cryptococcus neoformans var. neoformans JEC21]	1.21548e-45	XP_572717	60S ribosomal protein L19 [Cryptococcus neoformans var. neoformans JEC21]	8.49089e-46	K02885	large subunit ribosomal protein L19e
CC1G_13586T0	0	13.8831	-3.79526	0.001168	XP_001263404	3-oxoacyl-(acyl-carrier-protein) reductase, putative [Neosartorya fischeri NRRL 181]	1.85511e-60	XP_001263404	3-oxoacyl-(acyl-carrier-protein) reductase, putative [Neosartorya fischeri NRRL 181]	2.53679e-41
CC1G_04334T0	0	10.6793	-3.41675	0.007025
CC1G_04343T0	7.5663	27.7662	-1.87567	0.005272	Q5KMG3	FK506-binding protein 1 (FKBP) (Peptidyl-prolyl cis-trans isomerase) (PPIase) (Rapamycin-binding protein)	4.42392e-36	Q5KMG3	FK506-binding protein 1 (FKBP) (Peptidyl-prolyl cis-trans isomerase) (PPIase) (Rapamycin-binding protein)	1.31791e-25	K09568	FK506-binding protein 1
CC1G_04388T0	290.548	376.98	-0.37571	0.003492	NP_595214	40S ribosomal protein S27 [Schizosaccharomyces pombe 972h-]	2.42411e-34	AAY85811	40S ribosomal protein S27 [Chaetomium globosum]	5.54694e-14	K02978	small subunit ribosomal protein S27e
CC1G_04394T0	7.5663	24.5624	-1.69879	0.011792	XP_755466	V-type ATPase F subunit, putative [Aspergillus fumigatus Af293]	8.68181e-40	XP_001384381	vacuolar H-ATPase 14 kDa subunit (subunit F) of the catalytic (V1) sector [Pichia stipitis CBS 6054]	5.45354e-11	K02151	V-type H+-transporting ATPase subunit F
CC1G_04426T0	0	17.0868	-4.09481	0.00039	P0C1J7	FK506-binding protein 5 (Peptidyl-prolyl cis-trans isomerase) (PPIase) (Rotamase)	5.68232e-07
CC1G_04427T0	0	7.4755	-2.90217	0.046459	AAM15960	histone deacetylase Hda1 [Ustilago maydis]	0	AAM15960	histone deacetylase Hda1 [Ustilago maydis]	6.43881e-126	K06067	histone deacetylase 1/2
CC1G_04428T0	0	9.6113	-3.26473	0.013065	XP_572842	peroxisomal protein [Cryptococcus neoformans var. neoformans JEC21]	6.0429e-65	XP_572842	peroxisomal protein [Cryptococcus neoformans var. neoformans JEC21]	3.75007e-51
CC1G_04439T0	7.5663	27.7662	-1.87567	0.005272	NP_001058751	Os07g0114300 [Oryza sativa (japonica cultivar-group)]	5.24678e-08
CC1G_11134T0	27.2388	57.6682	-1.08211	0.005525	XP_001268042	ribosomal protein L33, putative [Aspergillus clavatus NRRL 1]	2.07552e-09
CC1G_07804T0	0	10.6793	-3.41675	0.007025
CC1G_07744T0	0	24.5624	-4.61838	5e-06	NP_984079	ADL018Wp [Ashbya gossypii ATCC 10895]	3.55293e-24	NP_984079	ADL018Wp [Ashbya gossypii ATCC 10895]	8.37601e-14	K03564	bacterioferritin comigratory protein
CC1G_07750T0	37.8317	66.2117	-0.807491	0.016558	XP_572378	ribosomal protein L4 [Cryptococcus neoformans var. neoformans JEC21]	6.85157e-84	XP_572378	ribosomal protein L4 [Cryptococcus neoformans var. neoformans JEC21]	9.90603e-76	K02936	large subunit ribosomal protein L7Ae
CC1G_01453T0	0	7.4755	-2.90217	0.046459	XP_566820	mitochondrion protein [Cryptococcus neoformans var. neoformans JEC21]	5.9204e-05
CC1G_01436T0	0	12.8151	-3.67977	0.002101	XP_001261319	PCI domain protein [Neosartorya fischeri NRRL 181]	2.68742e-47	XP_001261319	PCI domain protein [Neosartorya fischeri NRRL 181]	3.04354e-30
CC1G_01387T0	74.1502	150.578	-1.02199	9e-06	XP_001270561	LYR family protein [Aspergillus clavatus NRRL 1]	1.46886e-18	XP_001270561	LYR family protein [Aspergillus clavatus NRRL 1]	2.53992e-07	K03965	NADH dehydrogenase (ubiquinone) 1 beta subcomplex 9
CC1G_01380T0	7.5663	38.4455	-2.34515	8.7e-05	XP_572762	U1 small nuclear ribonucleoprotein [Cryptococcus neoformans var. neoformans JEC21]	3.02759e-18	XP_572762	U1 small nuclear ribonucleoprotein [Cryptococcus neoformans var. neoformans JEC21]	1.87216e-10
CC1G_01379T0	3.0265	38.4455	-3.66709	1e-06	NP_010995	Vacuolar transporter chaperon (VTC) involved in distributing V-ATPase and other membrane proteins; together with other VTC proteins, forms a heterotetrameric complex that associates with the SNARE Nyv1p and the V0 sector of the V-ATPase [Saccharomyces cerevisiae]	2.09615e-41	NP_010995	Vacuolar transporter chaperon (VTC) involved in distributing V-ATPase and other membrane proteins; together with other VTC proteins, forms a heterotetrameric complex that associates with the SNARE Nyv1p and the V0 sector of the V-ATPase [Saccharomyces cerevisiae]	2.11922e-29
CC1G_01359T0	0	7.4755	-2.90217	0.046459	XP_001274344	1,4-alpha-glucan branching enzyme [Aspergillus clavatus NRRL 1]	0	XP_753590	1,4-alpha-glucan branching enzyme [Aspergillus fumigatus Af293]	0	K00700	1,4-alpha-glucan branching enzyme
CC1G_01357T0	0	7.4755	-2.90217	0.046459	XP_566780	art-4 protein [Cryptococcus neoformans var. neoformans JEC21]	3.22029e-65	XP_566780	art-4 protein [Cryptococcus neoformans var. neoformans JEC21]	4.0808e-29	K07060
CC1G_01335T0	111.982	205.043	-0.872657	5e-06	NP_001049239	Os03g0192400 [Oryza sativa (japonica cultivar-group)]	3.27204e-19				K00329	NADH dehydrogenase
CC1G_01331T0	0	7.4755	-2.90217	0.046459	XP_568103	ARF GTPase activator [Cryptococcus neoformans var. neoformans JEC21]	1.15181e-69	XP_568103	ARF GTPase activator [Cryptococcus neoformans var. neoformans JEC21]	4.50755e-33
CC1G_14677T0	0	18.1548	-4.18228	0.000205	XP_569537	acetyl/propionyl CoA carboxylase, beta subunit [Cryptococcus neoformans var. neoformans JEC21]	1.44974e-170	ZP_01165309	3-methylcrotonyl CoA carboxylase, beta subunit [Oceanospirillum sp. MED92]	1.27847e-115	K01969	3-methylcrotonyl-CoA carboxylase beta subunit
CC1G_01316T0	0	10.6793	-3.41675	0.007025	XP_566679	aminopeptidase [Cryptococcus neoformans var. neoformans JEC21]	2.60747e-92	XP_566679	aminopeptidase [Cryptococcus neoformans var. neoformans JEC21]	3.76666e-66
CC1G_01296T0	62.0441	164.461	-1.40638	0	XP_001536006	NADH-ubiquinone oxidoreductase subunit B17.2 [Ajellomyces capsulatus NAm1]	1.38244e-29	XP_001355984	GA16708-PA [Drosophila pseudoobscura]	1.26367e-06	K00329	NADH dehydrogenase
CC1G_14669T0	160.407	212.518	-0.405852	0.019831	XP_572711	40S ribosomal protein S7 [Cryptococcus neoformans var. neoformans JEC21]	4.78845e-76	XP_572711	40S ribosomal protein S7 [Cryptococcus neoformans var. neoformans JEC21]	2.01213e-67	K02993	small subunit ribosomal protein S7e
CC1G_01259T0	0	7.4755	-2.90217	0.046459	XP_568875	mitochondrial 40s ribosomal protein [Cryptococcus neoformans var. neoformans JEC21]	3.65515e-22	XP_001272983	40S ribosomal protein S14, putative [Aspergillus clavatus NRRL 1]	2.0778e-16
CC1G_01253T0	0	6.4075	-2.67976	0.045616	YP_001506322	glycosyl hydrolase 53 domain protein [Frankia sp. EAN1pec]	1.28065e-19	ZP_01461172	F5/8 type C domain protein [Stigmatella aurantiaca DW4/3-1]	4.00119e-06
CC1G_01248T0	3.0265	23.4944	-2.95659	0.000607	XP_572901	peptidase [Cryptococcus neoformans var. neoformans JEC21]	2.20362e-104	XP_572901	peptidase [Cryptococcus neoformans var. neoformans JEC21]	2.85559e-25
CC1G_01249T0	37.8317	136.695	-1.85329	0	XP_569121	60s ribosomal protein l19, mitochondrial precursor [Cryptococcus neoformans var. neoformans JEC21]	1.22954e-49	XP_569121	60s ribosomal protein l19, mitochondrial precursor [Cryptococcus neoformans var. neoformans JEC21]	8.10991e-47	K02867	large subunit ribosomal protein L11
CC1G_01271T0	6.053	44.8531	-2.88949	1e-06	AAS38620	similar to F55B11.3.p [Caenorhabditis elegans] [Dictyostelium discoideum]	4.37033e-13	AAS38620	similar to F55B11.3.p [Caenorhabditis elegans] [Dictyostelium discoideum]	2.39856e-09	K03133	transcription initiation factor TFIID subunit D7
CC1G_01276T0	0	24.5624	-4.61838	5e-06	CAL34142	putative proteasome subunit alpha type 3 [Nidula niveotomentosa]	1.08012e-77	AAT69640	putative proteasome subunit alpha type 3 [Oryza sativa (japonica cultivar-group)]	7.69983e-48	K02727	20S proteasome subunit alpha 7
CC1G_01278T0	28.7521	122.812	-2.09471	0	XP_647188	proteasome subunit beta type 6 [Dictyostelium discoideum AX4]	1.33896e-77	NP_001029541	proteasome (prosome, macropain) subunit, beta type, 6 [Bos taurus]	2.32315e-51	K02738	20S proteasome subunit beta 1
CC1G_01307T0	12.1061	27.7662	-1.1976	0.036774
CC1G_01315T0	0	99.3175	-6.63398	0	CAC35202	endochitinase [Amanita muscaria]	3.10052e-107	CAC35202	endochitinase [Amanita muscaria]	2.58826e-85
CC1G_01339T0	3.0265	25.6303	-3.08213	0.000217	XP_566933	prefoldin subunit 2 [Cryptococcus neoformans var. neoformans JEC21]	2.69644e-25	XP_001265273	prefoldin subunit 2, putative [Neosartorya fischeri NRRL 181]	6.63462e-11	K09549	prefoldin subunit 2
CC1G_01356T0	24.2123	46.9889	-0.95658	0.025041	XP_567367	arp2/3 complex 21 kda subunit (p21-arc) [Cryptococcus neoformans var. neoformans JEC21]	5.82505e-61	XP_001218428	ARP2/3 complex 21 kDa subunit [Aspergillus terreus NIH2624]	1.4986e-38	K05756	actin related protein 2/3 complex, subunit 3
CC1G_01375T0	7.5663	38.4455	-2.34515	8.7e-05	BAC77592	alpha1 tubulin [Coprinopsis cinerea]	0	P49741	Tubulin alpha-1A chain	0	K07374	tubulin alpha
CC1G_01378T0	0	14.951	-3.90217	0.000656	NP_001087876	MGC82015 protein [Xenopus laevis]	7.64882e-34	XP_001267288	DNA methyltransferase 1-associated protein DMAP1 [Neosartorya fischeri NRRL 181]	7.84854e-17
CC1G_01381T0	30.2654	63.0079	-1.05786	0.004008	XP_001134590	LSM (like-Sm) domain-containing protein [Dictyostelium discoideum AX4]	1.24487e-25	XP_001134590	LSM (like-Sm) domain-containing protein [Dictyostelium discoideum AX4]	3.00761e-12	K04796	small nuclear ribonucleoprotein
CC1G_01418T0	62.0441	135.627	-1.12828	5e-06	EAU84422	DNA damage checkpoint protein rad24 [Coprinopsis cinerea okayama7#130]	1.53195e-126	EAU84422	DNA damage checkpoint protein rad24 [Coprinopsis cinerea okayama7#130]	8.23567e-125	K06630	tyrosine 3-monooxygenase/tryptophan 5-monooxygenase activation
CC1G_01443T0	4.5398	19.2227	-2.08211	0.013142	XP_001272391	FAD dependent oxidoreductase, putative [Aspergillus clavatus NRRL 1]	2.43689e-39	YP_001093614	FAD linked oxidase domain protein [Shewanella loihica PV-4]	4.17557e-09	K00279	cytokinin dehydrogenase
CC1G_01449T0	0	8.5434	-3.09481	0.024544	XP_570279	succinate-semialdehyde dehydrogenase [Cryptococcus neoformans var. neoformans JEC21]	1.22905e-134	XP_570279	succinate-semialdehyde dehydrogenase [Cryptococcus neoformans var. neoformans JEC21]	1.90257e-98	K00135	succinate-semialdehyde dehydrogenase (NADP+)
CC1G_01458T0	10.5928	36.3096	-1.77727	0.001282	XP_568814	Eukaryotic translation initiation factor 3 subunit 7 [Cryptococcus neoformans var. neoformans JEC21]	9.14113e-148	XP_001275674	eukaryotic translation initiation factor 3 subunit EifCd, putative [Aspergillus clavatus NRRL 1]	8.45794e-107
CC1G_00461T0	52.9644	126.016	-1.25051	2e-06	XP_001593857	ATP synthase D chain, mitochondrial [Sclerotinia sclerotiorum 1980]	2.28199e-40	XP_001385720	ATP synthase d subunit [Pichia stipitis CBS 6054]	5.1913e-30	K02138	F-type H+-transporting ATPase d chain
CC1G_00444T0	3.0265	51.2606	-4.08213	0	XP_001259421	CCCH zinc finger DNA binding protein [Neosartorya fischeri NRRL 181]	3.12742e-06
CC1G_14658T0	30.2654	65.1437	-1.10596	0.002161	XP_572016	Rho GDP-dissociation inhibitor 1 [Cryptococcus neoformans var. neoformans JEC21]	3.22659e-42	XP_572016	Rho GDP-dissociation inhibitor 1 [Cryptococcus neoformans var. neoformans JEC21]	8.66987e-14
CC1G_00431T0	0	10.6793	-3.41675	0.007025	XP_001272849	nucleoporin Nsp1, putative [Aspergillus clavatus NRRL 1]	9.40535e-32	XP_001272849	nucleoporin Nsp1, putative [Aspergillus clavatus NRRL 1]	9.15453e-25
CC1G_00421T0	0	6.4075	-2.67976	0.045616	XP_569768	tetrahydrofolylpolyglutamate synthase [Cryptococcus neoformans var. neoformans JEC21]	3.27633e-130	XP_569768	tetrahydrofolylpolyglutamate synthase [Cryptococcus neoformans var. neoformans JEC21]	1.25847e-97	K01930	folylpolyglutamate synthase
CC1G_00399T0	0	7.4755	-2.90217	0.046459	XP_566539	sorbitol dehydrogenase [Cryptococcus neoformans var. neoformans JEC21]	2.46427e-118	XP_566646	sorbitol dehydrogenase [Cryptococcus neoformans var. neoformans JEC21]	4.23043e-68	K00008	L-iditol 2-dehydrogenase
CC1G_14647T0	0	11.7472	-3.55425	0.00382	XP_566538	cleavage/polyadenylation specificity factor [Cryptococcus neoformans var. neoformans JEC21]	5.36496e-24	XP_566538	cleavage/polyadenylation specificity factor [Cryptococcus neoformans var. neoformans JEC21]	1.2475e-17
CC1G_00384T0	0	9.6113	-3.26473	0.013065	XP_001209668	histone H3 [Aspergillus terreus NIH2624]	7.31678e-40	NP_173418	DNA binding [Arabidopsis thaliana]	6.41363e-24
CC1G_00377T0	16.6459	44.8531	-1.43004	0.001967	XP_571814	structural constituent of ribosome [Cryptococcus neoformans var. neoformans JEC21]	1.06735e-21	XP_571814	structural constituent of ribosome [Cryptococcus neoformans var. neoformans JEC21]	2.98707e-26	K02920	large subunit ribosomal protein L36e
CC1G_00347T0	3.0265	13.8831	-2.19761	0.03374	Q2UJ16	Mediator of RNA polymerase II transcription subunit 17 (Mediator complex subunit 17)	5.84035e-07
CC1G_00330T0	0	7.4755	-2.90217	0.046459	XP_746741	DUF1716 domain protein [Aspergillus fumigatus Af293]	3.43775e-68	EAL84703	DUF1716 domain protein [Aspergillus fumigatus Af293]	8.26161e-38
CC1G_00328T0	12.1061	29.902	-1.30451	0.026334	XP_568453	cytoplasm protein [Cryptococcus neoformans var. neoformans JEC21]	1.96219e-56	XP_568453	cytoplasm protein [Cryptococcus neoformans var. neoformans JEC21]	2.09463e-16
CC1G_00269T0	0	8.5434	-3.09481	0.024544	XP_001276085	Rheb small monomeric GTPase RhbA [Aspergillus clavatus NRRL 1]	3.60835e-49	XP_001276085	Rheb small monomeric GTPase RhbA [Aspergillus clavatus NRRL 1]	8.34483e-35	K07208	Ras homolog enriched in brain
CC1G_00267T0	0	6.4075	-2.67976	0.045616	XP_566784	cytoplasm protein [Cryptococcus neoformans var. neoformans JEC21]	1.87863e-42	XP_566784	cytoplasm protein [Cryptococcus neoformans var. neoformans JEC21]	5.02916e-31	K07050
CC1G_00238T0	30.2654	70.4834	-1.21961	0.000604	BAD11816	putative S-phase specific ribosomal protein cyc07 [Lentinula edodes]	9.27399e-114	BAD11816	putative S-phase specific ribosomal protein cyc07 [Lentinula edodes]	1.21227e-104	K02984	small subunit ribosomal protein S3Ae
CC1G_00197T0	7.5663	30.97	-2.03321	0.00136	NP_983979	ADL117Wp [Ashbya gossypii ATCC 10895]	1.35095e-11	NP_983979	ADL117Wp [Ashbya gossypii ATCC 10895]	2.05222e-11
CC1G_00190T0	0	6.4075	-2.67976	0.045616	XP_568739	glucan 1,3 beta-glucosidase protein [Cryptococcus neoformans var. neoformans JEC21]	9.51594e-50	XP_568739	glucan 1,3 beta-glucosidase protein [Cryptococcus neoformans var. neoformans JEC21]	3.88795e-17
CC1G_00149T0	33.2919	63.0079	-0.920361	0.009272	EAU84630	ADP-ribosylation factor 1 [Coprinopsis cinerea okayama7#130]	3.21588e-99	EAU84630	ADP-ribosylation factor 1 [Coprinopsis cinerea okayama7#130]	4.17709e-73	K07977	Arf/Sar family, other
CC1G_00108T0	7.5663	71.5513	-3.24132	0	NP_003087	small nuclear ribonucleoprotein polypeptide G [Homo sapiens]	3.8216e-19	NP_986058	AFR511Cp [Ashbya gossypii ATCC 10895]	9.10449e-11
CC1G_00095T0	6.053	33.1058	-2.45136	0.0002	XP_001273659	CBF/NF-Y family transcription factor, putative [Aspergillus clavatus NRRL 1]	5.84847e-36	XP_001258892	CBF/NF-Y family transcription factor, putative [Neosartorya fischeri NRRL 181]	7.73479e-19
CC1G_00042T0	4.5398	19.2227	-2.08211	0.013142
CC1G_00033T0	149.814	216.79	-0.533128	0.002327	XP_001259479	Ran-specific GTPase-activating protein 1, putative [Neosartorya fischeri NRRL 181]	8.10712e-58	XP_001259479	Ran-specific GTPase-activating protein 1, putative [Neosartorya fischeri NRRL 181]	9.81875e-41
CC1G_00013T0	13.6194	52.3286	-1.94194	4.2e-05
CC1G_00034T0	12.1061	38.4455	-1.66708	0.001841	XP_566482	COPII-coated vesicle protein [Cryptococcus neoformans var. neoformans JEC21]	1.2804e-54	XP_566482	COPII-coated vesicle protein [Cryptococcus neoformans var. neoformans JEC21]	5.61806e-31
CC1G_14586T0	7.5663	21.3586	-1.49716	0.040199	XP_572449	50s ribosomal protein l19 [Cryptococcus neoformans var. neoformans JEC21]	7.89786e-17	XP_572449	50s ribosomal protein l19 [Cryptococcus neoformans var. neoformans JEC21]	7.55497e-17
CC1G_00106T0	0	12.8151	-3.67977	0.002101	XP_567632	regulation of meiosis-related protein [Cryptococcus neoformans var. neoformans JEC21]	5.04654e-98	XP_567632	regulation of meiosis-related protein [Cryptococcus neoformans var. neoformans JEC21]	2.33427e-63
CC1G_00118T0	0	9.6113	-3.26473	0.013065	XP_571977	ER to Golgi transport-related protein [Cryptococcus neoformans var. neoformans JEC21]	7.4879e-52	XP_001266208	erp2,4 [Neosartorya fischeri NRRL 181]	4.66039e-28
CC1G_00125T0	4.5398	34.1737	-2.91219	3.8e-05	XP_368728	deoxyuridine 5&apos;-triphosphate nucleotidohydrolase [Magnaporthe grisea 70-15]	1.59e-50	XP_001220139	dUTP pyrophosphatase [Chaetomium globosum CBS 148.51]	1.87426e-21	K01520	dUTP pyrophosphatase
CC1G_14591T0	12.1061	28.8341	-1.25204	0.026053	XP_569297	proteasome subunit alpha type 1 [Cryptococcus neoformans var. neoformans JEC21]	1.5071e-92	XP_569297	proteasome subunit alpha type 1 [Cryptococcus neoformans var. neoformans JEC21]	1.17601e-58	K02725	20S proteasome subunit alpha 6
CC1G_14594T0	3.0265	20.2906	-2.74509	0.002915	ZP_01439972	single-strand DNA binding protein [Fulvimarina pelagi HTCC2506]	1.98747e-07
CC1G_00146T0	12.1061	55.5324	-2.1976	4e-06	BAC77593	alpha2 tubulin [Coprinopsis cinerea]	0	BAC77593	alpha2 tubulin [Coprinopsis cinerea]	0	K07374	tubulin alpha
CC1G_00158T0	22.699	145.239	-2.67772	0	XP_001273801	extracellular conserved serine-rich protein [Aspergillus clavatus NRRL 1]	8.76797e-08
CC1G_00160T0	0	14.951	-3.90217	0.000656	XP_569630	nicotinate-nucleotide diphosphorylase (carboxylating) [Cryptococcus neoformans var. neoformans JEC21]	2.5442e-93	XP_569630	nicotinate-nucleotide diphosphorylase (carboxylating) [Cryptococcus neoformans var. neoformans JEC21]	1.63698e-80	K00767	nicotinate-nucleotide pyrophosphorylase (carboxylating)
CC1G_00164T0	4.5398	17.0868	-1.91218	0.033177	ZP_00743041	3-hydroxybutyryl-CoA dehydratase [Bacillus thuringiensis serovar israelensis ATCC 35646]	2.79729e-43	NP_832246	enoyl-CoA hydratase [Bacillus cereus ATCC 14579]	1.47301e-25	K01692	enoyl-CoA hydratase
CC1G_00172T0	205.805	378.048	-0.877291	0
CC1G_00179T0	4.5398	17.0868	-1.91218	0.033177	XP_566818	protein-vacuolar targeting-related protein [Cryptococcus neoformans var. neoformans JEC21]	5.86841e-36	XP_566818	protein-vacuolar targeting-related protein [Cryptococcus neoformans var. neoformans JEC21]	1.00406e-30
CC1G_00201T0	0	7.4755	-2.90217	0.046459	BAB13815	ribonucleotide reductase small subunit [Lentinula edodes]	4.4932e-122	BAB13815	ribonucleotide reductase small subunit [Lentinula edodes]	5.93617e-147
CC1G_00210T0	3.0265	14.951	-2.30452	0.020806
CC1G_00229T0	25.7256	93.9779	-1.86912	0
CC1G_14619T0	3.0265	16.0189	-2.40405	0.012821	NP_012168	Fmc1p [Saccharomyces cerevisiae]	9.13281e-05
CC1G_00296T0	7.5663	32.0379	-2.08212	0.000864	XP_571022	NTL02AT1906 50S ribosomal protein L22 [Cryptococcus neoformans var. neoformans JEC21]	2.09952e-22	XP_571022	NTL02AT1906 50S ribosomal protein L22 [Cryptococcus neoformans var. neoformans JEC21]	1.91241e-19
CC1G_00303T0	40.8583	112.133	-1.45651	0	XP_567099	ribosomal protein L35 [Cryptococcus neoformans var. neoformans JEC21]	7.23261e-42	XP_567099	ribosomal protein L35 [Cryptococcus neoformans var. neoformans JEC21]	5.81401e-26	K02918	large subunit ribosomal protein L35e
CC1G_00309T0	0	12.8151	-3.67977	0.002101	XP_717481	putative H/ACA snoRNP component [Candida albicans SC5314]	7.53359e-25	XP_717481	putative H/ACA snoRNP component [Candida albicans SC5314]	6.47631e-21
CC1G_00350T0	0	22.4265	-4.48713	1.8e-05	XP_566837	isocitrate dehydrogenase [Cryptococcus neoformans var. neoformans JEC21]	5.80753e-153	XP_566837	isocitrate dehydrogenase [Cryptococcus neoformans var. neoformans JEC21]	4.10579e-85	K00030	isocitrate dehydrogenase (NAD+)
CC1G_00372T0	3.0265	13.8831	-2.19761	0.03374	XP_567378	isocitrate dehydrogenase (NAD+) [Cryptococcus neoformans var. neoformans JEC21]	1.56828e-146	XP_567378	isocitrate dehydrogenase (NAD+) [Cryptococcus neoformans var. neoformans JEC21]	1.09735e-119	K00030	isocitrate dehydrogenase (NAD+)
CC1G_00382T0	133.168	211.45	-0.667073	0.000237	XP_571207	structural constituent of ribosome [Cryptococcus neoformans var. neoformans JEC21]	9.97742e-78	XP_571207	structural constituent of ribosome [Cryptococcus neoformans var. neoformans JEC21]	1.92424e-74	K02934	large subunit ribosomal protein L6e
CC1G_00385T0	0	6.4075	-2.67976	0.045616	EDN62093	conserved protein [Saccharomyces cerevisiae YJM789]	2.52972e-13
CC1G_00440T0	0	16.0189	-4.0017	0.000372	BAE47513	putative cyclic AMP-dependent protein kinase regulatory subunit [Schizophyllum commune]	7.44144e-134	BAE47513	putative cyclic AMP-dependent protein kinase regulatory subunit [Schizophyllum commune]	1.12037e-139	K04739	cAMP-dependent protein kinase regulator
CC1G_00454T0	186.132	341.738	-0.876562	0
CC1G_00459T0	3.0265	13.8831	-2.19761	0.03374	XP_750614	Fe superoxide dismutase, putative [Aspergillus fumigatus Af293]	2.5819e-13
CC1G_10557T0	0	11.7472	-3.55425	0.00382	XP_570032	protein kinase regulator [Cryptococcus neoformans var. neoformans JEC21]	9.62065e-17	XP_570032	protein kinase regulator [Cryptococcus neoformans var. neoformans JEC21]	2.26775e-09
CC1G_10565T0	0	6.4075	-2.67976	0.045616
CC1G_12687T0	0	12.8151	-3.67977	0.002101
CC1G_12688T0	0	51.2606	-5.67978	0	YP_322046	Aldo/keto reductase [Anabaena variabilis ATCC 29413]	2.02242e-58	YP_322046	Aldo/keto reductase [Anabaena variabilis ATCC 29413]	3.2757e-34
CC1G_10285T0	0	6.4075	-2.67976	0.045616
CC1G_10267T0	9.0796	34.1737	-1.91219	0.001382	XP_001275834	DUF866 domain protein [Aspergillus clavatus NRRL 1]	6.28154e-31
CC1G_10272T0	0	10.6793	-3.41675	0.007025	XP_571914	succinyl-coa ligase subunit alpha [Cryptococcus neoformans var. neoformans JEC21]	7.34084e-101	NP_999574	succinate-CoA ligase, GDP-forming, alpha subunit [Sus scrofa]	1.87942e-57	K01902	succinyl-CoA synthetase alpha chain
CC1G_10299T0	3.0265	28.8341	-3.25205	7.8e-05
CC1G_06891T0	0	12.8151	-3.67977	0.002101	AAU94648	metalloprotease [Pleurotus ostreatus]	9.48374e-79	NP_924609	metalloprotease MEP1 homolog [Gloeobacter violaceus PCC 7421]	4.1435e-45
CC1G_06888T0	0	10.6793	-3.41675	0.007025
CC1G_06877T0	36.3185	84.3665	-1.21597	0.000182
CC1G_06872T0	21.1857	43.7851	-1.04735	0.019189	XP_572797	clathrin light chain [Cryptococcus neoformans var. neoformans JEC21]	2.90275e-31	XP_572797	clathrin light chain [Cryptococcus neoformans var. neoformans JEC21]	2.49694e-23
CC1G_06825T0	0	7.4755	-2.90217	0.046459	YP_548352	FAD linked oxidase-like [Polaromonas sp. JS666]	7.2736e-36	YP_826497	FAD linked oxidase domain protein [Solibacter usitatus Ellin6076]	1.81911e-12
CC1G_06816T0	0	7.4755	-2.90217	0.046459	XP_001359270	GA18774-PA [Drosophila pseudoobscura]	4.17682e-09
CC1G_06857T0	202.778	515.811	-1.34694	0	XP_572112	40s ribosomal protein s23 [Cryptococcus neoformans var. neoformans JEC21]	7.02407e-74	XP_572112	40s ribosomal protein s23 [Cryptococcus neoformans var. neoformans JEC21]	1.43197e-58	K02973	small subunit ribosomal protein S23e
CC1G_12152T0	0	7.4755	-2.90217	0.046459	XP_001273337	short chain dehydrogenase/reductase family oxidoreductase, putative [Aspergillus clavatus NRRL 1]	2.01859e-49	ZP_00108714	COG1028: Dehydrogenases with different specificities (related to short-chain alcohol dehydrogenases) [Nostoc punctiforme PCC 73102]	3.9264e-38	K00059	3-oxoacyl-[acyl-carrier protein] reductase
CC1G_12305T0	0	8.5434	-3.09481	0.024544	XP_001210906	mannosyl-oligosaccharide 1,2-alpha-mannosidase [Aspergillus terreus NIH2624]	4.18721e-105	Q8J0Q0	Mannosyl-oligosaccharide 1,2-alpha-mannosidase (Man(9)-alpha-mannosidase)	8.28367e-47	K01230	mannosyl-oligosaccharide alpha-1,2-mannosidase
CC1G_13987T0	0	11.7472	-3.55425	0.00382	NP_983099	ABR151Wp [Ashbya gossypii ATCC 10895]	7.24453e-17	NP_983099	ABR151Wp [Ashbya gossypii ATCC 10895]	4.35069e-08
CC1G_13982T0	9.0796	24.5624	-1.43575	0.023834	XP_566757	heat shock protein [Cryptococcus neoformans var. neoformans JEC21]	0	XP_566757	heat shock protein [Cryptococcus neoformans var. neoformans JEC21]	0
CC1G_02318T0	0	7.4755	-2.90217	0.046459	XP_571501	potassium:hydrogen antiporter [Cryptococcus neoformans var. neoformans JEC21]	2.15605e-89	XP_747491	K+/H+ antiporter, putative [Aspergillus fumigatus Af293]	1.89143e-84
CC1G_02317T0	0	13.8831	-3.79526	0.001168	XP_761532	GBA4.USTMA Guanine nucleotide-binding protein alpha-4 subunit [Ustilago maydis 521]	5.99986e-40
CC1G_02286T0	0	8.5434	-3.09481	0.024544	CAG25549	subtilisin-like protease [Pleurotus ostreatus]	0	CAG38357	subtilisin-like protease [Phanerochaete chrysosporium]	6.05342e-122
CC1G_02269T0	0	7.4755	-2.90217	0.046459	NP_938184	zinc finger, CCHC domain containing 9 [Danio rerio]	6.27814e-25	NP_200051	nucleic acid binding [Arabidopsis thaliana]	3.30772e-19
CC1G_02273T0	0	6.4075	-2.67976	0.045616	AAB62250	B2-aldehyde-forming enzyme [Schizophyllum commune]	3.55616e-12
CC1G_10893T0	0	17.0868	-4.09481	0.00039	YP_530350	beta-lactamase [Rhodopseudomonas palustris BisB18]	6.3965e-49	YP_484201	Beta-lactamase [Rhodopseudomonas palustris HaA2]	3.23688e-14
CC1G_09955T0	110.469	171.937	-0.63824	0.001411	XP_001528249	60S ribosomal protein L2 [Lodderomyces elongisporus NRRL YB-4239]	1.11938e-109	XP_001387403	60S large subunit ribosomal protein L2A [Pichia stipitis CBS 6054]	2.18795e-92	K02938	large subunit ribosomal protein L8e
CC1G_09186T0	3.0265	22.4265	-2.88948	0.00102	XP_001260590	Pol II transcription elongation factor subunit Cdc73, putative [Neosartorya fischeri NRRL 181]	3.97253e-22	XP_001385422	accessory factor associated with RNA polymerase II [Pichia stipitis CBS 6054]	1.56071e-10
CC1G_09173T0	4.5398	17.0868	-1.91218	0.033177
CC1G_09161T0	3.0265	28.8341	-3.25205	7.8e-05
CC1G_05321T0	33.2919	84.3665	-1.3415	4.3e-05	XP_569562	structural constituent of ribosome [Cryptococcus neoformans var. neoformans JEC21]	4.27405e-18	XP_569562	structural constituent of ribosome [Cryptococcus neoformans var. neoformans JEC21]	1.94553e-14	K02956	small subunit ribosomal protein S15
CC1G_05316T0	0	6.4075	-2.67976	0.045616	NP_001032559	WD repeat domain 39 [Bos taurus]	3.67673e-60	NP_001059302	Os07g0252000 [Oryza sativa (japonica cultivar-group)]	4.89411e-40
CC1G_05313T0	3.0265	20.2906	-2.74509	0.002915	ZP_01646021	S1/P1 nuclease [Stenotrophomonas maltophilia R551-3]	2.08556e-17
CC1G_05307T0	7.5663	45.921	-2.60149	5e-06	XP_569684	proteasome subunit, beta type, 7 [Cryptococcus neoformans var. neoformans JEC21]	1.20544e-99	XP_569684	proteasome subunit, beta type, 7 [Cryptococcus neoformans var. neoformans JEC21]	2.47094e-84	K02739	20S proteasome subunit beta 2
CC1G_05298T0	95.336	320.379	-1.74869	0	ZP_01112629	protein containing QXW lectin repeats [Reinekea sp. MED297]	1.13412e-07
CC1G_05283T0	3.0265	27.7662	-3.19761	0.000136	XP_567519	signal recognition particle protein [Cryptococcus neoformans var. neoformans JEC21]	1.32846e-23	XP_567519	signal recognition particle protein [Cryptococcus neoformans var. neoformans JEC21]	1.09402e-19	K03105	signal recognition particle, subunit SRP19
CC1G_05251T0	3.0265	24.5624	-3.02073	0.000362
CC1G_05276T0	107.442	178.344	-0.731105	0.000276	EAU81446	60S ribosomal protein L44 [Coprinopsis cinerea okayama7#130]	7.19925e-58	EAU81446	60S ribosomal protein L44 [Coprinopsis cinerea okayama7#130]	1.25696e-47	K02929	large subunit ribosomal protein L44e
CC1G_05311T0	3.0265	24.5624	-3.02073	0.000362	XP_571543	Glutathione S-transferase 6 [Cryptococcus neoformans var. neoformans JEC21]	1.54817e-59	Q6NYD4	MAK16-like protein RBM13 (RNA-binding motif protein 13)	3.57024e-53
CC1G_11853T0	77.1768	148.442	-0.943664	3.4e-05	XP_663583	40S ribosomal protein S17 [Aspergillus nidulans FGSC A4]	3.52517e-49	XP_663583	40S ribosomal protein S17 [Aspergillus nidulans FGSC A4]	1.0779e-34	K02962	small subunit ribosomal protein S17e
CC1G_11841T0	3.0265	13.8831	-2.19761	0.03374	XP_001275915	thioesterase family protein [Aspergillus clavatus NRRL 1]	6.58966e-40	XP_001275915	thioesterase family protein [Aspergillus clavatus NRRL 1]	5.7852e-31	K07107
CC1G_11842T0	71.1237	124.948	-0.812924	0.000831	XP_566980	PRCDNA35 [Cryptococcus neoformans var. neoformans JEC21]	1.07284e-13	CAA80880	ribosomal protein A1 [Schizosaccharomyces pombe]	3.35935e-09	K02942	large subunit ribosomal protein LP1
CC1G_11854T0	0	19.2227	-4.26474	0.000109	CAB56626	ribosomal protein 22 of the small subunit [Xanthophyllomyces dendrorhous]	2.7582e-62	CAB56626	ribosomal protein 22 of the small subunit [Xanthophyllomyces dendrorhous]	1.59964e-25	K02957	small subunit ribosomal protein S15Ae
CC1G_11862T0	45.3981	108.929	-1.26268	8e-06	XP_572014	clathrin assembly protein AP47 [Cryptococcus neoformans var. neoformans JEC21]	7.39151e-110	XP_572014	clathrin assembly protein AP47 [Cryptococcus neoformans var. neoformans JEC21]	1.81372e-100
CC1G_13636T0	0	7.4755	-2.90217	0.046459	XP_569164	cytoplasm protein [Cryptococcus neoformans var. neoformans JEC21]	3.58479e-49	XP_569164	cytoplasm protein [Cryptococcus neoformans var. neoformans JEC21]	2.15468e-42	K07008
CC1G_12669T0	3.0265	18.1548	-2.58463	0.004885	AAL33611	SGT1a [Arabidopsis thaliana]	2.31814e-25	NP_001043620	Os01g0624500 [Oryza sativa (japonica cultivar-group)]	6.3184e-22
CC1G_11368T0	140.734	266.983	-0.923773	0	XP_001212923	60S ribosomal protein L20 [Aspergillus terreus NIH2624]	1.86182e-68	XP_001212923	60S ribosomal protein L20 [Aspergillus terreus NIH2624]	6.49109e-51	K02882	large subunit ribosomal protein L18Ae
CC1G_11362T0	0	14.951	-3.90217	0.000656	XP_754298	aldose 1-epimerase, putative [Aspergillus fumigatus Af293]	5.01159e-53	XP_001263144	aldose 1-epimerase, putative [Neosartorya fischeri NRRL 181]	7.04092e-19	K01785	aldose 1-epimerase
CC1G_03570T0	4.5398	313.972	-6.11186	0
CC1G_03502T0	0	41.6493	-5.38022	0
CC1G_03500T0	0	6.4075	-2.67976	0.045616	XP_001359941	GA14374-PA [Drosophila pseudoobscura]	4.09853e-13	XP_001359941	GA14374-PA [Drosophila pseudoobscura]	1.81331e-08	K09537	DnaJ homolog, subfamily C, member 17
CC1G_15199T0	3.0265	13.8831	-2.19761	0.03374				XP_001386983	mitochondrial ribosomal protein MRPL25 [Pichia stipitis CBS 6054]	5.11457e-06
CC1G_07173T0	0	8.5434	-3.09481	0.024544
CC1G_03523T0	39.345	97.1817	-1.3045	1.9e-05	EAU89413	histone H2B.1 [Coprinopsis cinerea okayama7#130]	9.90199e-44	EAU89413	histone H2B.1 [Coprinopsis cinerea okayama7#130]	4.15787e-27
CC1G_03528T0	0	11.7472	-3.55425	0.00382
CC1G_03549T0	0	7.4755	-2.90217	0.046459	EDM04111	rCG33311, isoform CRA_c [Rattus norvegicus]	1.15276e-48	NP_719703	NAD dependent epimerase/dehydratase family protein [Shewanella oneidensis MR-1]	3.80602e-22	K00789	S-adenosylmethionine synthetase
CC1G_03559T0	12.1061	40.5813	-1.74508	0.000802	AAK82369	manganese superoxide dismutase [Phanerochaete chrysosporium]	6.78692e-85	AAK82369	manganese superoxide dismutase [Phanerochaete chrysosporium]	3.59842e-74	K04564	superoxide dismutase, Fe-Mn family
CC1G_03575T0	28.7521	60.872	-1.08211	0.003443	Q9HGX4	Histone H2A	1.09928e-42	Q9HGX4	Histone H2A	2.58861e-27
CC1G_03591T0	0	19.2227	-4.26474	0.000109	XP_572221	ATP dependent RNA helicase [Cryptococcus neoformans var. neoformans JEC21]	2.43031e-143	XP_572221	ATP dependent RNA helicase [Cryptococcus neoformans var. neoformans JEC21]	2.97917e-70	K01529
CC1G_11042T0	0	7.4755	-2.90217	0.046459	BAA05461	PES4 PAB-like protein [Saccharomyces cerevisiae]	3.03264e-05
CC1G_11027T0	0	8.5434	-3.09481	0.024544	BAD11817	cytochrome P450 [Lentinula edodes]	1.31829e-37	CAJ00405	putative CyP450 monooxygenase [Pleurotus sapidus]	7.84198e-16
CC1G_11030T0	0	6.4075	-2.67976	0.045616	BAF56680	CIPB [Lentinula edodes]	3.96515e-16
CC1G_02638T0	0	10.6793	-3.41675	0.007025	XP_569532	cytokinesis-related protein [Cryptococcus neoformans var. neoformans JEC21]	3.54669e-168	XP_569532	cytokinesis-related protein [Cryptococcus neoformans var. neoformans JEC21]	4.17564e-140
CC1G_02683T0	49.9379	145.239	-1.54022	0	XP_752461	Mago nashi domain protein [Aspergillus fumigatus Af293]	5.54419e-55	XP_752461	Mago nashi domain protein [Aspergillus fumigatus Af293]	1.6705e-22
CC1G_02705T0	3.0265	63.0079	-4.37981	0	EAW96409	hCG23738, isoform CRA_b [Homo sapiens]	9.45423e-32	NP_001071846	UHRF2 protein [Ciona intestinalis]	4.1931e-07	K10638	E3 ubiquitin-protein ligase UHRF1
CC1G_02716T0	0	6.4075	-2.67976	0.045616
CC1G_11168T0	0	9.6113	-3.26473	0.013065	XP_001259907	MFS transporter, putative [Neosartorya fischeri NRRL 181]	1.11332e-27
CC1G_11174T0	0	7.4755	-2.90217	0.046459
CC1G_11882T0	18.1592	43.7851	-1.26974	0.005093	Q4PBZ9	Nonhistone chromosomal protein 6	5.99365e-25	Q4PBZ9	Nonhistone chromosomal protein 6	1.97919e-17
CC1G_11883T0	0	6.4075	-2.67976	0.045616	XP_571695	oxysterol binding protein [Cryptococcus neoformans var. neoformans JEC21]	1.32387e-103	XP_571695	oxysterol binding protein [Cryptococcus neoformans var. neoformans JEC21]	7.11846e-73
CC1G_03460T0	0	17.0868	-4.09481	0.00039	NP_984808	AEL053Cp [Ashbya gossypii ATCC 10895]	3.10984e-07
CC1G_03458T0	15.1327	48.0568	-1.66707	0.000316
CC1G_03449T0	9.0796	33.1058	-1.86638	0.001364	BAF45335	fatty acid desaturase [Coprinopsis cinerea]	0	BAF45335	fatty acid desaturase [Coprinopsis cinerea]	2.70711e-171
CC1G_03444T0	39.345	134.559	-1.77399	0
CC1G_03403T0	0	10.6793	-3.41675	0.007025	XP_570924	arginine N-methyltransferase 3 [Cryptococcus neoformans var. neoformans JEC21]	9.77584e-99	XP_570924	arginine N-methyltransferase 3 [Cryptococcus neoformans var. neoformans JEC21]	1.65532e-79
CC1G_03364T0	0	12.8151	-3.67977	0.002101	XP_567924	protein N-terminal asparagine amidohydrolase [Cryptococcus neoformans var. neoformans JEC21]	1.38158e-33	XP_567924	protein N-terminal asparagine amidohydrolase [Cryptococcus neoformans var. neoformans JEC21]	1.25038e-26	K01463
CC1G_03340T0	0	374.844	-8.55015	0
CC1G_03461T0	34.8052	58.7362	-0.754947	0.037945	ZP_01051133	30S ribosomal protein S12 [Cellulophaga sp. MED134]	9.85655e-36	ZP_01051133	30S ribosomal protein S12 [Cellulophaga sp. MED134]	6.20412e-28	K02950	small subunit ribosomal protein S12
CC1G_03472T0	0	9.6113	-3.26473	0.013065	XP_566576	ubiquinone biosynthesis methyltransferase [Cryptococcus neoformans var. neoformans JEC21]	3.43086e-85	XP_566576	ubiquinone biosynthesis methyltransferase [Cryptococcus neoformans var. neoformans JEC21]	5.2472e-76	K06127	ubiquinone biosynthesis methyltransferase
CC1G_05603T0	0	8.5434	-3.09481	0.024544
CC1G_08877T0	0	6.4075	-2.67976	0.045616				XP_001384188	zinc finger protein [Pichia stipitis CBS 6054]	4.60711e-08
CC1G_13573T0	0	9.6113	-3.26473	0.013065
CC1G_02833T0	0	17.0868	-4.09481	0.00039	XP_572378	ribosomal protein L4 [Cryptococcus neoformans var. neoformans JEC21]	6.39464e-84	XP_572378	ribosomal protein L4 [Cryptococcus neoformans var. neoformans JEC21]	3.4664e-74	K02936	large subunit ribosomal protein L7Ae
CC1G_02878T0	4.5398	19.2227	-2.08211	0.013142	XP_567791	Glutamyl-tRNA synthetase [Cryptococcus neoformans var. neoformans JEC21]	3.65587e-77	XP_567791	Glutamyl-tRNA synthetase [Cryptococcus neoformans var. neoformans JEC21]	9.72186e-53	K01885	glutamyl-tRNA synthetase
CC1G_04873T0	19.6725	38.4455	-0.966634	0.041425	XP_001559519	3-hydroxyacyl-CoA dehydrogenase [Botryotinia fuckeliana B05.10]	1.41087e-52	YP_644508	short-chain dehydrogenase/reductase SDR [Rubrobacter xylanophilus DSM 9941]	6.90159e-38	K00022	3-hydroxyacyl-CoA dehydrogenase
CC1G_04927T0	0	14.951	-3.90217	0.000656
CC1G_04950T0	0	9.6113	-3.26473	0.013065
CC1G_05749T0	30.2654	53.3965	-0.819076	0.029279
CC1G_05712T0	46.9114	74.7551	-0.672233	0.033387	NP_001037257	ribosomal protein S4 [Bombyx mori]	2.33774e-113	BAA33778	ribosomal protein S4 [Schizosaccharomyces pombe]	7.99859e-97	K02987	small subunit ribosomal protein S4e
CC1G_14869T0	7.5663	36.3096	-2.26269	0.00023	NP_001091825	PHD-finger 5A [Bombyx mori]	1.58463e-49	XP_001275972	Pre-mRNA splicing factor ini1, putative [Aspergillus clavatus NRRL 1]	3.52055e-32
CC1G_05666T0	48.4246	76.891	-0.667075	0.028507	AAM61039	putative snRNP protein [Arabidopsis thaliana]	3.57376e-25	NP_193777	SMB [Arabidopsis thaliana]	3.06822e-24
CC1G_05690T0	6.053	20.2906	-1.74509	0.019634	XP_721436	phosphomannomutase [Candida albicans SC5314]	1.89852e-96	XP_721436	phosphomannomutase [Candida albicans SC5314]	8.36574e-63	K01840	phosphomannomutase
CC1G_05694T0	4.5398	26.6982	-2.55604	0.000757	XP_566608	60s ribosomal protein l30-1 (l32) [Cryptococcus neoformans var. neoformans JEC21]	4.54495e-36	XP_566608	60s ribosomal protein l30-1 (l32) [Cryptococcus neoformans var. neoformans JEC21]	2.57424e-26	K02908	large subunit ribosomal protein L30e
CC1G_05719T0	18.1592	37.3775	-1.04147	0.026846	XP_568084	alanine-glyoxylate transaminase [Cryptococcus neoformans var. neoformans JEC21]	3.03694e-122	XP_568084	alanine-glyoxylate transaminase [Cryptococcus neoformans var. neoformans JEC21]	1.11949e-71	K00839	aminotransferase
CC1G_05763T0	0	6.4075	-2.67976	0.045616	XP_571557	GTPase activating protein [Cryptococcus neoformans var. neoformans JEC21]	4.99442e-71	XP_571557	GTPase activating protein [Cryptococcus neoformans var. neoformans JEC21]	4.2709e-40
CC1G_12771T0	4.5398	22.4265	-2.3045	0.003228	XP_001352627	GA13435-PA [Drosophila pseudoobscura]	3.02334e-08
CC1G_10045T0	0	13.8831	-3.79526	0.001168	NP_034494	general transcription factor II H, polypeptide 4 [Mus musculus]	6.08043e-70	NP_015203	Subunit of TFIIH and nucleotide excision repair factor 3 complexes, involved in transcription initiation, required for nucleotide excision repair, similar to 52 kDa subunit of human TFIIH [Saccharomyces cerevisiae]	5.29026e-39	K03144	transcription initiation factor TFIIH subunit H4
CC1G_10032T0	0	17.0868	-4.09481	0.00039	XP_001387996	3-oxo-5a-steroid 4- dehydrogenase [Pichia stipitis CBS 6054]	2.38512e-57	AAL29169	SD09294p [Drosophila melanogaster]	1.74403e-18	K10258	enoyl reductase
CC1G_10036T0	0	9.6113	-3.26473	0.013065	NP_986552	AGL115Wp [Ashbya gossypii ATCC 10895]	6.73076e-10
CC1G_10718T0	48.4246	213.586	-2.14101	0	XP_001557655	40S ribosomal protein S6 [Botryotinia fuckeliana B05.10]	2.27379e-82	XP_570222	40s ribosomal protein s6-b [Cryptococcus neoformans var. neoformans JEC21]	8.68215e-70	K02991	small subunit ribosomal protein S6e
CC1G_10712T0	21.1857	42.7172	-1.01173	0.026122	XP_570189	aldo-keto reductase [Cryptococcus neoformans var. neoformans JEC21]	7.25992e-94	XP_570189	aldo-keto reductase [Cryptococcus neoformans var. neoformans JEC21]	3.42568e-20	K00100
CC1G_10717T0	0	11.7472	-3.55425	0.00382	XP_567892	mitotic chromosome condensation-related protein [Cryptococcus neoformans var. neoformans JEC21]	1.44071e-64	XP_001270577	condensin [Aspergillus clavatus NRRL 1]	6.00056e-54
CC1G_10719T0	15.1327	39.5134	-1.38467	0.004647	EAU89692	40S ribosomal protein S13 [Coprinopsis cinerea okayama7#130]	1.01809e-80	EAU89692	40S ribosomal protein S13 [Coprinopsis cinerea okayama7#130]	1.27225e-69	K02953	small subunit ribosomal protein S13e
CC1G_10721T0	0	8.5434	-3.09481	0.024544	EDP00147	3&apos;-5&apos; exonuclease [Chlamydomonas reinhardtii]	1.81412e-14
CC1G_09502T0	0	9.6113	-3.26473	0.013065	XP_748652	MFS monocarboxylate transporter, putative [Aspergillus fumigatus Af293]	1.76809e-35	XP_001273582	MFS monocarboxylate transporter, putative [Aspergillus clavatus NRRL 1]	1.2231e-14
CC1G_09497T0	3.0265	14.951	-2.30452	0.020806	XP_571127	translation initiation factor [Cryptococcus neoformans var. neoformans JEC21]	2.52011e-67	XP_571127	translation initiation factor [Cryptococcus neoformans var. neoformans JEC21]	2.00594e-55	K03238	translation initiation factor eIF-2 beta subunit
CC1G_09504T0	146.787	241.352	-0.717414	2.7e-05	XP_567107	60s ribosomal protein l27 [Cryptococcus neoformans var. neoformans JEC21]	1.58001e-57	XP_567107	60s ribosomal protein l27 [Cryptococcus neoformans var. neoformans JEC21]	2.49318e-45	K02901	large subunit ribosomal protein L27e
CC1G_15857T0	10.5928	27.7662	-1.39025	0.020693	CAL51577	U4/U6-associated splicing factor PRP4 (ISS) [Ostreococcus tauri]	3.3904e-05
CC1G_05536T0	0	6.4075	-2.67976	0.045616	XP_001274006	DUF89 domain protein [Aspergillus clavatus NRRL 1]	3.79965e-77	XP_746327	DUF89 domain protein [Aspergillus fumigatus Af293]	1.77596e-36
CC1G_05513T0	4.5398	19.2227	-2.08211	0.013142	XP_566973	fatty acid desaturase [Cryptococcus neoformans var. neoformans JEC21]	8.71535e-119	XP_566973	fatty acid desaturase [Cryptococcus neoformans var. neoformans JEC21]	3.72975e-99	K04712	fatty acid desaturase
CC1G_05471T0	0	620.468	-9.27721	0
CC1G_05538T0	0	14.951	-3.90217	0.000656	XP_567471	transport-related protein [Cryptococcus neoformans var. neoformans JEC21]	6.83877e-56	XP_567471	transport-related protein [Cryptococcus neoformans var. neoformans JEC21]	5.76279e-27
CC1G_13848T0	0	17.0868	-4.09481	0.00039	XP_752731	SH3 domain protein [Aspergillus fumigatus Af293]	3.42113e-06	XP_752731	SH3 domain protein [Aspergillus fumigatus Af293]	3.27811e-06
CC1G_11781T0	0	140.967	-7.13921	0
CC1G_11778T0	146.787	289.409	-0.979384	0
CC1G_11783T0	12.1061	28.8341	-1.25204	0.026053	YP_001102966	oxidoreductase [Saccharopolyspora erythraea NRRL 2338]	5.23256e-39	XP_001271438	oxidoreductase [Aspergillus clavatus NRRL 1]	4.77832e-24
CC1G_07887T0	3.0265	19.2227	-2.66709	0.004936	XP_568416	cyclin-dependent protein kinase [Cryptococcus neoformans var. neoformans JEC21]	2.74608e-108	XP_001271346	cyclin-dependent protein kinase, putative [Aspergillus clavatus NRRL 1]	7.1289e-90	K00924
CC1G_04297T0	0	6.4075	-2.67976	0.045616	XP_569566	mitochondrion organization and biogenesis-related protein [Cryptococcus neoformans var. neoformans JEC21]	1.38218e-95	XP_569566	mitochondrion organization and biogenesis-related protein [Cryptococcus neoformans var. neoformans JEC21]	9.55457e-98
CC1G_04280T0	0	11.7472	-3.55425	0.00382	XP_567904	sulfide:quinone oxidoreductase mitochondrial precursor [Cryptococcus neoformans var. neoformans JEC21]	1.96409e-115	XP_001262660	pyridine nucleotide-disulphide oxidoreductase, putative [Neosartorya fischeri NRRL 181]	9.28582e-84	K00540
CC1G_04259T0	9.0796	27.7662	-1.61263	0.010846	XP_001260780	DnaJ domain protein [Neosartorya fischeri NRRL 181]	1.85872e-27	XP_001260780	DnaJ domain protein [Neosartorya fischeri NRRL 181]	4.40558e-24	K09529	DnaJ homolog, subfamily C, member 9
CC1G_04233T0	0	7.4755	-2.90217	0.046459	XP_569303	dolichyl-diphosphooligosaccharide-protein glycotransferase [Cryptococcus neoformans var. neoformans JEC21]	5.80599e-59	XP_569303	dolichyl-diphosphooligosaccharide-protein glycotransferase [Cryptococcus neoformans var. neoformans JEC21]	1.30745e-38
CC1G_04201T0	0	30.97	-4.9528	0	YP_434834	Endoglucanase C-terminal domain/subunit and related protein [Hahella chejuensis KCTC 2396]	4.83784e-06
CC1G_04193T0	18.1592	51.2606	-1.49715	0.000576
CC1G_04192T0	0	18.1548	-4.18228	0.000205	NP_741663	Y39B6A.34 [Caenorhabditis elegans]	7.40933e-07
CC1G_04181T0	4.5398	23.4944	-2.37162	0.002025	XP_570976	ribosomal large subunit assembly and maintenance-related protein [Cryptococcus neoformans var. neoformans JEC21]	2.6146e-67	YP_033835	50S ribosomal protein L3 [Bartonella henselae str. Houston-1]	1.42533e-24	K02906	large subunit ribosomal protein L3
CC1G_13903T0	0	7.4755	-2.90217	0.046459	YP_586276	Methyltransferase type 11 [Ralstonia metallidurans CH34]	1.59632e-27	YP_586276	Methyltransferase type 11 [Ralstonia metallidurans CH34]	7.37717e-15
CC1G_04203T0	0	6.4075	-2.67976	0.045616	XP_572834	polyadenylate-binding protein [Cryptococcus neoformans var. neoformans JEC21]	1.58378e-153	XP_001265244	polyadenylate-binding protein [Neosartorya fischeri NRRL 181]	1.6698e-148
CC1G_04209T0	0	7.4755	-2.90217	0.046459	XP_714726	DRAP deaminase [Candida albicans SC5314]	1.49242e-25	XP_714726	DRAP deaminase [Candida albicans SC5314]	1.92694e-25	K01498	diaminohydroxyphosphoribosylaminopyrimidine deaminase
CC1G_04212T0	6.053	19.2227	-1.66709	0.029808	XP_569598	ribosomal large subunit biogenesis-related protein [Cryptococcus neoformans var. neoformans JEC21]	2.68939e-49	XP_569598	ribosomal large subunit biogenesis-related protein [Cryptococcus neoformans var. neoformans JEC21]	2.4558e-23	K02896	large subunit ribosomal protein L24e
CC1G_13904T0	0	11.7472	-3.55425	0.00382	NP_588227	replication factor A complex protein 2 [Schizosaccharomyces pombe 972h-]	6.39097e-34	XP_001258231	possible replication factor-a protein [Neosartorya fischeri NRRL 181]	1.06035e-14
CC1G_04229T0	60.5308	99.3175	-0.714378	0.008116	XP_001276081	zinc finger protein, putative [Aspergillus clavatus NRRL 1]	4.87844e-22	XP_001276081	zinc finger protein, putative [Aspergillus clavatus NRRL 1]	2.12824e-13
CC1G_04236T0	0	12.8151	-3.67977	0.002101	XP_569243	mitochondrial import receptor subunit tom40 [Cryptococcus neoformans var. neoformans JEC21]	1.75109e-86	XP_569243	mitochondrial import receptor subunit tom40 [Cryptococcus neoformans var. neoformans JEC21]	3.70804e-71
CC1G_04263T0	9.0796	25.6303	-1.49715	0.024342	XP_568798	short-chain dehydrogenase [Cryptococcus neoformans var. neoformans JEC21]	7.44362e-78	XP_568798	short-chain dehydrogenase [Cryptococcus neoformans var. neoformans JEC21]	1.23144e-54	K00540
CC1G_04268T0	12.1061	37.3775	-1.62644	0.002781
CC1G_04314T0	0	10.6793	-3.41675	0.007025	CAB88663	argininosuccinate lyase [Agaricus bisporus]	0	CAB88663	argininosuccinate lyase [Agaricus bisporus]	4.02932e-177	K01755	argininosuccinate lyase
CC1G_12022T0	21.1857	49.1248	-1.21336	0.005432	XP_572808	trafficking-related protein [Cryptococcus neoformans var. neoformans JEC21]	1.05121e-37	XP_572808	trafficking-related protein [Cryptococcus neoformans var. neoformans JEC21]	6.41904e-26
CC1G_12023T0	0	6.4075	-2.67976	0.045616
CC1G_11806T0	30.2654	252.032	-3.05786	0	AAW48295	pore-forming toxin-like protein Hfr-2 [Triticum aestivum]	7.58138e-12
CC1G_07572T0	113.495	170.869	-0.590257	0.003457	XP_571764	L10e protein [Cryptococcus neoformans var. neoformans JEC21]	8.00073e-85	XP_571764	L10e protein [Cryptococcus neoformans var. neoformans JEC21]	5.2981e-91	K02941	large subunit ribosomal protein LP0
CC1G_07578T0	0	8.5434	-3.09481	0.024544	XP_001264863	nuclear pore complex protein (SonA), putative [Neosartorya fischeri NRRL 181]	1.02002e-101	XP_001269354	nuclear pore complex protein (SonA), putative [Aspergillus clavatus NRRL 1]	5.73755e-76
CC1G_03019T0	4.5398	18.1548	-1.99965	0.020927	XP_568655	endoplasmic reticulum protein [Cryptococcus neoformans var. neoformans JEC21]	1.58665e-57	XP_568655	endoplasmic reticulum protein [Cryptococcus neoformans var. neoformans JEC21]	3.28744e-37
CC1G_03017T0	3.0265	25.6303	-3.08213	0.000217	XP_566778	vacuolar ATP synthase subunit d [Cryptococcus neoformans var. neoformans JEC21]	1.00428e-147	XP_566778	vacuolar ATP synthase subunit d [Cryptococcus neoformans var. neoformans JEC21]	2.27365e-125	K02146	V-type H+-transporting ATPase subunit AC39
CC1G_02994T0	3.0265	13.8831	-2.19761	0.03374
CC1G_02990T0	21.1857	116.404	-2.45798	0	XP_001523616	vacuolar ATP synthase 16 kDa proteolipid subunit 2 [Lodderomyces elongisporus NRRL YB-4239]	1.38034e-37	XP_001274195	vacuolar ATPase proteolipid subunit c, putative [Aspergillus clavatus NRRL 1]	1.00853e-20	K02155	V-type H+-transporting ATPase 16kDa proteolipid subunit
CC1G_02981T0	0	7.4755	-2.90217	0.046459
CC1G_02963T0	6.053	18.1548	-1.58463	0.045078	XP_566996	Urease accessory protein ureG [Cryptococcus neoformans var. neoformans JEC21]	3.94757e-103	XP_566996	Urease accessory protein ureG [Cryptococcus neoformans var. neoformans JEC21]	4.58226e-61	K03189	urease accessory protein
CC1G_02901T0	3.0265	13.8831	-2.19761	0.03374	XP_570283	ATP phosphoribosyltransferase [Cryptococcus neoformans var. neoformans JEC21]	1.3328e-94	XP_570283	ATP phosphoribosyltransferase [Cryptococcus neoformans var. neoformans JEC21]	3.96969e-71	K00765	ATP phosphoribosyltransferase
CC1G_02902T0	0	11.7472	-3.55425	0.00382	NP_495267	C29F5.1 [Caenorhabditis elegans]	5.32505e-11
CC1G_15003T0	0	25.6303	-4.67978	3e-06	NP_982488	AAL054Wp [Ashbya gossypii ATCC 10895]	4.14082e-05
CC1G_02918T0	0	7.4755	-2.90217	0.046459
CC1G_10185T0	0	11.7472	-3.55425	0.00382	XP_368185	26S proteasome regulatory subunit rpn-8 [Magnaporthe grisea 70-15]	6.00772e-86	AAB84057	proteasome regulatory subunit 12 [Hypocrea jecorina]	1.68338e-83	K03038	26S proteasome regulatory subunit N8
CC1G_10208T0	0	6.4075	-2.67976	0.045616	NP_985463	AFL085Cp [Ashbya gossypii ATCC 10895]	7.06476e-09	AAA35313	heat shock transcription factor	7.50235e-42
CC1G_06563T0	4.5398	25.6303	-2.49715	0.001257	CAA63536	exo-1,3-beta-glucanase [Agaricus bisporus]	1.14959e-166	BAD97445	exo-beta-1,3-glucanase [Lentinula edodes]	5.7119e-108	K01210	glucan 1,3-beta-glucosidase
CC1G_13718T0	16.6459	80.0948	-2.26654	0	XP_569876	riboflavin synthase [Cryptococcus neoformans var. neoformans JEC21]	3.16649e-61	XP_569876	riboflavin synthase [Cryptococcus neoformans var. neoformans JEC21]	2.45157e-44	K00793	riboflavin synthase alpha chain
CC1G_06565T0	0	8.5434	-3.09481	0.024544	XP_571302	UDP-N-acetylglucosamine diphosphorylase [Cryptococcus neoformans var. neoformans JEC21]	3.26635e-142	XP_571302	UDP-N-acetylglucosamine diphosphorylase [Cryptococcus neoformans var. neoformans JEC21]	1.16567e-156	K00972	UDP-N-acetylglucosamine pyrophosphorylase
CC1G_13724T0	0	19.2227	-4.26474	0.000109	EDL90861	rCG38713, isoform CRA_c [Rattus norvegicus]	2.32011e-11
CC1G_04616T0	0	7.4755	-2.90217	0.046459
CC1G_04608T0	0	6.4075	-2.67976	0.045616	XP_001267915	Dynamin family protein [Aspergillus clavatus NRRL 1]	6.65697e-45	AAW81693	MX2 [Sus scrofa]	9.48144e-22
CC1G_14101T0	0	8.5434	-3.09481	0.024544	EDO96804	subunit of the signal recognition particle [Chlamydomonas reinhardtii]	2.70073e-12				K03108	signal recognition particle, subunit SRP72
CC1G_14100T0	0	56.6003	-5.82274	0	XP_001266344	histidine acid phosphatase, putative [Neosartorya fischeri NRRL 181]	6.92665e-21	XP_001276358	histidine acid phosphatase, putative [Aspergillus clavatus NRRL 1]	2.98228e-06
CC1G_04586T0	0	7.4755	-2.90217	0.046459	XP_752889	Hsp70 family protein [Aspergillus fumigatus Af293]	8.27231e-32	XP_001264238	Hsp70 family protein [Neosartorya fischeri NRRL 181]	4.41875e-08
CC1G_03166T0	33.2919	88.6382	-1.41276	1.5e-05	EAU80990	Rho1 protein [Coprinopsis cinerea okayama7#130]	2.46433e-98	EAU80990	Rho1 protein [Coprinopsis cinerea okayama7#130]	2.861e-44	K04513	Ras homolog gene family, member A
CC1G_03104T0	7.5663	55.5324	-2.87567	0	XP_570152	NADH-ubiquinone oxidoreductase 51 kDa subunit [Cryptococcus neoformans var. neoformans JEC21]	0	XP_001247741	NADH-ubiquinone oxidoreductase 51 kDa subunit, mitochondrial precursor [Coccidioides immitis RS]	0	K03942	NADH dehydrogenase (ubiquinone) flavoprotein 1
CC1G_03039T0	0	7.4755	-2.90217	0.046459
CC1G_03089T0	4.5398	51.2606	-3.49715	0
CC1G_03110T0	133.168	180.48	-0.438596	0.022329	XP_569713	hydrogen-transporting ATP synthase [Cryptococcus neoformans var. neoformans JEC21]	1.32366e-19	XP_569713	hydrogen-transporting ATP synthase [Cryptococcus neoformans var. neoformans JEC21]	6.68524e-15	K02139	F-type H+-transporting ATPase f chain
CC1G_03125T0	0	6.4075	-2.67976	0.045616
CC1G_03149T0	0	17.0868	-4.09481	0.00039
CC1G_03155T0	4.5398	50.1927	-3.46678	0
CC1G_06348T0	13.6194	35.2417	-1.37162	0.011218	XP_001267224	CobW domain protein [Neosartorya fischeri NRRL 181]	6.16593e-74	XP_001267224	CobW domain protein [Neosartorya fischeri NRRL 181]	1.26281e-34
CC1G_06311T0	0	6.4075	-2.67976	0.045616	XP_748022	disease resistance protein Aig2, putative [Aspergillus fumigatus Af293]	6.90153e-05
CC1G_06305T0	37.8317	66.2117	-0.807491	0.016558	XP_571345	ketol-acid reductoisomerase [Cryptococcus neoformans var. neoformans JEC21]	9.04133e-162	XP_571345	ketol-acid reductoisomerase [Cryptococcus neoformans var. neoformans JEC21]	2.37619e-156	K00053	ketol-acid reductoisomerase
CC1G_06295T0	0	9.6113	-3.26473	0.013065	XP_569364	chaperone regulator [Cryptococcus neoformans var. neoformans JEC21]	5.19499e-28	XP_569364	chaperone regulator [Cryptococcus neoformans var. neoformans JEC21]	2.71865e-13	K09528	DnaJ homolog, subfamily C, member 8
CC1G_03754T0	0	7.4755	-2.90217	0.046459	XP_749378	mitochondrial genome maintenance protein Mgr2, putative [Aspergillus fumigatus Af293]	1.08531e-13	XP_001272966	mitochondrial genome maintenance protein Mgr2, putative [Aspergillus clavatus NRRL 1]	1.1969e-08
CC1G_03732T0	16.6459	59.8041	-1.84508	1.7e-05	AAH95816	Si:ch211-193n21.4 protein [Danio rerio]	1.78442e-19				K10688	ubiquitin-conjugating enzyme E2 W
CC1G_03726T0	4.5398	18.1548	-1.99965	0.020927	XP_001213178	iron sulfur assembly protein 1 [Aspergillus terreus NIH2624]	1.01549e-40	XP_001213178	iron sulfur assembly protein 1 [Aspergillus terreus NIH2624]	8.21095e-30
CC1G_03716T0	0	10.6793	-3.41675	0.007025
CC1G_03709T0	10.5928	26.6982	-1.33366	0.030009	NP_199834	nucleotide binding [Arabidopsis thaliana]	3.64833e-06
CC1G_03641T0	10.5928	44.8531	-2.08212	6.2e-05	XP_315952	AGAP005922-PA [Anopheles gambiae str. PEST]	5.67717e-07
CC1G_03629T0	0	20.2906	-4.34274	5.9e-05	XP_570199	centromere/microtubule binding protein cbf5 [Cryptococcus neoformans var. neoformans JEC21]	8.53607e-167	XP_570199	centromere/microtubule binding protein cbf5 [Cryptococcus neoformans var. neoformans JEC21]	2.34318e-111	K01855
CC1G_13665T0	213.371	392.999	-0.881159	0	XP_001561242	40S ribosomal protein S28 [Botryotinia fuckeliana B05.10]	1.10611e-18	NP_986927	AGR261Wp [Ashbya gossypii ATCC 10895]	2.2166e-13	K02979	small subunit ribosomal protein S28e
CC1G_03627T0	6.053	21.3586	-1.81909	0.012901	XP_569517	fumarate hydratase [Cryptococcus neoformans var. neoformans JEC21]	0	JC4293	fumarate hydratase (EC 4.2.1.2) precursor - Rhizopus oryzae	2.98438e-139	K01679	fumarate hydratase
CC1G_03630T0	59.0175	120.676	-1.03193	6.7e-05	XP_001271227	60S ribosomal protein L22, putative [Aspergillus clavatus NRRL 1]	5.04247e-32	AAV28753	RPL22p [Cryptococcus gattii]	1.77697e-25	K02891	large subunit ribosomal protein L22e
CC1G_03655T0	0	6.4075	-2.67976	0.045616	YP_001281001	AMP-dependent synthetase and ligase [Psychrobacter sp. PRwf-1]	1.70801e-11
CC1G_03667T0	7.5663	48.0568	-2.66708	2e-06	XP_569020	pre-mRNA splicing factor [Cryptococcus neoformans var. neoformans JEC21]	2.67148e-49	XP_569020	pre-mRNA splicing factor [Cryptococcus neoformans var. neoformans JEC21]	2.00721e-37
CC1G_03707T0	43.8848	118.54	-1.43358	0	XP_566503	prohibitin PHB1 [Cryptococcus neoformans var. neoformans JEC21]	4.02223e-111	XP_566503	prohibitin PHB1 [Cryptococcus neoformans var. neoformans JEC21]	8.172e-76
CC1G_03708T0	12.1061	30.97	-1.35514	0.018223	XP_570577	mRNA catabolism, nonsense-mediated-related protein [Cryptococcus neoformans var. neoformans JEC21]	5.91751e-110	XP_570577	mRNA catabolism, nonsense-mediated-related protein [Cryptococcus neoformans var. neoformans JEC21]	1.4765e-119
CC1G_03710T0	49.9379	103.589	-1.05267	0.000166	AAP13582	Ras-related protein Rab7 [Lentinula edodes]	6.14485e-105	AAP13582	Ras-related protein Rab7 [Lentinula edodes]	1.03578e-81	K07897	Ras-related protein Rab-7A
CC1G_03733T0	0	16.0189	-4.0017	0.000372
CC1G_03750T0	45.3981	147.374	-1.69878	0	XP_567796	wos2 protein (p21) [Cryptococcus neoformans var. neoformans JEC21]	1.69035e-29	XP_001259287	Hsp90 binding co-chaperone (Sba1), putative [Neosartorya fischeri NRRL 181]	1.74954e-17
CC1G_11761T0	12.1061	28.8341	-1.25204	0.026053
CC1G_10600T0	0	6.4075	-2.67976	0.045616	AAS92554	SirD [Leptosphaeria maculans]	1.1112e-22
CC1G_10601T0	0	8.5434	-3.09481	0.024544	XP_001270398	MFS transporter, putative [Aspergillus clavatus NRRL 1]	1.50879e-98	XP_001270398	MFS transporter, putative [Aspergillus clavatus NRRL 1]	2.82365e-56
CC1G_09813T0	0	7.4755	-2.90217	0.046459	XP_001258835	GPI anchored dioxygenase, putative [Neosartorya fischeri NRRL 181]	8.9142e-30	XP_754163	extracellular dioxygenase, putative [Aspergillus fumigatus Af293]	1.33702e-21
CC1G_11080T0	0	6.4075	-2.67976	0.045616	AAQ84022	cytochrome P450 monooxygenase pc-bph [Phanerochaete chrysosporium]	0	AAQ84022	cytochrome P450 monooxygenase pc-bph [Phanerochaete chrysosporium]	1.49549e-96	K00517
CC1G_11074T0	16.6459	36.3096	-1.12518	0.022691	XP_757129	ubiquitin-conjugating enzyme E2-16 kDa [Ustilago maydis 521]	8.49414e-80	XP_757129	ubiquitin-conjugating enzyme E2-16 kDa [Ustilago maydis 521]	4.20307e-62	K06689	ubiquitin-conjugating enzyme E2 D/E
CC1G_15191T0	10.5928	28.8341	-1.44469	0.014205	Q4R9A8	Macrophage erythroblast attacher	6.83909e-70	NP_001012622	macrophage erythroblast attacher [Gallus gallus]	1.60261e-37
CC1G_11064T0	72.637	129.22	-0.831048	0.000555	Q0ULD0	Nascent polypeptide-associated complex subunit beta (NAC-beta) (Beta-NAC)	2.82912e-41	Q2U6N1	Nascent polypeptide-associated complex subunit beta (NAC-beta) (Beta-NAC)	1.01031e-31	K01527	nascent polypeptide-associated complex subunit beta
CC1G_11086T0	202.778	441.056	-1.12106	0	NP_001062477	Os08g0556600 [Oryza sativa (japonica cultivar-group)]	1.56163e-12				K03938	NADH dehydrogenase (ubiquinone) Fe-S protein 5
CC1G_05861T0	0	51.2606	-5.67978	0	XP_001258880	3-beta hydroxysteroid dehydrogenase/isomerase family protein [Neosartorya fischeri NRRL 181]	1.97231e-21
CC1G_05828T0	6.053	23.4944	-1.95659	0.008301	XP_001276209	stress response RCI peptide, putative [Aspergillus clavatus NRRL 1]	3.30375e-07
CC1G_05798T0	0	9.6113	-3.26473	0.013065
CC1G_05816T0	12.1061	30.97	-1.35514	0.018223	XP_001304346	Ubiquitin family protein [Trichomonas vaginalis G3]	3.63005e-13	XP_001310489	Ubiquitin family protein [Trichomonas vaginalis G3]	2.67906e-08
CC1G_05837T0	83.2299	150.578	-0.855339	0.000147
CC1G_12298T0	0	12.8151	-3.67977	0.002101	XP_566916	Glutamine synthetase [Cryptococcus neoformans var. neoformans JEC21]	2.12894e-138	XP_566916	Glutamine synthetase [Cryptococcus neoformans var. neoformans JEC21]	1.12336e-53	K01915	glutamine synthetase
CC1G_12292T0	9.0796	65.1437	-2.84292	0	XP_570079	septin ring protein [Cryptococcus neoformans var. neoformans JEC21]	6.40852e-118	ABE57263	septin [Exophiala dermatitidis]	4.06324e-90
CC1G_02051T0	6.053	50.1927	-3.05176	0	XP_001260566	enoyl-CoA hydratase/isomerase family protein [Neosartorya fischeri NRRL 181]	4.98312e-84	XP_001260566	enoyl-CoA hydratase/isomerase family protein [Neosartorya fischeri NRRL 181]	6.1224e-62	K01692	enoyl-CoA hydratase
CC1G_02045T0	7.5663	25.6303	-1.76019	0.007779	CAB63500	SPAC22E12.01 [Schizosaccharomyces pombe]	3.72085e-34	NP_659142	solute carrier family 35, member C2 [Mus musculus]	3.69471e-29
CC1G_02019T0	0	29.902	-4.90217	1e-06	XP_001275445	ketoreductase, putative [Aspergillus clavatus NRRL 1]	5.59873e-58	XP_001275445	ketoreductase, putative [Aspergillus clavatus NRRL 1]	1.79574e-42	K10251	beta-keto reductase
CC1G_01999T0	10.5928	45.921	-2.11607	4e-05	CAE85525	probable electron transfer flavoprotein alpha chain precursor [Neurospora crassa]	3.43125e-63	CAE85525	probable electron transfer flavoprotein alpha chain precursor [Neurospora crassa]	1.01533e-70	K03522	electron transfer flavoprotein alpha subunit
CC1G_01940T0	143.761	363.096	-1.33668	0	CAM82775	putative ATP synthase [Nidula niveotomentosa]	2.92666e-67	Q92196	ATP synthase delta chain, mitochondrial precursor	1.02444e-27	K02134	F-type H+-transporting ATPase delta chain
CC1G_01907T0	116.522	212.518	-0.866987	4e-06	XP_567915	40s ribosomal protein s5-1 [Cryptococcus neoformans var. neoformans JEC21]	1.28237e-87	AAP20199	40S ribosomal protein S5 [Pagrus major]	6.45438e-58	K02989	small subunit ribosomal protein S5e
CC1G_01904T0	0	9.6113	-3.26473	0.013065
CC1G_14182T0	3.0265	32.0379	-3.40406	1.5e-05	CAL68654	PRO41 protein [Sordaria macrospora]	4.88396e-14
CC1G_01984T0	24.2123	73.6872	-1.60567	1.3e-05	NP_001025949	Mak3 homolog [Gallus gallus]	1.04303e-33	NP_001025949	Mak3 homolog [Gallus gallus]	2.12534e-20
CC1G_14191T0	13.6194	49.1248	-1.85079	9.6e-05	AAZ30051	carbonic anhydrase 2 [Cryptococcus neoformans var. grubii]	1.19666e-19
CC1G_09480T0	0	25.6303	-4.67978	3e-06
CC1G_10399T0	33.2919	64.0758	-0.944608	0.007024	XP_722087	putative mitochondrial ribosomal protein S7 [Candida albicans SC5314]	1.36817e-16	XP_722087	putative mitochondrial ribosomal protein S7 [Candida albicans SC5314]	1.26828e-16	K02992	small subunit ribosomal protein S7
CC1G_05934T0	16.6459	43.7851	-1.39527	0.002833	XP_001560951	ubiquitin-conjugating enzyme [Botryotinia fuckeliana B05.10]	4.74038e-38	XP_001247866	ubiquitin-conjugating enzyme [Coccidioides immitis RS]	2.83994e-33	K10704	ubiquitin-conjugating enzyme E2 variant
CC1G_05920T0	0	7.4755	-2.90217	0.046459	XP_364612	thymidylate kinase, putative [Magnaporthe grisea 70-15]	1.16392e-50	XP_570010	thymidylate kinase [Cryptococcus neoformans var. neoformans JEC21]	8.18867e-26	K00943	dTMP kinase
CC1G_05903T0	261.796	351.349	-0.424464	0.001713	XP_569366	PRCDNA38 [Cryptococcus neoformans var. neoformans JEC21]	1.47028e-10	XP_569366	PRCDNA38 [Cryptococcus neoformans var. neoformans JEC21]	8.67999e-18	K02922	large subunit ribosomal protein L37e
CC1G_13336T0	37.8317	130.288	-1.78403	0	XP_368133	cytochrome c oxidase polypeptide vib [Magnaporthe grisea 70-15]	3.26027e-26	XP_001260759	cytochrome c oxidase polypeptide vib [Neosartorya fischeri NRRL 181]	2.26325e-08	K02267	cytochrome c oxidase subunit VIb
CC1G_09616T0	0	42.7172	-5.41675	0				XP_755771	prenyl cysteine carboxyl methyltransferase, putative [Aspergillus fumigatus Af293]	2.99558e-08
CC1G_07979T0	7.5663	23.4944	-1.63466	0.017829	NP_777157	prefoldin subunit 5 [Bos taurus]	7.00076e-24	NP_013616	Gim5p [Saccharomyces cerevisiae]	2.32655e-14	K04797	prefoldin alpha subunit
CC1G_11568T0	205.805	346.01	-0.749535	0	XP_001597504	40S ribosomal protein S15 [Sclerotinia sclerotiorum 1980]	3.70223e-62	XP_001248452	40S ribosomal protein S15 [Coccidioides immitis RS]	2.12549e-49	K02958	small subunit ribosomal protein S15e
CC1G_11556T0	18.1592	46.9889	-1.37162	0.002517	XP_569497	regulation of transcription from Pol II promoter-related protein [Cryptococcus neoformans var. neoformans JEC21]	1.55612e-116	XP_569497	regulation of transcription from Pol II promoter-related protein [Cryptococcus neoformans var. neoformans JEC21]	3.46855e-100
CC1G_11560T0	4.5398	17.0868	-1.91218	0.033177
CC1G_11194T0	12.1061	105.725	-3.12651	0	XP_754260	extracellular serine-rich protein, putative [Aspergillus fumigatus Af293]	6.18323e-09
CC1G_09336T0	42.3715	165.529	-1.96592	0	NP_956002	basic leucine zipper and W2 domains 1 [Danio rerio]	1.04058e-62	NP_956002	basic leucine zipper and W2 domains 1 [Danio rerio]	3.742e-41
CC1G_09322T0	0	7.4755	-2.90217	0.046459	NP_001080226	apoptosis inhibitor 5 [Xenopus laevis]	2.13061e-10
CC1G_09305T0	3.0265	14.951	-2.30452	0.020806	XP_571329	cytoplasm protein [Cryptococcus neoformans var. neoformans JEC21]	1.99682e-37	XP_571329	cytoplasm protein [Cryptococcus neoformans var. neoformans JEC21]	4.12754e-22
CC1G_09303T0	160.407	214.654	-0.420279	0.014822	XP_571691	ribosomal protein S2 [Cryptococcus neoformans var. neoformans JEC21]	1.27433e-63	XP_571691	ribosomal protein S2 [Cryptococcus neoformans var. neoformans JEC21]	4.97022e-87	K02981	small subunit ribosomal protein S2e
CC1G_14151T0	9.0796	23.4944	-1.37162	0.03467	XP_001267433	NADH-ubiquinone oxidoreductase subunit B, putative [Neosartorya fischeri NRRL 181]	3.11434e-67	EAW69507	NADH dehydrogenase (ubiquinone) Fe-S protein 7, 20kDa (NADH-coenzyme Q reductase), isoform CRA_a [Homo sapiens]	4.82831e-47	K00331	NADH dehydrogenase I chain B
CC1G_09333T0	0	12.8151	-3.67977	0.002101	NP_001062766	Os09g0280600 [Oryza sativa (japonica cultivar-group)]	5.75104e-28
CC1G_09342T0	181.592	396.202	-1.12553	0	AAC69196	40S ribosomal protein S8 [Schizophyllum commune]	3.11833e-89	AAC69196	40S ribosomal protein S8 [Schizophyllum commune]	2.99974e-72	K02995	small subunit ribosomal protein S8e
CC1G_09348T0	25.7256	109.997	-2.09619	0	XP_571529	60s ribosomal protein l33-b [Cryptococcus neoformans var. neoformans JEC21]	1.14198e-39	XP_001240474	60S ribosomal protein L33 [Coccidioides immitis RS]	1.67067e-24	K02917	large subunit ribosomal protein L35Ae
CC1G_09352T0	9.0796	36.3096	-1.99965	0.000562	XP_750776	nicotinamide mononucleotide adenylyl transferase [Aspergillus fumigatus Af293]	1.2058e-62	XP_001215819	nicotinamide-nucleotide adenylyltransferase 1 [Aspergillus terreus NIH2624]	2.71626e-48	K00952	nicotinamide-nucleotide adenylyltransferase
CC1G_10866T0	0	21.3586	-4.41675	3.2e-05
CC1G_10853T0	16.6459	80.0948	-2.26654	0
CC1G_13075T0	0	19.2227	-4.26474	0.000109	XP_001261211	extracelular serine carboxypeptidase, putative [Neosartorya fischeri NRRL 181]	1.00271e-57	XP_756068	serine peptidase, family S28, putative [Aspergillus fumigatus Af293]	1.16382e-24
CC1G_13074T0	3.0265	155.918	-5.68699	0				XP_001313629	chitinase, putative [Trichomonas vaginalis G3]	2.9584e-07
CC1G_10542T0	0	6.4075	-2.67976	0.045616				XP_001268283	NADH-ubiquinone oxidoreductase 213 kDa subunit [Aspergillus clavatus NRRL 1]	2.3011e-06
CC1G_10514T0	0	8.5434	-3.09481	0.024544	NP_001049484	Os03g0235100 [Oryza sativa (japonica cultivar-group)]	8.07395e-46	NP_001049484	Os03g0235100 [Oryza sativa (japonica cultivar-group)]	2.44318e-29
CC1G_10508T0	0	13.8831	-3.79526	0.001168	XP_001687866	AGAP007670-PA [Anopheles gambiae str. PEST]	7.20534e-34	XP_308200	ENSANGP00000021562 [Anopheles gambiae str. PEST]	3.5332e-23
CC1G_10511T0	0	9.6113	-3.26473	0.013065	AAW50596	chitin deacetylase [Volvariella volvacea]	2.77806e-60	XP_571516	chitin deacetylase [Cryptococcus neoformans var. neoformans JEC21]	9.49223e-67
CC1G_10533T0	60.5308	114.269	-0.916688	0.000409	XP_568309	ribosomal protein L13 [Cryptococcus neoformans var. neoformans JEC21]	3.05918e-55	XP_568309	ribosomal protein L13 [Cryptococcus neoformans var. neoformans JEC21]	5.49729e-40	K02873	large subunit ribosomal protein L13e
CC1G_10540T0	102.902	225.333	-1.13078	0	XP_568864	PRCDNA95 [Cryptococcus neoformans var. neoformans JEC21]	8.70295e-40	XP_568864	PRCDNA95 [Cryptococcus neoformans var. neoformans JEC21]	1.86804e-40	K02960	small subunit ribosomal protein S16e
CC1G_10549T0	83.2299	246.692	-1.56754	0	ABB72849	eukaryotic ADP/ATP carrier [Cryptococcus neoformans var. grubii]	7.16205e-139	ABB72849	eukaryotic ADP/ATP carrier [Cryptococcus neoformans var. grubii]	1.07942e-112	K05863	solute carrier family 25 (mitochondrial carrier; adenine nucleotide
CC1G_02231T0	0	48.0568	-5.58667	0
CC1G_02156T0	0	33.1058	-5.04901	0	XP_570304	prefoldin subunit [Cryptococcus neoformans var. neoformans JEC21]	5.0226e-48	XP_570304	prefoldin subunit [Cryptococcus neoformans var. neoformans JEC21]	8.50522e-22
CC1G_02085T0	4.5398	41.6493	-3.19759	1e-06	AAS46754	mitochondrial ribosome small subunit component RPS19 [Pleurotus djamor]	1.09348e-26	AAS46754	mitochondrial ribosome small subunit component RPS19 [Pleurotus djamor]	2.05467e-21
CC1G_02083T0	10.5928	28.8341	-1.44469	0.014205
CC1G_02094T0	0	8.5434	-3.09481	0.024544	XP_750752	mitochondrial protein, putative [Aspergillus fumigatus Af293]	7.06268e-09	XP_001257979	mitochondrial protein, putative [Neosartorya fischeri NRRL 181]	8.61108e-06
CC1G_02122T0	0	9.6113	-3.26473	0.013065	AAP13582	Ras-related protein Rab7 [Lentinula edodes]	1.22625e-85	XP_001211238	GTP-binding protein ypt7 [Aspergillus terreus NIH2624]	1.07547e-59	K07897	Ras-related protein Rab-7A
CC1G_02203T0	0	6.4075	-2.67976	0.045616	XP_571760	oxidoreductase [Cryptococcus neoformans var. neoformans JEC21]	8.35186e-53	XP_571760	oxidoreductase [Cryptococcus neoformans var. neoformans JEC21]	5.7989e-40	K04708	3-dehydrosphinganine reductase
CC1G_05046T0	0	7.4755	-2.90217	0.046459	AAI24738	Zgc:153789 [Danio rerio]	3.71059e-37	AAH78134	Ebpl-prov protein [Xenopus laevis]	3.16087e-17
CC1G_05016T0	0	8.5434	-3.09481	0.024544	XP_568824	t-SNARE [Cryptococcus neoformans var. neoformans JEC21]	7.27692e-41	XP_568824	t-SNARE [Cryptococcus neoformans var. neoformans JEC21]	1.07531e-10	K08488	syntaxin 7
CC1G_04967T0	514.512	850.073	-0.724382	0	CAD10794	putative ribosomal protein S19 [Pleurotus sp. &apos;Florida&apos;]	4.1545e-66	CAD10794	putative ribosomal protein S19 [Pleurotus sp. &apos;Florida&apos;]	7.60303e-56	K02966	small subunit ribosomal protein S19e
CC1G_15033T0	3.0265	18.1548	-2.58463	0.004885	XP_569484	ER to Golgi transport-related protein [Cryptococcus neoformans var. neoformans JEC21]	4.04245e-125	XP_569484	ER to Golgi transport-related protein [Cryptococcus neoformans var. neoformans JEC21]	1.49694e-94
CC1G_04953T0	0	6.4075	-2.67976	0.045616
CC1G_04964T0	27.2388	83.2986	-1.61263	3e-06	XP_568281	sterol metabolism-related protein [Cryptococcus neoformans var. neoformans JEC21]	6.28442e-30	XP_568281	sterol metabolism-related protein [Cryptococcus neoformans var. neoformans JEC21]	1.50408e-24
CC1G_04970T0	0	6.4075	-2.67976	0.045616
CC1G_04977T0	0	10.6793	-3.41675	0.007025	XP_568424	chorismate mutase [Cryptococcus neoformans var. neoformans JEC21]	2.64507e-74	AAK83369	chorismate mutase [Filobasidiella neoformans]	2.48916e-55	K01850	chorismate mutase
CC1G_15044T0	0	8.5434	-3.09481	0.024544	XP_716115	RNA polymerase II transcription factor [Candida albicans SC5314]	1.16635e-36	XP_716115	RNA polymerase II transcription factor [Candida albicans SC5314]	1.32406e-36	K03131	transcription initiation factor TFIID subunit D5
CC1G_05003T0	0	21.3586	-4.41675	3.2e-05	Q06100	Galectin-1 (Galectin I) (Cgl-I)	4.54639e-65	Q06100	Galectin-1 (Galectin I) (Cgl-I)	1.47324e-81
CC1G_05060T0	0	8.5434	-3.09481	0.024544
CC1G_12576T0	28.7521	51.2606	-0.834183	0.03443	XP_317573	AGAP007913-PA [Anopheles gambiae str. PEST]	7.21474e-26	BAE48267	putative polyubiquitin [Physcomitrella patens]	7.59948e-12
CC1G_07082T0	0	8.5434	-3.09481	0.024544
CC1G_07073T0	25.7256	48.0568	-0.901536	0.027955	XP_753739	NADH-ubiquinone oxidoreductase 9.5 kDa subunit, putative [Aspergillus fumigatus Af293]	2.35962e-05	XP_753739	NADH-ubiquinone oxidoreductase 9.5 kDa subunit, putative [Aspergillus fumigatus Af293]	9.81956e-09
CC1G_07057T0	3.0265	20.2906	-2.74509	0.002915	XP_568458	long-chain fatty acid transporter [Cryptococcus neoformans var. neoformans JEC21]	1.32911e-27	2FJ9_A	Chain A, High Resolution Crystal Structure Of The Unliganded Human Acbp	2.24521e-07	K08762	diazepam-binding inhibitor (GABA receptor modulator,
CC1G_07052T0	0	6.4075	-2.67976	0.045616	NP_983671	ACR269Cp [Ashbya gossypii ATCC 10895]	1.96798e-37	ZP_01247682	ABC-type nitrate/sulfonate/bicarbonate transport systems periplasmic components-like [Flavobacterium johnsoniae UW101]	3.18462e-11
CC1G_07048T0	0	12.8151	-3.67977	0.002101	XP_001528088	transcription factor IWS1 [Lodderomyces elongisporus NRRL YB-4239]	5.61862e-38	XP_001264533	transcriptional elongation factor Iws1, putative [Neosartorya fischeri NRRL 181]	1.24077e-27
CC1G_07088T0	0	10.6793	-3.41675	0.007025	XP_567179	ribosomal large subunit assembly and maintenance-related protein [Cryptococcus neoformans var. neoformans JEC21]	4.41208e-77	XP_567179	ribosomal large subunit assembly and maintenance-related protein [Cryptococcus neoformans var. neoformans JEC21]	9.70261e-63
CC1G_07094T0	0	6.4075	-2.67976	0.045616	AAM53573	Aby [Azospirillum brasilense]	4.37497e-51	AAM53573	Aby [Azospirillum brasilense]	2.5052e-33
CC1G_07114T0	19.6725	44.8531	-1.18903	0.008678
CC1G_13663T0	3.0265	13.8831	-2.19761	0.03374	XP_569836	vacuolar membrane protein [Cryptococcus neoformans var. neoformans JEC21]	1.65648e-65	NP_985187	AER331Cp [Ashbya gossypii ATCC 10895]	1.43013e-39
CC1G_06790T0	10.5928	38.4455	-1.85973	0.000558	AAF37890	small GTPase Rac1 [Suillus bovinus]	5.48996e-98	AAQ88447	small GTPase rac1p [Schizophyllum commune]	2.91883e-50	K04392	Ras-related C3 botulinum toxin substrate 1
CC1G_06786T0	0	7.4755	-2.90217	0.046459	XP_748133	UPF0047 domain protein [Aspergillus fumigatus Af293]	5.26268e-37
CC1G_06777T0	57.5043	187.956	-1.70865	0	XP_570111	acyl carrier protein (acp) [Cryptococcus neoformans var. neoformans JEC21]	5.29156e-21	AAQ73138	acyl carrier protein 1 [Chlamydomonas reinhardtii]	6.74563e-06	K03955	NADH dehydrogenase (ubiquinone) 1 alpha/beta subcomplex 1
CC1G_06762T0	21.1857	60.872	-1.52269	0.000151	XP_572020	translation elongation factor [Cryptococcus neoformans var. neoformans JEC21]	1.8624e-173	XP_001385766	mitochondrial translation elongation factor TU [Pichia stipitis CBS 6054]	1.13658e-134	K02358	elongation factor EF-Tu
CC1G_06761T0	0	21.3586	-4.41675	3.2e-05	XP_568576	glycine dehydrogenase (decarboxylating) [Cryptococcus neoformans var. neoformans JEC21]	2.01523e-44	XP_568576	glycine dehydrogenase (decarboxylating) [Cryptococcus neoformans var. neoformans JEC21]	7.00044e-30	K02437	glycine cleavage system H protein
CC1G_13649T0	31.7786	85.4344	-1.42676	1.7e-05	AAH86909	Ribosomal protein L32 [Mus musculus]	2.81537e-46	AAH86909	Ribosomal protein L32 [Mus musculus]	7.35106e-29	K02912	large subunit ribosomal protein L32e
CC1G_06730T0	12.1061	28.8341	-1.25204	0.026053	EAW96409	hCG23738, isoform CRA_b [Homo sapiens]	3.01871e-12	AAH99224	Uhrf1_mapped protein [Rattus norvegicus]	1.54099e-07
CC1G_06725T0	572.016	850.073	-0.57153	0	XP_569827	structural constituent of ribosome [Cryptococcus neoformans var. neoformans JEC21]	2.08524e-76	XP_569827	structural constituent of ribosome [Cryptococcus neoformans var. neoformans JEC21]	3.34167e-64	K02877	large subunit ribosomal protein L15e
CC1G_06718T0	9.0796	36.3096	-1.99965	0.000562	XP_566591	actin ii (centractin-like protein) [Cryptococcus neoformans var. neoformans JEC21]	5.16895e-180	XP_566591	actin ii (centractin-like protein) [Cryptococcus neoformans var. neoformans JEC21]	4.74547e-88
CC1G_13641T0	0	13.8831	-3.79526	0.001168	XP_001355259	GA16516-PA [Drosophila pseudoobscura]	1.84125e-05
CC1G_06733T0	16.6459	54.4644	-1.71015	8.9e-05
CC1G_06737T0	21.1857	77.9589	-1.87962	1e-06	XP_001385113	NADH-ubiquinone oxidoreductase [Pichia stipitis CBS 6054]	8.25721e-22	XP_001385113	NADH-ubiquinone oxidoreductase [Pichia stipitis CBS 6054]	2.29521e-16	K03949	NADH dehydrogenase (ubiquinone) 1 alpha subcomplex 5
CC1G_06749T0	0	6.4075	-2.67976	0.045616	XP_570076	aspartate-tRNA ligase [Cryptococcus neoformans var. neoformans JEC21]	1.96692e-160	XP_570076	aspartate-tRNA ligase [Cryptococcus neoformans var. neoformans JEC21]	5.65808e-133	K01876	aspartyl-tRNA synthetase
CC1G_06760T0	52.9644	153.782	-1.53779	0	AAG01124	BAC19.9 [Lycopersicon esculentum]	1.79972e-08
CC1G_06766T0	0	244.556	-7.93402	0
CC1G_06811T0	0	25.6303	-4.67978	3e-06
CC1G_10085T0	3.0265	24.5624	-3.02073	0.000362
CC1G_08366T0	0	7.4755	-2.90217	0.046459	EDL04857	HD domain containing 2, isoform CRA_a [Mus musculus]	2.43338e-23	NP_179962	catalytic [Arabidopsis thaliana]	6.80677e-09	K07023	putative hydrolases of HD superfamily
CC1G_08354T0	0	14.951	-3.90217	0.000656	2G99_A	Chain A, Structural Basis For The Specific Recognition Of Methylated Histone H3 Lysine 4 By The Wd-40 Protein Wdr5	5.39797e-82	CAM21006	WD repeat domain 5 [Mus musculus]	5.30843e-55
CC1G_08323T0	21.1857	73.6872	-1.79832	3e-06	NP_497891	RNP (RRM RNA binding domain) containing family member (rnp-4) [Caenorhabditis elegans]	6.20841e-31	NP_497891	RNP (RRM RNA binding domain) containing family member (rnp-4) [Caenorhabditis elegans]	1.93973e-23
CC1G_08322T0	0	6.4075	-2.67976	0.045616	AAW24985	SJCHGC06573 protein [Schistosoma japonicum]	1.30282e-06
CC1G_08321T0	0	7.4755	-2.90217	0.046459	CAJ90359	putative ankyrin-like protein [Streptomyces ambofaciens ATCC 23877]	1.49714e-31	ZP_00618031	Ankyrin [Kineococcus radiotolerans SRS30216]	1.91582e-23	K06867
CC1G_08333T0	0	6.4075	-2.67976	0.045616	XP_567265	drug transporter [Cryptococcus neoformans var. neoformans JEC21]	5.08863e-86	XP_567265	drug transporter [Cryptococcus neoformans var. neoformans JEC21]	6.18566e-25
CC1G_08335T0	0	9.6113	-3.26473	0.013065	YP_705633	probable dimethylaniline monooxygenase (N-oxide-forming) [Rhodococcus sp. RHA1]	1.02092e-89	XP_001387331	putative flavin-containing monooxygenase [Pichia stipitis CBS 6054]	4.9717e-48
CC1G_09827T0	0	7.4755	-2.90217	0.046459	XP_570148	protein-Golgi retention-related protein [Cryptococcus neoformans var. neoformans JEC21]	2.18026e-132	XP_751625	Vacuolar protein sorting-associated protein 26, putative [Aspergillus fumigatus Af293]	4.2984e-81
CC1G_09911T0	59.0175	121.744	-1.04464	5e-05	XP_001271678	60S ribosomal protein L38, putative [Aspergillus clavatus NRRL 1]	1.929e-18	XP_319334	ENSANGP00000012582 [Anopheles gambiae str. PEST]	6.79748e-10	K02923	large subunit ribosomal protein L38e
CC1G_09927T0	51.4512	82.2306	-0.676471	0.026146	EAU86802	60S ribosomal protein L23 [Coprinopsis cinerea okayama7#130]	2.24777e-56	EAU86802	60S ribosomal protein L23 [Coprinopsis cinerea okayama7#130]	3.5015e-52	K02894	large subunit ribosomal protein L23e
CC1G_08304T0	3.0265	13.8831	-2.19761	0.03374	XP_567751	cytochrome c oxidase subunit V [Cryptococcus neoformans var. neoformans JEC21]	9.99191e-32	XP_567751	cytochrome c oxidase subunit V [Cryptococcus neoformans var. neoformans JEC21]	4.60039e-12	K02263	cytochrome c oxidase subunit IV
CC1G_02540T0	0	6.4075	-2.67976	0.045616	XP_569433	cystathionine gamma-synthase [Cryptococcus neoformans var. neoformans JEC21]	6.63258e-161	XP_569433	cystathionine gamma-synthase [Cryptococcus neoformans var. neoformans JEC21]	6.09048e-148	K01739	cystathionine gamma-synthase
CC1G_02496T0	93.8228	196.499	-1.06651	0	EAU89607	60S ribosomal protein L27a [Coprinopsis cinerea okayama7#130]	1.26634e-83	EAU89607	60S ribosomal protein L27a [Coprinopsis cinerea okayama7#130]	3.64363e-68	K02900	large subunit ribosomal protein L27Ae
CC1G_02454T0	0	11.7472	-3.55425	0.00382	XP_001259289	RNA annealing protein Yra1, putative [Neosartorya fischeri NRRL 181]	1.4371e-13
CC1G_15152T0	0	6.4075	-2.67976	0.045616	XP_001271599	dual specificity phosphatase, putative [Aspergillus clavatus NRRL 1]	5.7263e-20	XP_001271599	dual specificity phosphatase, putative [Aspergillus clavatus NRRL 1]	5.84951e-13	K01104	protein-tyrosine phosphatase
CC1G_02442T0	0	7.4755	-2.90217	0.046459	XP_001527691	DNA-directed RNA polymerases I and III 16 kDa polypeptide [Lodderomyces elongisporus NRRL YB-4239]	2.0101e-20				K03020	DNA-directed RNA polymerase III subunit C19
CC1G_02497T0	0	21.3586	-4.41675	3.2e-05	XP_001240328	DNA-directed RNA polymerase II [Coccidioides immitis RS]	1.3035e-27	XP_001240328	DNA-directed RNA polymerase II [Coccidioides immitis RS]	3.03666e-20	K03008	DNA-directed RNA polymerase II subunit J
CC1G_02524T0	3.0265	16.0189	-2.40405	0.012821	ABL89163	L-glutamine D-fructose 6-phosphate amidotansferase [Volvariella volvacea]	0	ABL89163	L-glutamine D-fructose 6-phosphate amidotansferase [Volvariella volvacea]	0	K00820	glucosamine--fructose-6-phosphate aminotransferase (isomerizing)
CC1G_02535T0	0	8.5434	-3.09481	0.024544	AAL55662	large (alpha-) subunit of general transcription factor TFIIE [Schizosaccharomyces pombe]	3.26696e-32	XP_569626	transcription initiation factor TFIIE alpha subunit [Cryptococcus neoformans var. neoformans JEC21]	1.63232e-25	K03136	transcription initiation factor TFIIE alpha subunit
CC1G_15172T0	0	6.4075	-2.67976	0.045616
CC1G_08211T0	22.699	46.9889	-1.04969	0.012066	XP_001260260	60S ribosomal protein L18 [Neosartorya fischeri NRRL 181]	9.74505e-62	XP_001209532	60S ribosomal protein L18 [Aspergillus terreus NIH2624]	7.69735e-46	K02883	large subunit ribosomal protein L18e
CC1G_08202T0	894.343	1491.9	-0.73825	0	XP_362846	ribitol kinase [Magnaporthe grisea 70-15]	8.28143e-118	XP_001274747	FGGY-family carbohydrate kinase, putative [Aspergillus clavatus NRRL 1]	8.31788e-92
CC1G_08218T0	0	6.4075	-2.67976	0.045616	XP_572441	h-sco1 [Cryptococcus neoformans var. neoformans JEC21]	5.15012e-64	XP_572441	h-sco1 [Cryptococcus neoformans var. neoformans JEC21]	1.40648e-60	K07152
CC1G_08241T0	0	6.4075	-2.67976	0.045616
CC1G_09212T0	0	7.4755	-2.90217	0.046459
CC1G_09200T0	0	9.6113	-3.26473	0.013065
CC1G_09203T0	0	6.4075	-2.67976	0.045616	AAL39511	LD07014p [Drosophila melanogaster]	7.17556e-10				K07195	exocyst complex component 7
CC1G_09206T0	0	7.4755	-2.90217	0.046459
CC1G_09208T0	0	52.3286	-5.70953	0	XP_001262810	phosphatidylserine decarboxylase family protein [Neosartorya fischeri NRRL 181]	4.23655e-78	XP_001262810	phosphatidylserine decarboxylase family protein [Neosartorya fischeri NRRL 181]	6.62406e-77
CC1G_09238T0	0	9.6113	-3.26473	0.013065	XP_001262810	phosphatidylserine decarboxylase family protein [Neosartorya fischeri NRRL 181]	4.73568e-65	XP_001262810	phosphatidylserine decarboxylase family protein [Neosartorya fischeri NRRL 181]	8.4338e-77
CC1G_09240T0	0	33.1058	-5.04901	0	XP_567191	Phosphatidylserine decarboxylase [Cryptococcus neoformans var. neoformans JEC21]	3.2752e-78	XP_567191	Phosphatidylserine decarboxylase [Cryptococcus neoformans var. neoformans JEC21]	1.03982e-74
CC1G_12320T0	0	7.4755	-2.90217	0.046459	XP_001268092	cellular morphogenesis protein (Bud22), putative [Aspergillus clavatus NRRL 1]	4.17666e-14	XP_001268092	cellular morphogenesis protein (Bud22), putative [Aspergillus clavatus NRRL 1]	1.13868e-11
CC1G_12427T0	564.45	727.261	-0.365627	7.6e-05	XP_569612	40S ribosomal protein S12 [Cryptococcus neoformans var. neoformans JEC21]	8.07394e-54	XP_569612	40S ribosomal protein S12 [Cryptococcus neoformans var. neoformans JEC21]	2.64545e-50	K02951	small subunit ribosomal protein S12e
CC1G_11940T0	0	6.4075	-2.67976	0.045616	XP_572220	DNA repair-related protein [Cryptococcus neoformans var. neoformans JEC21]	3.12365e-29	XP_572220	DNA repair-related protein [Cryptococcus neoformans var. neoformans JEC21]	6.18223e-14
CC1G_11933T0	4.5398	21.3586	-2.23412	0.005154	XP_567003	Pre-mRNA splicing factor RNA helicase PRP28 [Cryptococcus neoformans var. neoformans JEC21]	0	XP_567003	Pre-mRNA splicing factor RNA helicase PRP28 [Cryptococcus neoformans var. neoformans JEC21]	3.79454e-133	K01529
CC1G_11930T0	27.2388	68.3475	-1.32723	0.000285
CC1G_12192T0	0	20.2906	-4.34274	5.9e-05	AAX51845	Rab-type small GTP-binding protein [Paxillus involutus]	9.70504e-102	AAX51845	Rab-type small GTP-binding protein [Paxillus involutus]	1.32321e-57	K07976	Rab family, other
CC1G_12184T0	3.0265	14.951	-2.30452	0.020806
CC1G_12183T0	10.5928	29.902	-1.49716	0.009718	NP_984745	AEL116Cp [Ashbya gossypii ATCC 10895]	3.51576e-06
CC1G_12187T0	3.0265	14.951	-2.30452	0.020806	Q4WVS2	Protein bcp1	1.73075e-34	Q4WVS2	Protein bcp1	5.16718e-18
CC1G_12189T0	0	7.4755	-2.90217	0.046459
CC1G_09432T0	7.5663	28.8341	-1.93012	0.003362
CC1G_09423T0	0	7.4755	-2.90217	0.046459	XP_001271037	RING finger domain protein [Aspergillus clavatus NRRL 1]	3.13162e-08
CC1G_09403T0	9.0796	29.902	-1.71954	0.004754	XP_001592470	elongation factor 1-beta [Sclerotinia sclerotiorum 1980]	1.45239e-49	XP_569674	elongation factor 1-beta (ef-1-beta) [Cryptococcus neoformans var. neoformans JEC21]	1.0473e-37	K03232	elongation factor EF-1 beta subunit
CC1G_06520T0	3.0265	13.8831	-2.19761	0.03374	XP_572295	NADH dehydrogenase 10.5K chain [Cryptococcus neoformans var. neoformans JEC21]	1.67444e-14	XP_572295	NADH dehydrogenase 10.5K chain [Cryptococcus neoformans var. neoformans JEC21]	2.72037e-06	K03946	NADH dehydrogenase (ubiquinone) 1 alpha subcomplex 2
CC1G_06496T0	12.1061	36.3096	-1.58462	0.00272	XP_568963	nam9 protein, mitochondrial precursor [Cryptococcus neoformans var. neoformans JEC21]	3.66575e-35	XP_568963	nam9 protein, mitochondrial precursor [Cryptococcus neoformans var. neoformans JEC21]	1.45443e-25
CC1G_06484T0	0	147.374	-7.20334	0	AAL05426	hydrophobin [Tricholoma terreum]	6.89872e-13	AAL05426	hydrophobin [Tricholoma terreum]	9.95939e-06
CC1G_06453T0	15.1327	46.9889	-1.63465	0.000468	XP_566860	vacuolar ATP synthase subunit e [Cryptococcus neoformans var. neoformans JEC21]	9.53087e-35	XP_566860	vacuolar ATP synthase subunit e [Cryptococcus neoformans var. neoformans JEC21]	3.0205e-15	K02150	V-type H+-transporting ATPase subunit E
CC1G_15441T0	37.8317	66.2117	-0.807491	0.016558
CC1G_10731T0	0	9.6113	-3.26473	0.013065
CC1G_10738T0	0	7.4755	-2.90217	0.046459	XP_001262431	phthalate transporter, putative [Neosartorya fischeri NRRL 181]	1.84202e-90	XP_001262431	phthalate transporter, putative [Neosartorya fischeri NRRL 181]	1.20685e-67
CC1G_10739T0	0	6.4075	-2.67976	0.045616
CC1G_08522T0	16.6459	49.1248	-1.56128	0.000637	NP_775359	small nuclear ribonucleoprotein D1 polypeptide [Danio rerio]	5.11822e-32	NP_524774	small nuclear ribonucleoprotein at 69D CG10753-PA [Drosophila melanogaster]	1.9339e-20
CC1G_09110T0	0	6.4075	-2.67976	0.045616
CC1G_12474T0	0	83.2986	-6.38022	0	CAD48751	xyn11C [Chaetomium thermophilum]	4.69952e-73	CAD48751	xyn11C [Chaetomium thermophilum]	4.69314e-68
CC1G_10662T0	0	6.4075	-2.67976	0.045616	AAM18926	cThy28 [Gallus gallus]	5.65122e-26	AAM18926	cThy28 [Gallus gallus]	1.04534e-10
CC1G_10946T0	0	29.902	-4.90217	1e-06
CC1G_03941T0	0	9.6113	-3.26473	0.013065	AAZ94874	pyranose dehydrogenase [Leucoagaricus meleagris]	2.50615e-101	AAC72747	aryl-alcohol oxidase precursor [Pleurotus eryngii]	1.44799e-48
CC1G_14792T0	0	11.7472	-3.55425	0.00382	XP_569731	protein disulfide isomerase [Cryptococcus neoformans var. neoformans JEC21]	2.95151e-36	XP_569731	protein disulfide isomerase [Cryptococcus neoformans var. neoformans JEC21]	1.16013e-18	K01829	protein disulfide-isomerase
CC1G_04041T0	0	12.8151	-3.67977	0.002101	XP_569702	aminomethyltransferase, mitochondrial precursor [Cryptococcus neoformans var. neoformans JEC21]	6.88768e-112	XP_569702	aminomethyltransferase, mitochondrial precursor [Cryptococcus neoformans var. neoformans JEC21]	6.37352e-71	K00605	aminomethyltransferase
CC1G_07414T0	3.0265	29.902	-3.30452	4.5e-05
CC1G_07356T0	139.221	269.119	-0.950866	0	AAP13580	guanine nucleotide binding protein beta subunit [Lentinula edodes]	1.7599e-152	XP_001356719	GA20111-PA [Drosophila pseudoobscura]	3.52032e-103
CC1G_07364T0	83.2299	145.239	-0.803251	0.000392	AAS55903	60S ribosomal protein L12 [Sus scrofa]	2.38752e-70	NP_033102	ribosomal protein L12 [Mus musculus]	6.8821e-57	K02870	large subunit ribosomal protein L12e
CC1G_07392T0	10.5928	30.97	-1.54779	0.006632	BAA33018	pcc1 [Coprinopsis cinerea]	0	BAA33018	pcc1 [Coprinopsis cinerea]	0
CC1G_07410T0	0	9.6113	-3.26473	0.013065	XP_752223	peptide alpha-N-acetyltransferase Nat2, putative [Aspergillus fumigatus Af293]	4.35862e-14	XP_752223	n-terminal acetyltransferase 2 [Aspergillus fumigatus Af293]	7.13668e-15
CC1G_07411T0	46.9114	84.3665	-0.846732	0.004844
CC1G_12648T0	0	10.6793	-3.41675	0.007025	XP_001352280	GA14472-PA [Drosophila pseudoobscura]	3.9877e-27	XP_001352280	GA14472-PA [Drosophila pseudoobscura]	8.30221e-14	K10428	dynactin 6
CC1G_07628T0	0	12.8151	-3.67977	0.002101
CC1G_07664T0	0	7.4755	-2.90217	0.046459
CC1G_08483T0	0	10.6793	-3.41675	0.007025	AAB53686	temperature sensitive supressor of Saccharomyces cerevisiae bem1/bud5	1.34554e-56	CAJ87105	BEM46-like protein [Ascobolus immersus]	1.05155e-35	K06889
CC1G_08493T0	6.053	29.902	-2.30452	0.000533	XP_566632	transcriptional elongation regulator [Cryptococcus neoformans var. neoformans JEC21]	1.55454e-12
CC1G_15409T0	0	19.2227	-4.26474	0.000109	XP_001524698	ubiquitin-conjugating enzyme E2 13 [Lodderomyces elongisporus NRRL YB-4239]	1.09583e-58	AAZ20286	ubiquitin-conjugating enzyme 1 [Arachis hypogaea]	1.93188e-42	K10580	ubiquitin-conjugating enzyme E2 N
CC1G_03925T0	213.371	306.496	-0.522504	0.000391	XP_001361855	GA21300-PA [Drosophila pseudoobscura]	9.28073e-26	XP_568154	gal4 DNA-binding enhancer protein 2 [Cryptococcus neoformans var. neoformans JEC21]	1.55489e-13	K03626	nascent polypeptide-associated complex subunit alpha
CC1G_03911T0	0	8.5434	-3.09481	0.024544
CC1G_03906T0	4.5398	26.6982	-2.55604	0.000757	ABR88135	trehalose phosphorylase [Pleurotus pulmonarius]	0	AAC64285	clock-controlled gene-9 protein [Neurospora crassa]	1.39518e-113
CC1G_03852T0	4.5398	24.5624	-2.43575	0.002089	XP_569767	translation release factor [Cryptococcus neoformans var. neoformans JEC21]	1.75551e-179	XP_569767	translation release factor [Cryptococcus neoformans var. neoformans JEC21]	3.26586e-166	K03265	peptide chain release factor eRF subunit 1
CC1G_03831T0	0	8.5434	-3.09481	0.024544	EAW79829	hCG2023567, isoform CRA_a [Homo sapiens]	1.14067e-13	EAW79829	hCG2023567, isoform CRA_a [Homo sapiens]	1.36258e-07
CC1G_03802T0	3.0265	16.0189	-2.40405	0.012821	CAJ42002	glycogen synthase kinase [Ustilago hordei]	0	CAJ42002	glycogen synthase kinase [Ustilago hordei]	8.5543e-163	K03083	glycogen synthase kinase 3 beta
CC1G_03793T0	0	13.8831	-3.79526	0.001168	XP_571644	negative regulation of transcription by glucose-related protein [Cryptococcus neoformans var. neoformans JEC21]	1.71046e-30	XP_571644	negative regulation of transcription by glucose-related protein [Cryptococcus neoformans var. neoformans JEC21]	8.74005e-37
CC1G_03789T0	51.4512	124.948	-1.28005	1e-06
CC1G_03798T0	15.1327	39.5134	-1.38467	0.004647
CC1G_03815T0	7.5663	22.4265	-1.56754	0.026847	XP_961535	NADH-UBIQUINONE OXIDOREDUCTASE 24 KD SUBUNIT PRECURSOR [Neurospora crassa OR74A]	1.01599e-70	XP_001260411	NADH-ubiquinone dehydrogenase 24 kDa subunit, putative [Neosartorya fischeri NRRL 181]	4.20833e-57	K03943	NADH dehydrogenase (ubiquinone) flavoprotein 2
CC1G_03871T0	0	12.8151	-3.67977	0.002101	XP_568119	Succinyl-CoA:3-ketoacid-coenzyme A transferase [Cryptococcus neoformans var. neoformans JEC21]	5.59024e-76	XP_001259165	succinyl-CoA:3-ketoacid-coenzyme A transferase [Neosartorya fischeri NRRL 181]	1.07704e-107	K01029	3-oxoacid CoA-transferase subunit B
CC1G_03878T0	3.0265	43.7851	-3.85472	0	XP_567980	20 kda nuclear cap binding protein (ncbp) [Cryptococcus neoformans var. neoformans JEC21]	2.22833e-48	BAA09599	NCBP interacting protein 1 [Homo sapiens]	1.82416e-41
CC1G_03898T0	12.1061	28.8341	-1.25204	0.026053	NP_663402	ATP synthase mitochondrial F1 complex assembly factor 2 [Mus musculus]	1.73268e-34	NP_663729	ATP synthase mitochondrial F1 complex assembly factor 2 [Homo sapiens]	6.80185e-17	K07556	ATP synthase mitochondrial F1 complex assembly factor 2
CC1G_12098T0	0	6.4075	-2.67976	0.045616	XP_750734	nuclear polyadenylated RNA-binding protein Nab2, putative [Aspergillus fumigatus Af293]	8.25226e-07	NP_982721	AAR178Cp [Ashbya gossypii ATCC 10895]	5.6551e-19
CC1G_12085T0	0	9.6113	-3.26473	0.013065
CC1G_14571T0	0	14.951	-3.90217	0.000656	AAL73237	ADP-ribosylation factor-like protein [Coprinopsis cinerea]	3.30855e-115	AAL73237	ADP-ribosylation factor-like protein [Coprinopsis cinerea]	1.58689e-84	K07943	ADP-ribosylation factor-like 2
CC1G_11384T0	0	9.6113	-3.26473	0.013065	XP_567267	u3 small nucleolar ribonucleoprotein protein imp3 [Cryptococcus neoformans var. neoformans JEC21]	1.00446e-68	XP_718645	putative U3 snoRNP protein [Candida albicans SC5314]	9.09488e-37
CC1G_11376T0	0	6.4075	-2.67976	0.045616
CC1G_07711T0	21.1857	50.1927	-1.24439	0.003855	XP_568755	protein-vacuolar targeting-related protein [Cryptococcus neoformans var. neoformans JEC21]	4.30572e-42	XP_568755	protein-vacuolar targeting-related protein [Cryptococcus neoformans var. neoformans JEC21]	1.1845e-34
CC1G_07701T0	3.0265	36.3096	-3.58463	2e-06
CC1G_07314T0	0	6.4075	-2.67976	0.045616	XP_001259014	short-chain oxidoreductase, putative [Neosartorya fischeri NRRL 181]	1.80182e-36	XP_001259014	short-chain oxidoreductase, putative [Neosartorya fischeri NRRL 181]	8.5914e-19
CC1G_07297T0	0	44.8531	-5.48714	0
CC1G_07296T0	0	11.7472	-3.55425	0.00382
CC1G_07277T0	169.486	326.787	-0.947181	0	EAU86619	40S ribosomal protein S14 [Coprinopsis cinerea okayama7#130]	3.29794e-55	EAU86619	40S ribosomal protein S14 [Coprinopsis cinerea okayama7#130]	1.24349e-52	K02955	small subunit ribosomal protein S14e
CC1G_07282T0	3.0265	13.8831	-2.19761	0.03374	XP_001265176	translocon protein Sec61beta, putative [Neosartorya fischeri NRRL 181]	5.20515e-16	XP_001269671	translocon protein Sec61beta, putative [Aspergillus clavatus NRRL 1]	4.55906e-11
CC1G_07340T0	3.0265	24.5624	-3.02073	0.000362
CC1G_11817T0	16.6459	41.6493	-1.32313	0.005837	XP_001560888	RER1 protein [Botryotinia fuckeliana B05.10]	5.4466e-47	XP_001275387	Golgi membrane protein (Rer1), putative [Aspergillus clavatus NRRL 1]	5.71994e-23
CC1G_08990T0	4.5398	29.902	-2.71954	0.000167
CC1G_09001T0	0	6.4075	-2.67976	0.045616	XP_568149	glutamate-5-semialdehyde dehydrogenase [Cryptococcus neoformans var. neoformans JEC21]	1.75511e-112	XP_568149	glutamate-5-semialdehyde dehydrogenase [Cryptococcus neoformans var. neoformans JEC21]	1.45156e-126	K00147	glutamate-5-semialdehyde dehydrogenase
CC1G_05139T0	0	7.4755	-2.90217	0.046459
CC1G_05097T0	0	6.4075	-2.67976	0.045616	XP_566886	GTPase [Cryptococcus neoformans var. neoformans JEC21]	4.98983e-174	XP_566886	GTPase [Cryptococcus neoformans var. neoformans JEC21]	1.0626e-140	K02519	translation initiation factor IF-2
CC1G_13945T0	0	7.4755	-2.90217	0.046459	XP_571066	cyclin-dependent protein kinase regulator [Cryptococcus neoformans var. neoformans JEC21]	7.59935e-60	XP_321418	ENSANGP00000008543 [Anopheles gambiae str. PEST]	2.78446e-31
CC1G_05129T0	762.689	923.76	-0.276424	0.000568
CC1G_05133T0	0	6.4075	-2.67976	0.045616	XP_569426	rRNA binding protein [Cryptococcus neoformans var. neoformans JEC21]	3.66724e-71	XP_569426	rRNA binding protein [Cryptococcus neoformans var. neoformans JEC21]	1.59502e-62
CC1G_05148T0	13.6194	34.1737	-1.32722	0.010997	CAD43407	tetraspanin [Glomerella lindemuthiana]	2.97654e-20	CAD43407	tetraspanin [Glomerella lindemuthiana]	2.12609e-11
CC1G_05150T0	10.5928	29.902	-1.49716	0.009718	XP_572890	transcription initiation protein spt4 [Cryptococcus neoformans var. neoformans JEC21]	2.56122e-31	XP_572890	transcription initiation protein spt4 [Cryptococcus neoformans var. neoformans JEC21]	4.42233e-22
CC1G_05155T0	0	7.4755	-2.90217	0.046459	XP_569507	transcriptional elongation regulator [Cryptococcus neoformans var. neoformans JEC21]	0	XP_001269391	transcription elongation complex subunit (Cdc68) [Aspergillus clavatus NRRL 1]	5.4449e-147
CC1G_05722T0	900.396	1013.47	-0.170666	0.023871
CC1G_05180T0	3.0265	17.0868	-2.49716	0.007907	XP_001539736	ubiquitin-conjugating enzyme E2-20 kDa [Ajellomyces capsulatus NAm1]	1.23733e-47	XP_814003	ubiquitin-conjugating enzyme E2 [Trypanosoma cruzi strain CL Brener]	5.6972e-16	K06688	ubiquitin-conjugating enzyme E2 C
CC1G_13955T0	15.1327	35.2417	-1.21961	0.019172	XP_572050	endopeptidase [Cryptococcus neoformans var. neoformans JEC21]	2.55193e-164	XP_572050	endopeptidase [Cryptococcus neoformans var. neoformans JEC21]	2.90942e-161	K03061	26S proteasome regulatory subunit T1
CC1G_05200T0	18.1592	45.921	-1.33845	0.003622	XP_571991	PHD-finger protein [Cryptococcus neoformans var. neoformans JEC21]	6.02212e-20	AAZ22511	Pho23p [Saccharomyces cerevisiae]	3.22998e-13
CC1G_05203T0	0	11.7472	-3.55425	0.00382	XP_569821	phosphoribosyl-ATP diphosphatase [Cryptococcus neoformans var. neoformans JEC21]	7.9862e-34	XP_569821	phosphoribosyl-ATP diphosphatase [Cryptococcus neoformans var. neoformans JEC21]	4.24546e-16	K01515	ADP-ribose pyrophosphatase
CC1G_13079T0	0	6.4075	-2.67976	0.045616
CC1G_04785T0	3.0265	21.3586	-2.81909	0.001723	EDO97541	mitochondrial carrier protein [Chlamydomonas reinhardtii]	1.25362e-58
CC1G_04743T0	3.0265	13.8831	-2.19761	0.03374	P79008	Tubulin beta chain (Beta-tubulin)	0	P79008	Tubulin beta chain (Beta tubulin)	4.00244e-161	K07375	tubulin beta
CC1G_04742T0	0	7.4755	-2.90217	0.046459
CC1G_04714T0	0	6.4075	-2.67976	0.045616	XP_001270002	glycosyl hydrolase family protein [Aspergillus clavatus NRRL 1]	5.91161e-80	XP_960726	related to beta-1, 3-glucan binding protein [MIPS] [Neurospora crassa OR74A]	1.33324e-15
CC1G_04759T0	0	7.4755	-2.90217	0.046459	EDN60884	conserved protein [Saccharomyces cerevisiae YJM789]	1.50845e-38	YP_594288	lipase, active site [Deinococcus geothermalis DSM 11300]	1.29105e-22
CC1G_06232T0	0	6.4075	-2.67976	0.045616	XP_569939	tRNA guanylyltransferase [Cryptococcus neoformans var. neoformans JEC21]	2.26309e-46	XP_569939	tRNA guanylyltransferase [Cryptococcus neoformans var. neoformans JEC21]	9.42429e-55
CC1G_06197T0	16.6459	35.2417	-1.08212	0.031355	BAC66633	succinate dehydrogenase cytochrome b560 subunit [Coprinopsis cinerea]	4.1272e-88	BAC66633	succinate dehydrogenase cytochrome b560 subunit [Coprinopsis cinerea]	1.28443e-35	K00236	succinate dehydrogenase (ubiquinone) cytochrome b subunit precursor
CC1G_06187T0	0	13.8831	-3.79526	0.001168	XP_001258818	WSC domain protein [Neosartorya fischeri NRRL 181]	2.97892e-54	XP_001258818	WSC domain protein [Neosartorya fischeri NRRL 181]	4.94135e-17
CC1G_06170T0	0	18.1548	-4.18228	0.000205	XP_569643	dephospho-CoA kinase [Cryptococcus neoformans var. neoformans JEC21]	3.639e-51	XP_569643	dephospho-CoA kinase [Cryptococcus neoformans var. neoformans JEC21]	5.51148e-41	K00859	dephospho-CoA kinase
CC1G_06185T0	0	13.8831	-3.79526	0.001168	XP_001274128	DUF1479 domain protein [Aspergillus clavatus NRRL 1]	4.11047e-27	XP_001274128	DUF1479 domain protein [Aspergillus clavatus NRRL 1]	9.80257e-07
CC1G_06212T0	0	43.7851	-5.45237	0	XP_001267590	allantoate permease [Neosartorya fischeri NRRL 181]	1.93898e-88	XP_001267590	allantoate permease [Neosartorya fischeri NRRL 181]	6.03307e-39
CC1G_06233T0	0	9.6113	-3.26473	0.013065	XP_572652	structural constituent of ribosome [Cryptococcus neoformans var. neoformans JEC21]	4.42232e-69	Q5BGN7	Protein phosphatase methylesterase 1 (PME-1)	3.20643e-21
CC1G_06933T0	33.2919	75.8231	-1.18747	0.000453
CC1G_06936T0	3.0265	23.4944	-2.95659	0.000607	EDL09681	Sec11-like 3 (S. cerevisiae), isoform CRA_b [Mus musculus]	1.48727e-23	NP_001068643	SEC11 homolog C [Bos taurus]	3.08563e-20	K03100	signal peptidase I
CC1G_09897T0	81.7166	147.374	-0.850785	0.000171	XP_569417	ATP synthase [Cryptococcus neoformans var. neoformans JEC21]	7.45106e-49	XP_001384926	ATP synthase F0 sector subunit 4 [Pichia stipitis CBS 6054]	3.1456e-29	K02127	F-type H+-transporting ATPase subunit b
CC1G_09879T0	0	11.7472	-3.55425	0.00382	XP_567564	MMS2 [Cryptococcus neoformans var. neoformans JEC21]	0	XP_001261178	cell division control protein Cdc48 [Neosartorya fischeri NRRL 181]	0
CC1G_14917T0	0	9.6113	-3.26473	0.013065
CC1G_13661T0	15.1327	39.5134	-1.38467	0.004647
CC1G_09583T0	0	13.8831	-3.79526	0.001168	ABU75302	amidase protein [Ustilaginoidea virens]	3.08631e-95	XP_001272379	acetamidase, putative [Aspergillus clavatus NRRL 1]	2.64561e-60
CC1G_09568T0	0	6.4075	-2.67976	0.045616
CC1G_09582T0	18.1592	37.3775	-1.04147	0.026846	AAG43411	JAB [Lycopersicon esculentum]	4.57451e-96	Q6GLM9	COP9 signalosome complex subunit 5 (Signalosome subunit 5)	9.92945e-79	K09613	COP9 signalosome complex subunit 5
CC1G_08864T0	46.9114	84.3665	-0.846732	0.004844	ABB96277	hesp-767 [Melampsora lini]	3.6822e-14
CC1G_11326T0	118.035	214.654	-0.862798	4e-06	O93931	40S ribosomal protein S26	1.88712e-34	O93931	40S ribosomal protein S26	1.95506e-25	K02976	small subunit ribosomal protein S26e
CC1G_09724T0	0	22.4265	-4.48713	1.8e-05
CC1G_09723T0	10.5928	61.94	-2.54779	0	NP_595234	glucoamylase [Schizosaccharomyces pombe 972h-]	7.4407e-05
CC1G_09691T0	57.5043	153.782	-1.41914	0
CC1G_09700T0	0	530.762	-9.05192	0
CC1G_09714T0	13.6194	68.3475	-2.32723	0	XP_001384727	Eukaryotic translation initiation factor 5A (eIF-5A) (eIF-4D) [Pichia stipitis CBS 6054]	1.15774e-68	XP_001384727	Eukaryotic translation initiation factor 5A (eIF-5A) (eIF-4D) [Pichia stipitis CBS 6054]	2.26581e-26	K03263	translation initiation factor eIF-5A
CC1G_09720T0	4.5398	63.0079	-3.79483	0	NP_567769	zinc finger (C2H2 type) family protein [Arabidopsis thaliana]	5.11831e-06
CC1G_09721T0	0	23.4944	-4.55425	1e-05
CC1G_12008T0	0	8.5434	-3.09481	0.024544	XP_569172	GPI anchor biosynthesis-related protein [Cryptococcus neoformans var. neoformans JEC21]	1.47796e-103	AAG32629	mannose phospho-dolichol synthase [Hypocrea jecorina]	1.8353e-61	K00721	dolichol-phosphate mannosyltransferase
CC1G_14227T0	349.566	484.841	-0.471948	4.3e-05	EAU91281	40S ribosomal protein S18 [Coprinopsis cinerea okayama7#130]	1.01663e-64	EAU91281	40S ribosomal protein S18 [Coprinopsis cinerea okayama7#130]	9.8681e-68	K02964	small subunit ribosomal protein S18e
CC1G_14226T0	0	6.4075	-2.67976	0.045616	EAU91281	40S ribosomal protein S18 [Coprinopsis cinerea okayama7#130]	0	EAU91281	40S ribosomal protein S18 [Coprinopsis cinerea okayama7#130]	0
CC1G_04061T0	0	104.657	-6.70953	0	CAA74987	hydrophobin [Pleurotus ostreatus]	8.66127e-08	AAL05426	hydrophobin [Tricholoma terreum]	9.21079e-07
CC1G_04060T0	0	197.567	-7.6262	0	BAB84546	hydrophobin-263 [Pholiota nameko]	2.0879e-09
CC1G_04058T0	0	7.4755	-2.90217	0.046459	XP_572701	uricase (Urate oxidase) [Cryptococcus neoformans var. neoformans JEC21]	1.83177e-64	XP_572701	uricase (Urate oxidase) [Cryptococcus neoformans var. neoformans JEC21]	4.51605e-37	K00365	urate oxidase
CC1G_12105T0	0	7.4755	-2.90217	0.046459	XP_001263591	sucrose transport protein [Neosartorya fischeri NRRL 181]	1.39973e-73	XP_001263591	sucrose transport protein [Neosartorya fischeri NRRL 181]	7.92163e-37
CC1G_12104T0	21.1857	83.2986	-1.9752	0	XP_001274089	conserved fungal protein [Aspergillus clavatus NRRL 1]	4.59155e-101	XP_753675	conserved fungal protein [Aspergillus fumigatus Af293]	6.94198e-38
CC1G_12115T0	0	6.4075	-2.67976	0.045616	XP_572594	cell division control protein [Cryptococcus neoformans var. neoformans JEC21]	1.68873e-48	XP_572594	cell division control protein [Cryptococcus neoformans var. neoformans JEC21]	1.90694e-119
CC1G_08672T0	0	9.6113	-3.26473	0.013065
CC1G_08663T0	28.7521	56.6003	-0.977142	0.011443	XP_568012	membrane fraction protein [Cryptococcus neoformans var. neoformans JEC21]	2.84832e-53	XP_568012	membrane fraction protein [Cryptococcus neoformans var. neoformans JEC21]	2.58389e-59
CC1G_10436T0	0	13.8831	-3.79526	0.001168	XP_715928	RNA polymerase III subunit [Candida albicans SC5314]	5.21516e-26	BAB33335	KIAA1665 protein [Homo sapiens]	1.72935e-17	K03022	DNA-directed RNA polymerase III subunit C25
CC1G_04561T0	0	14.951	-3.90217	0.000656	XP_572679	splicing factor [Cryptococcus neoformans var. neoformans JEC21]	3.05196e-75	XP_572679	splicing factor [Cryptococcus neoformans var. neoformans JEC21]	3.35391e-52
CC1G_04529T0	12.1061	34.1737	-1.49715	0.005868	NP_593972	hypotDNA-directed RNA polymerase II subunit [Schizosaccharomyces pombe 972h-]	1.05966e-55	NP_593972	hypotDNA-directed RNA polymerase II subunit [Schizosaccharomyces pombe 972h-]	1.48225e-37	K03015	DNA-directed RNA polymerase II subunit G
CC1G_04488T0	9.0796	23.4944	-1.37162	0.03467
CC1G_04470T0	3.0265	14.951	-2.30452	0.020806	BAC78619	subtilisin-like serine protease [Coprinopsis cinerea]	0	XP_567315	serine-type endopeptidase [Cryptococcus neoformans var. neoformans JEC21]	3.34353e-122	K01336	cerevisin
CC1G_04504T0	0	11.7472	-3.55425	0.00382
CC1G_04539T0	0	30.97	-4.9528	0	CAE05499	OSJNBa0022H21.19 [Oryza sativa (japonica cultivar-group)]	2.1222e-07
CC1G_04540T0	0	6.4075	-2.67976	0.045616
CC1G_04567T0	18.1592	45.921	-1.33845	0.003622	XP_571819	vesicle-mediated transport-related protein [Cryptococcus neoformans var. neoformans JEC21]	9.11142e-62	NP_076273	Yip1 domain family, member 7 [Mus musculus]	1.20421e-33
CC1G_12365T0	10.5928	44.8531	-2.08212	6.2e-05
CC1G_12270T0	46.9114	98.2496	-1.06651	0.000224	XP_569415	ribosomal protein [Cryptococcus neoformans var. neoformans JEC21]	5.21984e-53	XP_569415	ribosomal protein [Cryptococcus neoformans var. neoformans JEC21]	2.6346e-28	K02893	large subunit ribosomal protein L23Ae
CC1G_11653T0	0	16.0189	-4.0017	0.000372	YP_323499	Peptidase S33, proline iminopeptidase 1 [Anabaena variabilis ATCC 29413]	2.20666e-95	YP_323499	Peptidase S33, proline iminopeptidase 1 [Anabaena variabilis ATCC 29413]	1.90938e-44
CC1G_11630T0	0	24.5624	-4.61838	5e-06
CC1G_11632T0	3.0265	13.8831	-2.19761	0.03374	ABH11429	peroxin 11C [Penicillium chrysogenum]	1.6801e-15
CC1G_11644T0	9.0796	29.902	-1.71954	0.004754	XP_001217370	ubiquinone biosynthesis protein COQ4, mitochondrial precursor [Aspergillus terreus NIH2624]	1.44197e-61	XP_001217370	ubiquinone biosynthesis protein COQ4, mitochondrial precursor [Aspergillus terreus NIH2624]	3.17541e-53
CC1G_06666T0	6.053	41.6493	-2.78257	6e-06	XP_566529	RVB1 [Cryptococcus neoformans var. neoformans JEC21]	6.29066e-162	AAH71105	Ruvbl1 protein [Xenopus laevis]	1.38626e-132	K04499	RuvB-like protein 1 (pontin 52)
CC1G_06632T0	0	7.4755	-2.90217	0.046459	NP_568922	ATPDX2/EMB2407/PDX2 (PYRIDOXINE BIOSYNTHESIS 2); glutaminase/ glutamyl-tRNA(Gln) amidotransferase/ protein heterodimerization [Arabidopsis thaliana]	5.0928e-40	NP_568922	EMB2407; glutamyl-tRNA(Gln) amidotransferase [Arabidopsis thaliana]	3.18481e-23	K08681	glutamine amidotransferase
CC1G_12064T0	0	10.6793	-3.41675	0.007025	1YKE_B	Chain B, Structure Of The Mediator Med7MED21 SUBCOMPLEX	1.86229e-06
CC1G_12066T0	7.5663	29.902	-1.98258	0.002139
CC1G_08760T0	0	12.8151	-3.67977	0.002101
CC1G_08748T0	0	11.7472	-3.55425	0.00382	XP_001266004	BAR domain protein [Neosartorya fischeri NRRL 181]	2.36434e-34	XP_001266004	BAR domain protein [Neosartorya fischeri NRRL 181]	7.42745e-19
CC1G_08749T0	31.7786	79.0269	-1.31429	9.8e-05	XP_566724	arp2/3 complex 16 kda subunit (p16-arc) [Cryptococcus neoformans var. neoformans JEC21]	1.83073e-45	XP_566724	arp2/3 complex 16 kda subunit (p16-arc) [Cryptococcus neoformans var. neoformans JEC21]	1.2232e-13	K05754	actin related protein 2/3 complex, subunit 5
CC1G_05966T0	36.3185	97.1817	-1.41998	4e-06	ABB96268	hesp-178 [Melampsora lini]	3.95579e-06
CC1G_05987T0	0	9.6113	-3.26473	0.013065	O74187	Aldehyde dehydrogenase (ALDDH)	6.24011e-76	O74187	Aldehyde dehydrogenase (ALDDH)	4.59913e-64
CC1G_06084T0	3.0265	16.0189	-2.40405	0.012821	XP_572631	succinate dehydrogenase flavoprotein subunit precursor [Cryptococcus neoformans var. neoformans JEC21]	0	XP_572631	succinate dehydrogenase flavoprotein subunit precursor [Cryptococcus neoformans var. neoformans JEC21]	0	K00234	succinate dehydrogenase (ubiquinone) flavoprotein subunit precursor
CC1G_06076T0	0	6.4075	-2.67976	0.045616	EAA27994	glutamate 5-kinase [Neurospora crassa OR74A]	6.04304e-100	XP_001267700	glutamate 5-kinase, putative [Aspergillus clavatus NRRL 1]	2.74505e-75	K00931	glutamate 5-kinase
CC1G_06096T0	18.1592	51.2606	-1.49715	0.000576	AAT91258	GTPase [Paxillus involutus]	5.7558e-91	AAT91258	GTPase [Paxillus involutus]	1.66458e-63	K07976	Rab family, other
CC1G_06132T0	15.1327	55.5324	-1.87566	2.6e-05	XP_001269412	adenylate kinase, putative [Aspergillus clavatus NRRL 1]	3.32482e-93	XP_001209505	adenylate kinase cytosolic [Aspergillus terreus NIH2624]	2.15344e-44	K00939	adenylate kinase
CC1G_06147T0	0	12.8151	-3.67977	0.002101	XP_568712	arginine metabolism transcriptional control protein [Cryptococcus neoformans var. neoformans JEC21]	7.83824e-37	XP_568712	arginine metabolism transcriptional control protein [Cryptococcus neoformans var. neoformans JEC21]	2.4167e-33	K00328	inositol-polyphosphate multikinase
CC1G_10102T0	24.2123	43.7851	-0.8547	0.043783	CAA71202	signal recognition particle subunit 14 [Arabidopsis thaliana]	3.30183e-14				K03104	signal recognition particle, subunit SRP14
CC1G_10096T0	3.0265	14.951	-2.30452	0.020806	BAB87833	leucine aminopeptidase [Coprinopsis cinerea]	0	BAB87833	leucine aminopeptidase [Coprinopsis cinerea]	2.01416e-58	K01255	leucyl aminopeptidase
CC1G_11299T0	87.7697	243.488	-1.47206	0	XP_001266325	NADH-ubiquinone oxidoreductase [Neosartorya fischeri NRRL 181]	1.05983e-21	XP_001266325	NADH-ubiquinone oxidoreductase [Neosartorya fischeri NRRL 181]	9.26555e-13	K03939	NADH dehydrogenase (ubiquinone) Fe-S protein 6
CC1G_11292T0	0	55.5324	-5.79526	0	BAA33979	IPP isomerase [Xanthophyllomyces dendrorhous]	5.45887e-85	BAA33979	IPP isomerase [Xanthophyllomyces dendrorhous]	8.74529e-59	K01823	isopentenyl-diphosphate delta-isomerase
CC1G_11290T0	22.699	53.3965	-1.23412	0.002373	XP_566648	mitochondrion protein [Cryptococcus neoformans var. neoformans JEC21]	1.10633e-34	XP_321716	ENSANGP00000015797 [Anopheles gambiae str. PEST]	2.11522e-13
CC1G_11288T0	210.345	404.746	-0.944261	0	EAU93093	40S ribosomal protein S11 [Coprinopsis cinerea okayama7#130]	1.17811e-84	EAU93093	40S ribosomal protein S11 [Coprinopsis cinerea okayama7#130]	1.06416e-66	K02949	small subunit ribosomal protein S11e
CC1G_08181T0	4.5398	19.2227	-2.08211	0.013142	XP_566718	DNA repair-related protein [Cryptococcus neoformans var. neoformans JEC21]	2.31583e-67	XP_566718	DNA repair-related protein [Cryptococcus neoformans var. neoformans JEC21]	1.99503e-40
CC1G_14705T0	0	14.951	-3.90217	0.000656
CC1G_08158T0	0	6.4075	-2.67976	0.045616
CC1G_08140T0	0	6.4075	-2.67976	0.045616	XP_569336	SNARE binding protein [Cryptococcus neoformans var. neoformans JEC21]	3.44923e-84	XP_569336	SNARE binding protein [Cryptococcus neoformans var. neoformans JEC21]	4.64599e-60
CC1G_08128T0	48.4246	79.0269	-0.706604	0.022825
CC1G_08167T0	18.1592	35.2417	-0.956583	0.049136	XP_572377	cytochrome b5 [Cryptococcus neoformans var. neoformans JEC21]	3.25265e-26	Q9Y706	Cytochrome b5	1.63331e-11
CC1G_08173T0	0	8.5434	-3.09481	0.024544
CC1G_00995T0	37.8317	66.2117	-0.807491	0.016558	XP_001274738	NADH-ubiquinone oxidoreductase 21 kDa subunit, putative [Aspergillus clavatus NRRL 1]	1.7814e-31	XP_001274738	NADH-ubiquinone oxidoreductase 21 kDa subunit, putative [Aspergillus clavatus NRRL 1]	2.28852e-10
CC1G_14841T0	0	66.2117	-6.04901	0	CAJ44440	tropomyosin [Dermanyssus gallinae]	5.63597e-07
CC1G_12335T0	22.699	49.1248	-1.11382	0.008782	XP_569077	DNA-directed RNA polymerases i, ii, and iii 8.3 kda polypeptide [Cryptococcus neoformans var. neoformans JEC21]	1.93179e-23	XP_569077	DNA-directed RNA polymerases i, ii, and iii 8.3 kda polypeptide [Cryptococcus neoformans var. neoformans JEC21]	2.89212e-17	K03007	DNA-directed RNA Polymerase II subunit L
CC1G_00876T0	22.699	59.8041	-1.39762	0.000412	EAU90492	ubiquitin [Coprinopsis cinerea okayama7#130]	7.284e-71	EAU90492	ubiquitin [Coprinopsis cinerea okayama7#130]	6.57628e-53	K02977	small subunit ribosomal protein S27Ae
CC1G_00856T0	0	6.4075	-2.67976	0.045616
CC1G_00813T0	0	6.4075	-2.67976	0.045616	XP_568463	signal transducer [Cryptococcus neoformans var. neoformans JEC21]	0	XP_568463	signal transducer [Cryptococcus neoformans var. neoformans JEC21]	5.37353e-111
CC1G_00758T0	125.602	213.586	-0.765965	2.9e-05	XP_567416	60s ribosomal protein l11 [Cryptococcus neoformans var. neoformans JEC21]	1.95765e-64	XP_567416	60s ribosomal protein l11 [Cryptococcus neoformans var. neoformans JEC21]	5.47287e-59	K02868	large subunit ribosomal protein L11e
CC1G_00782T0	0	12.8151	-3.67977	0.002101
CC1G_00787T0	0	6.4075	-2.67976	0.045616	NP_001022011	C33F10.4a [Caenorhabditis elegans]	3.81936e-22	ZP_01181490	NAD-dependent epimerase/dehydratase [Bacillus cereus subsp. cytotoxis NVH 391-98]	2.65077e-07
CC1G_00877T0	0	13.8831	-3.79526	0.001168	XP_568597	DNA replication factor [Cryptococcus neoformans var. neoformans JEC21]	8.68538e-139	XP_568598	DNA replication factor [Cryptococcus neoformans var. neoformans JEC21]	8.21451e-115	K02343	DNA polymerase III subunit gamma/tau
CC1G_00906T0	0	6.4075	-2.67976	0.045616	XP_752307	R3H domain protein, putative [Aspergillus fumigatus Af293]	3.88749e-15	XP_001269319	R3H domain protein, putative [Aspergillus clavatus NRRL 1]	5.65063e-09
CC1G_00946T0	0	12.8151	-3.67977	0.002101	XP_750017	ARP2/3 complex 34 kDa subunit , putative [Aspergillus fumigatus Af293]	4.95107e-56	XP_571107	arp2/3 complex 34 kda subunit (p34-arc) [Cryptococcus neoformans var. neoformans JEC21]	1.88019e-91	K05758	actin related protein 2/3 complex, subunit 2
CC1G_14836T0	3.0265	14.951	-2.30452	0.020806	XP_567726	NAD+ synthase (glutamine-hydrolyzing) [Cryptococcus neoformans var. neoformans JEC21]	0	XP_567726	NAD+ synthase (glutamine-hydrolyzing) [Cryptococcus neoformans var. neoformans JEC21]	0	K01950	NAD+ synthase (glutamine-hydrolysing)
CC1G_00966T0	0	7.4755	-2.90217	0.046459	XP_748428	tyrosinase, putative [Aspergillus fumigatus Af293]	6.37193e-22	XP_748428	tyrosinase, putative [Aspergillus fumigatus Af293]	2.3129e-30
CC1G_00984T0	0	7.4755	-2.90217	0.046459	XP_566762	hst3 protein [Cryptococcus neoformans var. neoformans JEC21]	6.1373e-77	XP_566762	hst3 protein [Cryptococcus neoformans var. neoformans JEC21]	1.22938e-92
CC1G_12373T0	0	18.1548	-4.18228	0.000205	NP_982749	ABL198Cp [Ashbya gossypii ATCC 10895]	3.4626e-62	NP_982749	ABL198Cp [Ashbya gossypii ATCC 10895]	2.6287e-51
CC1G_11697T0	21.1857	41.6493	-0.975201	0.035363	XP_001275664	Type I phosphodiesterase / nucleotide pyrophosphatase family protein [Aspergillus clavatus NRRL 1]	2.73543e-87	XP_001275664	Type I phosphodiesterase / nucleotide pyrophosphatase family protein [Aspergillus clavatus NRRL 1]	8.48395e-40	K01513	nucleotide pyrophosphatase
CC1G_11703T0	15.1327	45.921	-1.60148	0.000691	XP_569804	voltage-dependent ion-selective channel [Cryptococcus neoformans var. neoformans JEC21]	1.63679e-104	XP_569804	voltage-dependent ion-selective channel [Cryptococcus neoformans var. neoformans JEC21]	1.79372e-104	K05862	voltage-dependent anion channel
CC1G_01620T0	0	16.0189	-4.0017	0.000372	BAB59027	cytochrome P450 [Trametes versicolor]	1.17412e-90	BAB59027	cytochrome P450 [Coriolus versicolor]	3.29967e-24
CC1G_01597T0	0	6.4075	-2.67976	0.045616	BAF37047	DNA polymerase lambda [Coprinopsis cinerea]	0	BAF37047	DNA polymerase lambda [Coprinopsis cinerea]	0	K03512	DNA polymerase lambda subunit
CC1G_01503T0	3.0265	29.902	-3.30452	4.5e-05	AAU94648	metalloprotease [Pleurotus ostreatus]	3.44571e-71	NP_923845	metalloprotease MEP1 homolog [Gloeobacter violaceus PCC 7421]	2.60809e-33	K07762	pappalysin-1
CC1G_01526T0	0	6.4075	-2.67976	0.045616
CC1G_01604T0	3.0265	27.7662	-3.19761	0.000136	XP_566751	elongation factor 1-gamma (ef-1-gamma) [Cryptococcus neoformans var. neoformans JEC21]	8.81192e-64	XP_566751	elongation factor 1-gamma (ef-1-gamma) [Cryptococcus neoformans var. neoformans JEC21]	6.81154e-58	K03233	elongation factor EF-1 gamma subunit
CC1G_10306T0	0	10.6793	-3.41675	0.007025	XP_451301	UCRQ_KLULA [Kluyveromyces lactis]	2.89231e-11
CC1G_10308T0	0	57.6682	-5.8497	0
