# Supplementary material for: 5'-Serial Analysis of Gene Expression studies reveal a transcriptomic switch during fruiting body development in Coprinopsis cinerea
Source: BMC Genomics. 2013 Mar 20;14:195. doi: 10.1186/1471-2164-14-195 (PMC3606632; doi:10.1186/1471-2164-14-195)
Supplement: Additional file 4 — Microarray data for the 8667 genes after quality filtering. M_006_z to M_009_z represent four replicate experiments. Values are given as log2 ratio of expression level of Myc divided by that of S1-Pri. [file 1471-2164-14-195-S4.xlsx]

## Sheet: Sheet1
Name	UNC ID	CC1G gene model	M_006_z	M_007_z	M_008_z	M_009_z	Mean	Median
CC_OL_023_O12	1767750	CC1G_07870T0	0.55961	-0.181429	0.137764	0.245341	0.190321	0.191553
CC_OL_008_O12	1768828	CC1G_07865T0	0.0364257	-0.309712	-0.34049	-0.684321	-0.324525	-0.325101
CC_OL_011_B06	1773571	CC1G_07860T0	-0.684236	-0.350296	-0.427097	-0.457872	-0.479875	-0.442484
CC_OL_004_B08	1766182	CC1G_07859T0	1.1614	0.525535	0.492399	0.367421	0.636688	0.508967
CC_OL_004_B09	1763228	CC1G_07858T0	-0.495293	-0.249436	-0.206933	0.150866	-0.200199	-0.228184
CC_OL_008_J08	1765859	CC1G_14362T0	-0.316678	0.465571	-0.0632407	-0.15634	-0.0176721	-0.109791
CC_OL_006_F24	1773502	CC1G_07853T0	0.217087	-0.0667292	0.546923	0.493301	0.297646	0.355194
CC_OL_026_L24	1770438	CC1G_07852T0	0.635993	-0.182218	0.174506	0.021256	0.162384	0.0978812
CC_OL_027_P11	1774002	CC1G_07846T0	-0.140228	0.331763	-1.13295	-0.790664	-0.433019	-0.465446
CC_OL_005_I06	1766065	CC1G_07843T0	0.0966897	-0.798722	-0.296627	-0.0405068	-0.259792	-0.168567
CC_OL_011_H06	1763305	CC1G_07841T0	-0.886303	-0.99309	0.0159792	-0.748847	-0.653065	-0.817575
CC_OL_004_B10	1763907	CC1G_07840T0	0.345873	-0.0247293	-0.00584144	0.0988325	0.103534	0.0464955
CC_OL_012_A15	1768712	CC1G_07838T0	0.0513843	0.230155	0.185036	0.506694	0.243317	0.207595
CC_OL_032_J01	1764414	CC1G_07837T0	0.587469	0.205809	0.998917	0.264384	0.514145	0.425926
CC_OL_019_H04	1767704	CC1G_07836T0	-0.339623	-0.307951	0.24493	0.208027	-0.0486542	-0.0499618
CC_OL_006_M15	1763250	CC1G_07830T0	0.126488	-0.177653	0.013078	-0.208674	-0.0616904	-0.0822876
CC_OL_016_J01	1770005	CC1G_07827T0	-0.229569	-0.191863	0.474372	-0.19292	-0.0349953	-0.192392
CC_OL_015_J16	1767967	CC1G_07820T0	1.32795	0.42238	0.672847	0.183384	0.651641	0.547613
CC_OL_010_N20	1766952	CC1G_14358T0	0.05324	-0.00841426	0.29672	-0.0788756	0.0656675	0.0224128
CC_OL_028_G12	1767968	CC1G_07816T0	-0.370601	0.349067	-0.128187	2.30373	0.538502	0.11044
CC_OL_012_C01	1761642	CC1G_07816T0	-0.138159	-0.0105854	-0.0965604	0.193701	-0.0129007	-0.0535729
CC_OL_034_A21	1773629	CC1G_07815T0	0.254845	0.759121	0.0710007	-0.158735	0.231558	0.162923
CC_OL_003_M22	1767416	CC1G_07821T0	1.57697	1.10003	1.49376	1.58097	1.43793	1.53537
CC_OL_007_G06	1771791	CC1G_07822T0	0.193751	-0.346528	0.161955	-0.0565549	-0.0118441	0.0527002
CC_OL_020_P23	1764309	CC1G_07829T0	-0.551183	-0.0765911	-0.604225	-0.128051	-0.340013	-0.339617
CC_OL_007_F17	1763231	CC1G_07832T0	1.31208	0.807813	0.553282	0.992817	0.916497	0.900315
CC_OL_009_J05	1762936	CC1G_07833T0	0.0646917	0.161033	0.226869	0.061027	0.128405	0.112862
CC_OL_021_C07	1773554	CC1G_07834T0	-0.716471	-1.23365	-0.236538	0.148297	-0.509591	-0.476505
CC_OL_020_F06	1762436	CC1G_07835T0	3.86652	3.00149	-1.04277	-0.248567	1.39417	1.37646
CC_OL_025_B15	1768324	CC1G_07839T0	0.483386	-0.437859	0.232095	0.272102	0.137431	0.252099
CC_OL_033_B06	1761430	CC1G_07842T0	0.00228357	0.597894	-0.880122	0.0067427	-0.0683004	0.00451313
CC_OL_015_E18	1773971	CC1G_07845T0	0.310539	0.325187	0.298946	1.14933	0.521	0.317863
CC_OL_016_E03	1773993	CC1G_07849T0	0.335794	0.211857	0.57121	0.303863	0.355681	0.319828
CC_OL_006_D02	1763095	CC1G_07851T0	-0.639513	-0.615725	-0.59243	-0.586023	-0.608423	-0.604078
CC_OL_005_H06	1773890	CC1G_07851T0	-0.847369	-0.868121	-0.733581	-1.19228	-0.910337	-0.857745
CC_OL_005_G13	1762775	CC1G_07854T0	0.458842	0.247417	0.0929565	0.213591	0.253202	0.230504
CC_OL_003_M23	1772079	CC1G_14363T0	0.0376958	-0.531421	0.225384	-0.175222	-0.110891	-0.0687632
CC_OL_019_N05	1767598	CC1G_14364T0	2.54721	1.71616	1.72976	1.09211	1.77131	1.72296
CC_OL_009_N24	1763319	CC1G_07861T0	-0.68294	-0.714723	-0.971986	-0.810132	-0.794945	-0.762428
CC_OL_003_N01	1773734	CC1G_07862T0	-1.54592	-1.56233	-1.39057	-1.27804	-1.44421	-1.46824
CC_OL_006_B06	1774994	CC1G_07864T0	0.816985	0.20485	0.304513	0.0174424	0.335947	0.254681
CC_OL_017_F19	1762899	CC1G_07866T0	0.150597	-0.0254712	-1.55776	-0.597809	-0.507611	-0.31164
CC_OL_032_O01	1762755	CC1G_07869T0	0.0906779	0.254523	0.090285	0.124773	0.140065	0.107726
CC_OL_029_P13	1766532	CC1G_07869T0	0.471242	0.0692103	0.0460798	0.253499	0.210008	0.161355
CC_OL_020_F11	1764158	CC1G_07873T0	1.45663	1.16606	0.316013	0.400362	0.834766	0.783211
CC_OL_012_L21	1763426	CC1G_07874T0	0.0436821	0.225363	-0.144113	0.108626	0.0583894	0.0761541
CC_OL_013_C03	1771271	CC1G_07874T0	-0.781532	-0.7421	-1.33086	0.304759	-0.637434	-0.761816
CC_OL_018_D12	1767382	CC1G_07875T0	-0.0239392	0.189064	-0.0228662	-0.54946	-0.1018	-0.0234027
CC_OL_004_B12	1769026	CC1G_07876T0	0.861679	0.0804191	0.611021	0.825229	0.594587	0.718125
CC_OL_034_J06	1769530	CC1G_12712T0	-0.187864	0.0711238	0.19657	0.134299	0.0535321	0.102711
CC_OL_033_C14	1770936	CC1G_12707T0	0.0279314	-0.567532	0.336515	-0.390133	-0.148305	-0.181101
CC_OL_008_J20	1769409	CC1G_15494T0	0.196933	0.695943	0.613248	0.517056	0.505795	0.565152
CC_OL_019_N13	1763216	CC1G_13163T0	0.467136	0.363817	0.291659	0.184728	0.326835	0.327738
CC_OL_021_C15	1766367	CC1G_13164T0	0.212948	0.0666055	0.591491	0.146938	0.254496	0.179943
CC_OL_031_K09	1763200	CC1G_13165T0	-0.235978	-0.437448	0.164727	0.252459	-0.0640596	-0.0356252
CC_OL_006_N18	1763937	CC1G_13429T0	-0.0494589	-0.00905383	-0.593406	-0.768952	-0.355218	-0.321432
CC_OL_017_J03	1768602	CC1G_08656T0	0.572239	0.0639285	-0.284455	-0.0306218	0.0802725	0.0166534
CC_OL_025_N20	1766670	CC1G_08654T0	0.527683	0.633652	1.03142	0.514417	0.676792	0.580668
CC_OL_005_M10	1765026	CC1G_08650T0	-0.0696538	0.107797	-0.238364	-0.356579	-0.1392	-0.154009
CC_OL_031_D06	1772463	CC1G_08649T0	-0.0773827	-0.0603657	0.129104	-0.137957	-0.0366504	-0.0688742
CC_OL_031_D13	1763695	CC1G_08648T0	2.85602	3.76399	3.5014	4.60624	3.68191	3.6327
CC_OL_024_P22	1768363	CC1G_08642T0	0.96903	1.3121	0.0850104	0.69825	0.766098	0.83364
CC_OL_009_N22	1763043	CC1G_08640T0	0.0438263	0.0544984	0.210242	0.647196	0.238941	0.13237
CC_OL_016_E08	1763016	CC1G_13741T0	0.485204	-0.0508755	-1.39611	-0.041678	-0.250865	-0.0462768
CC_OL_016_J19	1772696	CC1G_08638T0	0.96309	0.68854	1.14329	0.629	0.85598	0.825815
CC_OL_017_J16	1766116	CC1G_08637T0	-0.393251	-0.450633	-0.782695	-1.1533	-0.69497	-0.616664
CC_OL_024_E03	1769591	CC1G_08635T0	0.715628	0.855709	0.789953	0.95002	0.827828	0.822831
CC_OL_012_A20	1762623	CC1G_08633T0	0.16755	-0.282118	0.575622	0.0907752	0.137957	0.129162
CC_OL_017_P22	1768182	CC1G_08626T0	-0.485168	-1.09931	-1.19608	-1.02709	-0.951911	-1.0632
CC_OL_005_I05	1765359	CC1G_08623T0	-0.144561	0.14701	-0.395593	-0.0510388	-0.111046	-0.0977997
CC_OL_021_I06	1771897	CC1G_13608T0	0.230671	-0.159785	-0.0998797	-0.545125	-0.14353	-0.129833
CC_OL_032_F06	1771594	CC1G_13607T0	0.0682544	0.176678	0.613071	0.648328	0.376583	0.394874
CC_OL_027_P02	1770682	CC1G_08618T0	0.509776	0.301814	0.965078	0.658299	0.608742	0.584037
CC_OL_014_O14	1772042	CC1G_08619T0	-0.068107	0.0718939	0.168533	0.235798	0.102029	0.120213
CC_OL_010_B05	1772646	CC1G_08622T0	-0.15731	-0.185367	0.833715	0.154406	0.161361	-0.00145177
CC_OL_006_F01	1764192	CC1G_08623T0	-0.0974825	-0.0239087	-1.0597	-0.147772	-0.332216	-0.122627
CC_OL_020_F15	1768152	CC1G_08625T0	0.154829	-0.0921483	-0.0928353	0.0992405	0.0172716	0.00354613
CC_OL_014_B20	1763440	CC1G_08627T0	-0.675931	-0.303222	-0.152879	-0.0671419	-0.299794	-0.228051
CC_OL_026_C04	1761325	CC1G_08643T0	0.0538657	-0.17062	0.271318	-0.396705	-0.0605352	-0.0583771
CC_OL_005_P17	1770613	CC1G_08644T0	0.356995	0.127899	0.570793	-0.0845668	0.24278	0.242447
CC_OL_024_B06	1774755	CC1G_08646T0	0.0546261	0.432142	0.323779	-0.505474	0.0762681	0.189202
CC_OL_034_M16	1773241	CC1G_08653T0	-0.11121	-0.523466	0.255369	0.161781	-0.0543814	0.0252858
CC_OL_012_E19	1771779	CC1G_08655T0	0.13872	0.290845	-0.0869525	-0.366926	-0.00607844	0.025884
CC_OL_005_P07	1764149	CC1G_08657T0	-0.127525	0.1882	-0.472883	-0.369976	-0.195546	-0.248751
CC_OL_029_E06	1771866	CC1G_08658T0	0.662303	1.51253	0.099515	0.53414	0.702122	0.598222
CC_OL_017_A11	1768209	CC1G_15788T0	0.4786	0.167031	0.194561	0.0857467	0.231485	0.180796
CC_OL_030_N06	1772630	CC1G_10977T0	1.06078	0.340485	1.22984	0.282462	0.728391	0.700631
CC_OL_026_G01	1770737	CC1G_15684T0	1.0211	0.63056	0.648464	0.413836	0.678489	0.639512
CC_OL_025_G18	1773866	CC1G_15683T0	0.0297968	-0.824285	0.205797	0.0146289	-0.143516	0.0222128
CC_OL_027_O22	1762561	CC1G_10969T0	0.506694	1.15476	0.598337	-0.169916	0.522469	0.552516
CC_OL_015_F23	1764089	CC1G_10968T0	-0.329199	0.15882	-0.637342	-0.11141	-0.229783	-0.220305
CC_OL_024_M15	1763350	CC1G_10967T0	-0.705427	-0.268077	-0.927114	-1.39453	-0.823787	-0.816271
CC_OL_016_J05	1769958	CC1G_10966T0	-1.42117	-0.566478	-0.482334	-0.763185	-0.808291	-0.664832
CC_OL_013_C16	1768936	CC1G_10963T0	0.0955038	0.276332	0.185893	0.235642	0.198343	0.210767
CC_OL_014_K10	1774670	CC1G_10960T0	-0.250392	-0.184381	-0.146331	-0.129154	-0.177565	-0.165356
CC_OL_019_B04	1774968	CC1G_10959T0	-0.829726	-1.12208	-2.19734	-1.98504	-1.53355	-1.55356
CC_OL_016_D04	1765117	CC1G_10970T0	0.281558	0.18807	-0.0658681	0.143348	0.136777	0.165709
CC_OL_021_F04	1767643	CC1G_10972T0	1.09852	0.795271	0.475466	-0.229704	0.534888	0.635368
CC_OL_033_I24	1762406	CC1G_10975T0	0.216183	0.134034	0.737957	0.789801	0.469494	0.47707
CC_OL_006_N17	1768119	CC1G_10976T0	1.32598	0.781916	0.894689	0.596338	0.899731	0.838303
CC_OL_026_K14	1770944	CC1G_10979T0	0.395708	0.7067	0.128955	0.235477	0.36671	0.315592
CC_OL_004_H11	1765301	CC1G_10983T0	0.332149	0.277547	0.24012	0.13074	0.245139	0.258833
CC_OL_006_P11	1766145	CC1G_10984T0	0.00741011	0.709742	-0.238385	-0.405814	0.0182381	-0.115488
CC_OL_018_H08	1766060	CC1G_12895T0	-0.83132	-0.132036	-0.435967	-0.620167	-0.504872	-0.528067
CC_OL_031_H02	1767197	CC1G_14924T0	-0.0665197	-0.353997	-0.0569357	-0.306068	-0.19588	-0.186294
CC_OL_011_F24	1771180	CC1G_14925T0	-0.0434389	-0.184107	0.724837	0.782467	0.319939	0.340699
CC_OL_025_P22	1762366	CC1G_13897T0	1.03352	2.6694	1.11186	2.29652	1.77782	1.70419
CC_OL_001_N22	1761755	CC1G_01242T0	-0.817567	-0.785515	0.0495137	-0.0906463	-0.411054	-0.43808
CC_OL_025_J06	1770331	CC1G_01242T0	0.00850907	-0.45971	0.669953	0.270235	0.122247	0.139372
CC_OL_001_N23	1764476	CC1G_01242T0	-0.0725836	-0.489107	0.324259	0.106756	-0.0326688	0.0170861
CC_OL_001_O01	1761653	CC1G_01237T0	-0.73444	-0.499382	-0.0888736	-0.147025	-0.36743	-0.323203
CC_OL_001_O02	1769225	CC1G_13893T0	-0.000448622	-0.138922	0.491338	0.0102083	0.0905438	0.00487982
CC_OL_013_D10	1764901	CC1G_01236T0	0.261813	-0.438005	-0.0719389	-0.227532	-0.118916	-0.149735
CC_OL_006_I05	1767889	CC1G_13892T0	0.436422	0.753253	1.06211	0.733065	0.746213	0.743159
CC_OL_001_O04	1770341	CC1G_01233T0	-5.03251	-4.31526	-5.43177	-4.03503	-4.70364	-4.67389
CC_OL_001_O05	1761473	CC1G_01231T0	5.52461	5.49701	1.64126	2.84791	3.8777	4.17246
CC_OL_001_O06	1766039	CC1G_01231T0	-2.06428	-2.53766	-2.26941	-1.9626	-2.20849	-2.16684
CC_OL_001_O07	1764402	CC1G_01228T0	-0.592472	-0.655216	-0.126166	-0.465619	-0.459868	-0.529045
CC_OL_001_O08	1771759	CC1G_13891T0	0.325896	-0.126882	0.176909	0.225272	0.150299	0.201091
CC_OL_001_O09	1765855	CC1G_13891T0	-1.04279	-1.5702	-1.19498	-0.617065	-1.10626	-1.11889
CC_OL_001_O10	1764241	CC1G_01223T0	-0.0430862	0.288494	-0.0242184	1.22608	0.361818	0.132138
CC_OL_001_O11	1768717	CC1G_13890T0	-0.776297	-0.82897	-0.2473	-0.474869	-0.581859	-0.625583
CC_OL_001_O12	1764859	CC1G_01214T0	-0.482418	-0.296431	-0.481504	-1.45501	-0.678842	-0.481961
CC_OL_001_O13	1764922	CC1G_01213T0	0.272825	-0.0712203	0.125544	-0.0702832	0.0642164	0.0276305
CC_OL_001_O14	1770059	CC1G_13886T0	-0.195697	0.341329	-0.874661	-0.246493	-0.243881	-0.221095
CC_OL_001_O15	1773613	CC1G_13883T0	-0.242944	-0.206907	-0.769947	-0.124489	-0.336072	-0.224925
CC_OL_001_O16	1773368	CC1G_01200T0	-0.113464	-0.0363555	0.349233	-0.231984	-0.00814245	-0.0749097
CC_OL_001_O17	1761985	CC1G_01198T0	0.219589	-0.591934	0.198428	0.0675344	-0.0265955	0.132981
CC_OL_001_O18	1765922	CC1G_01195T0	0.293095	-0.558407	-0.122826	0.139045	-0.0622735	0.00810904
CC_OL_001_O19	1762833	CC1G_01191T0	-0.209854	-1.06689	0.137613	-0.204955	-0.33602	-0.207404
CC_OL_001_O20	1766541	CC1G_01189T0	0.105978	-0.868735	-0.227309	-0.37642	-0.341622	-0.301864
CC_OL_001_O21	1762109	CC1G_01188T0	-0.133337	-0.580759	-0.249999	0.196792	-0.191826	-0.191668
CC_OL_005_F09	1765043	CC1G_01186T0	-0.162094	-0.171404	-0.0556657	-0.0806834	-0.117462	-0.121389
CC_OL_001_O23	1763638	CC1G_01185T0	-0.501709	-0.515678	-0.214785	-0.529357	-0.440382	-0.508694
CC_OL_001_O24	1774685	CC1G_01181T0	-0.0550081	0.594528	-0.111967	-0.520709	-0.0232891	-0.0834875
CC_OL_001_P01	1769920	CC1G_01177T0	0.511074	0.192322	0.26094	0.464987	0.357331	0.362964
CC_OL_026_N15	1763773	CC1G_01176T0	-0.207816	-0.630594	-0.161334	-0.368784	-0.342132	-0.2883
CC_OL_001_P04	1765106	CC1G_01172T0	0.179137	0.0423587	-0.131184	-0.0410453	0.0123168	0.000656737
CC_OL_001_P05	1765159	CC1G_01171T0	0.0479433	-0.101665	-0.211499	-0.170789	-0.109003	-0.136227
CC_OL_001_P06	1761292	CC1G_01170T0	-0.414663	0.320384	-0.355386	-0.0124686	-0.115533	-0.183927
CC_OL_027_C20	1775054	CC1G_01166T0	0.516596	0.0676462	0.157733	-0.175602	0.141593	0.11269
CC_OL_001_P09	1762915	CC1G_01163T0	0.393109	-0.187869	-0.0834456	0.239525	0.0903297	0.0780395
CC_OL_001_P10	1763962	CC1G_01162T0	-0.968081	-0.862858	-1.4122	-0.804012	-1.01179	-0.915469
CC_OL_001_P11	1764744	CC1G_01160T0	-0.0866066	-0.30809	0.0333479	0.142167	-0.0547953	-0.0266294
CC_OL_001_P12	1762303	CC1G_01158T0	1.32132	1.30025	1.20712	1.60948	1.35954	1.31079
CC_OL_001_P14	1769835	CC1G_01155T0	-0.324039	0.148741	-0.16865	-0.180236	-0.131046	-0.174443
CC_OL_001_P15	1761302	CC1G_01153T0	-0.357189	-0.513511	-0.312335	-0.343898	-0.381733	-0.350543
CC_OL_001_P16	1767082	CC1G_01149T0	-0.381112	-0.764455	-0.513773	-0.243923	-0.475816	-0.447442
CC_OL_001_P18	1771149	CC1G_01141T0	0.0112553	0.455353	-0.0446093	0.0157386	0.109434	0.013497
CC_OL_001_P19	1763392	CC1G_01140T0	-0.0844062	-0.588022	-0.813854	0.0787364	-0.351887	-0.336214
CC_OL_001_P20	1767290	CC1G_01137T0	-1.11315	-1.88181	-0.86681	-1.08071	-1.23562	-1.09693
CC_OL_001_P21	1765095	CC1G_01136T0	0.0961838	-0.397311	-0.212644	0.126243	-0.0968823	-0.0582303
CC_OL_001_P22	1762151	CC1G_01133T0	-0.632674	-0.997979	-0.700744	-1.14946	-0.870213	-0.849362
CC_OL_017_K08	1768552	CC1G_01131T0	-0.983698	-0.193291	-0.0529211	0.853182	-0.0941823	-0.123106
CC_OL_001_P23	1762486	CC1G_01130T0	-0.0143536	-0.332447	-0.0365755	-0.0558236	-0.1098	-0.0461996
CC_OL_002_A01	1772160	CC1G_01122T0	-0.0108074	-0.00600629	0.406756	0.00226294	0.0980514	-0.00187167
CC_OL_002_A03	1765355	CC1G_01121T0	0.594225	0.0290682	0.636387	0.638825	0.474626	0.615306
CC_OL_002_A04	1773141	CC1G_01120T0	1.39114	2.16782	0.823421	0.855122	1.30938	1.12313
CC_OL_002_A05	1766845	CC1G_13867T0	0.492684	1.11651	0.935931	0.143527	0.672164	0.714307
CC_OL_027_A16	1767699	CC1G_13866T0	1.54658	2.1232	1.26686	0.916457	1.46327	1.40672
CC_OL_002_A06	1771219	CC1G_13865T0	0.170133	-0.5552	0.267939	-0.305968	-0.105774	-0.0679173
CC_OL_002_A08	1763720	CC1G_01110T0	-0.201767	0.0718434	0.0517843	-0.187851	-0.0664976	-0.0680335
CC_OL_017_F03	1764393	CC1G_01105T0	-0.391118	-0.584425	0.51391	-0.102938	-0.141143	-0.247028
CC_OL_002_A09	1770664	CC1G_01103T0	0.0460923	-0.48669	-0.599943	-0.457118	-0.374415	-0.471904
CC_OL_002_A10	1770908	CC1G_01100T0	-0.315692	-0.582656	-0.516102	-0.334223	-0.437169	-0.425163
CC_OL_001_B12	1768230	CC1G_01098T0	-0.0827165	-1.0311	-0.28781	0.0973544	-0.326067	-0.185263
CC_OL_002_A11	1773176	CC1G_01097T0	-0.560729	-0.333	-0.347189	0.267568	-0.243338	-0.340095
CC_OL_002_A12	1761712	CC1G_01095T0	-0.317546	-0.75952	-0.565047	-0.495575	-0.534422	-0.530311
CC_OL_002_A13	1762299	CC1G_01094T0	-0.273032	-0.359662	-0.0441993	0.0731938	-0.150925	-0.158616
CC_OL_002_A14	1771108	CC1G_01092T0	1.11577	1.76111	1.17668	1.63989	1.42336	1.40828
CC_OL_002_A15	1761331	CC1G_01090T0	-0.544115	-0.378617	-0.347006	-0.276056	-0.386448	-0.362811
CC_OL_002_A16	1769199	CC1G_01088T0	0.361444	0.364393	0.814232	0.504511	0.511145	0.434452
CC_OL_002_A17	1774152	CC1G_01087T0	-0.485702	-0.636173	-0.0241594	-0.00463702	-0.287668	-0.254931
CC_OL_033_D16	1774425	CC1G_01086T0	-0.293017	-0.784646	-0.830485	-0.917969	-0.706529	-0.807565
CC_OL_002_A18	1764447	CC1G_01085T0	-0.18363	-0.48255	-0.199232	-0.243683	-0.277274	-0.221457
CC_OL_022_F09	1771893	CC1G_01082T0	0.0312838	-1.36258	-0.633804	-0.16887	-0.533493	-0.401337
CC_OL_002_A20	1762072	CC1G_01081T0	-0.327197	-0.298903	-0.419386	-0.171583	-0.304267	-0.31305
CC_OL_010_F10	1774703	CC1G_01077T0	0.297768	0.174691	0.496879	0.431801	0.350285	0.364785
CC_OL_002_A22	1763388	CC1G_01076T0	1.54403	1.31284	0.464811	0.812052	1.03343	1.06245
CC_OL_002_A23	1769955	CC1G_01075T0	0.120159	-0.159532	-0.081244	0.104117	-0.00412513	0.0114366
CC_OL_032_I08	1763830	CC1G_01074T0	2.76425	3.59624	1.0995	1.065	2.13125	1.93187
CC_OL_002_B01	1769741	CC1G_01071T0	0.209687	0.113446	0.408026	0.447277	0.294609	0.308857
CC_OL_015_J24	1768439	CC1G_01069T0	0.221975	-0.490474	-0.303414	0.395146	-0.0441914	-0.0407193
CC_OL_025_I18	1773302	CC1G_01068T0	-0.00451082	-0.245384	-0.102932	0.0766111	-0.0690541	-0.0537217
CC_OL_002_B02	1767038	CC1G_01066T0	-0.114369	-0.443465	-0.0307904	0.631565	0.0107351	-0.0725799
CC_OL_002_B04	1767907	CC1G_01060T0	-0.23931	-0.129784	-0.246613	-0.131284	-0.186748	-0.185297
CC_OL_021_C21	1770123	CC1G_01055T0	-0.659492	0.904842	-0.932422	-0.71377	-0.35021	-0.686631
CC_OL_002_B06	1770882	CC1G_13861T0	0.124265	0.601233	0.641885	0.119118	0.371625	0.362749
CC_OL_002_B07	1761897	CC1G_13860T0	-0.0659933	0.298344	-0.0746399	-0.352846	-0.0487836	-0.0703166
CC_OL_002_B08	1771304	CC1G_01049T0	0.28509	-0.131332	0.424377	0.405171	0.245826	0.345131
CC_OL_002_B09	1765736	CC1G_01048T0	0.122114	-1.49231	-2.63676	-1.86863	-1.4689	-1.68047
CC_OL_002_B10	1773751	CC1G_13857T0	0.268083	-0.0997801	0.101483	0.166528	0.109079	0.134006
CC_OL_002_B11	1762829	CC1G_01046T0	0.521839	1.00143	0.703687	0.693092	0.730013	0.69839
CC_OL_002_B13	1773744	CC1G_01043T0	-0.247754	0.124657	-0.263124	0.158617	-0.0569008	-0.061548
CC_OL_002_B14	1768463	CC1G_01040T0	-0.29133	-0.405588	-0.308486	-0.244335	-0.312435	-0.299908
CC_OL_002_B15	1761273	CC1G_01039T0	-0.0732506	-0.189488	-0.0737378	0.134474	-0.0505004	-0.0734942
CC_OL_002_B16	1769817	CC1G_01036T0	-0.0259788	0.042463	-0.188155	-0.100011	-0.0679205	-0.062995
CC_OL_002_B17	1768818	CC1G_01034T0	-0.587587	-0.551563	-1.73708	-0.211242	-0.771868	-0.569575
CC_OL_017_P06	1772945	CC1G_01032T0	-0.485395	-0.136115	-0.213781	-0.844717	-0.420002	-0.349588
CC_OL_002_B18	1771966	CC1G_01028T0	-0.396397	-0.557255	-0.176316	-0.735201	-0.466292	-0.476826
CC_OL_002_B19	1770518	CC1G_01027T0	-1.44364	-1.22516	-0.682415	-0.448303	-0.94988	-0.953786
CC_OL_002_B20	1767264	CC1G_01025T0	-0.0626575	0.154926	-0.213521	-0.16159	-0.0707107	-0.112124
CC_OL_002_B21	1773901	CC1G_01021T0	-0.00283352	-0.425185	-0.0425151	-0.241641	-0.178044	-0.142078
CC_OL_002_B22	1770828	CC1G_01018T0	0.437757	0.705353	0.26495	0.401487	0.452387	0.419622
CC_OL_034_J12	1770151	CC1G_01016T0	0.256916	1.60325	0.754705	1.11941	0.933571	0.93706
CC_OL_002_B24	1766422	CC1G_01015T0	0.0694883	0.326666	0.622235	0.207545	0.306484	0.267105
CC_OL_002_C01	1764157	CC1G_01014T0	-0.17769	0.0171652	0.151903	0.315957	0.0768338	0.0845342
CC_OL_016_O15	1764012	CC1G_01011T0	-0.714	-1.11677	-0.285323	-0.301248	-0.604336	-0.507624
CC_OL_022_D20	1769279	CC1G_01010T0	0.0629085	0.165202	-0.250512	-0.579702	-0.150526	-0.0938017
CC_OL_019_G03	1762989	CC1G_01008T0	0.198433	0.223263	0.240542	-0.0901181	0.14303	0.210848
CC_OL_002_C03	1770127	CC1G_01006T0	0.493111	0.319255	0.22629	0.242389	0.320261	0.280822
CC_OL_029_M01	1764282	CC1G_01009T0	1.49326	1.28069	1.43582	1.25538	1.36629	1.35825
CC_OL_022_G05	1763994	CC1G_01012T0	-0.41419	-0.369243	-0.256099	-0.0402751	-0.269952	-0.312671
CC_OL_002_C04	1774970	CC1G_01017T0	-0.550352	-0.228172	-0.981364	-0.12255	-0.470609	-0.389262
CC_OL_002_C05	1768036	CC1G_13852T0	-0.210495	-0.490568	-0.277766	0.0851364	-0.223423	-0.244131
CC_OL_002_C06	1766404	CC1G_01022T0	0.419556	-0.0435808	0.0806178	-0.101517	0.0887689	0.0185185
CC_OL_027_G05	1772569	CC1G_01024T0	-1.17598	-0.288646	-0.924981	-0.468629	-0.714558	-0.696805
CC_OL_002_C07	1765883	CC1G_01026T0	0.133172	-0.53355	0.539058	0.00603772	0.0361794	0.0696047
CC_OL_002_C08	1763721	CC1G_01028T0	-0.0573713	-0.428043	-0.120466	-0.0710666	-0.169237	-0.0957664
CC_OL_030_N23	1770458	CC1G_01030T0	3.08231	2.8853	0.49923	0.379541	1.71159	1.69227
CC_OL_002_C09	1774102	CC1G_01030T0	-0.238309	-0.0887815	-0.0118707	0.0132865	-0.0814187	-0.0503261
CC_OL_002_C10	1762034	CC1G_01031T0	-0.220397	-0.384986	-0.244628	-0.248251	-0.274566	-0.24644
CC_OL_002_C11	1769160	CC1G_13853T0	-0.515001	-1.06915	-0.423488	-0.851423	-0.714765	-0.683212
CC_OL_002_C12	1771425	CC1G_01038T0	-0.0937744	0.0473257	-0.304028	0.629368	0.0697228	-0.0232243
CC_OL_002_C13	1771260	CC1G_01041T0	-0.422104	-0.559982	-0.317127	-0.142226	-0.36036	-0.369616
CC_OL_002_C14	1761876	CC1G_01042T0	0.146017	0.280919	-0.627396	0.219863	0.00485098	0.18294
CC_OL_002_C15	1773195	CC1G_01045T0	-0.921104	-0.462333	-0.50666	-0.0775985	-0.491924	-0.484497
CC_OL_002_C16	1763498	CC1G_13859T0	0.799357	0.734606	0.203956	0.920667	0.664647	0.766982
CC_OL_002_C17	1774019	CC1G_01052T0	-0.150719	-0.188698	-0.751272	-0.934203	-0.506223	-0.469985
CC_OL_024_K06	1774857	CC1G_01054T0	-0.166827	-0.267613	-0.638492	-0.554589	-0.40688	-0.411101
CC_OL_002_C19	1769837	CC1G_01056T0	0.425096	-0.228026	0.466963	0.570343	0.308594	0.44603
CC_OL_015_A16	1769671	CC1G_01058T0	-1.20412	-0.788775	-1.62192	-1.4512	-1.2665	-1.32766
CC_OL_002_C20	1769660	CC1G_01059T0	1.05226	0.0619213	0.930527	0.574546	0.654814	0.752537
CC_OL_002_C21	1767630	CC1G_01061T0	-0.325441	-0.65875	-0.640268	-0.542418	-0.541719	-0.591343
CC_OL_002_C22	1773303	CC1G_01064T0	-0.06763	1.18984	0.56476	1.34762	0.758648	0.877301
CC_OL_002_C23	1768234	CC1G_01065T0	-0.206112	0.622449	0.153652	0.055533	0.156381	0.104593
CC_OL_002_C24	1766574	CC1G_01067T0	0.690462	0.833829	0.545668	0.525	0.64874	0.618065
CC_OL_028_J22	1762455	CC1G_01070T0	0.121089	-0.0452561	-0.195581	-0.0557513	-0.0438749	-0.0505037
CC_OL_002_D01	1765120	CC1G_01073T0	-0.0906777	-0.478977	0.0838399	-0.271996	-0.189453	-0.181337
CC_OL_002_D02	1774667	CC1G_01078T0	-0.222578	-0.126578	0.138319	-0.00363031	-0.0536168	-0.0651042
CC_OL_002_D03	1770919	CC1G_01083T0	0.0546695	0.0994568	0.0262864	0.0177926	0.0495513	0.040478
CC_OL_002_D04	1774741	CC1G_01084T0	-0.707788	-0.14782	-0.384993	-0.33552	-0.39403	-0.360256
CC_OL_002_D05	1768793	CC1G_01089T0	0.417918	0.118126	0.804241	0.359803	0.425022	0.38886
CC_OL_028_F19	1769987	CC1G_01091T0	-0.0149231	0.401094	0.395396	-0.438014	0.0858883	0.190237
CC_OL_033_F06	1775024	CC1G_01093T0	-0.072222	0.098753	-0.53353	-0.156041	-0.16576	-0.114132
CC_OL_002_D07	1773397	CC1G_01099T0	0.605446	-0.242777	0.184177	0.27159	0.204609	0.227884
CC_OL_002_D08	1768206	CC1G_01102T0	-0.762416	-1.27258	-0.832759	-0.904843	-0.943149	-0.868801
CC_OL_002_D09	1765864	CC1G_01106T0	-0.109331	-0.501629	-0.248327	0.0452575	-0.203507	-0.178829
CC_OL_002_D10	1772638	CC1G_01107T0	-0.0383201	-1.00142	-0.0613344	-0.0365484	-0.284405	-0.0498272
CC_OL_002_D11	1772388	CC1G_01108T0	0.244987	-0.123206	-0.157852	0.118083	0.0205029	-0.00256172
CC_OL_002_D12	1771640	CC1G_01109T0	0.000125128	-0.443894	-0.0414336	-0.0521892	-0.134348	-0.0468114
CC_OL_002_D13	1770010	CC1G_01111T0	-0.786912	-1.2929	-0.543548	-0.938557	-0.89048	-0.862734
CC_OL_002_D14	1766245	CC1G_01112T0	-0.0297247	-0.0889923	-0.909398	-0.681129	-0.427311	-0.385061
CC_OL_002_D15	1766655	CC1G_01113T0	-0.851939	-1.50031	-1.09709	-1.28628	-1.18391	-1.19169
CC_OL_002_D16	1764434	CC1G_01114T0	-0.206854	-0.25201	-0.253986	0.0639803	-0.162217	-0.229432
CC_OL_002_D17	1769430	CC1G_01115T0	-0.0123217	-0.36464	-0.324344	-0.0613037	-0.190652	-0.192824
CC_OL_033_C23	1770856	CC1G_01117T0	-0.136465	0.691933	0.398164	1.1356	0.522307	0.545048
CC_OL_002_D20	1766648	CC1G_01124T0	1.06765	0.390521	1.4749	1.50895	1.1105	1.27128
CC_OL_002_D22	1771336	CC1G_01126T0	0.727568	0.914371	0.53672	0.822515	0.750294	0.775042
CC_OL_002_D23	1766924	CC1G_01132T0	0.0146956	-0.633379	0.134747	-0.350643	-0.208645	-0.167974
CC_OL_032_F04	1763018	CC1G_01134T0	-0.90397	-0.641204	-0.240033	-0.54247	-0.581919	-0.591837
CC_OL_002_D24	1770571	CC1G_01135T0	0.07561	0.284635	0.584745	-0.183147	0.190461	0.180122
CC_OL_002_E01	1771169	CC1G_01138T0	-0.255055	-0.401317	-0.22019	-0.160481	-0.259261	-0.237623
CC_OL_002_E02	1774764	CC1G_01139T0	0.176285	0.22885	0.328291	0.665409	0.349709	0.27857
CC_OL_002_E03	1766105	CC1G_01142T0	-0.4301	-0.43094	-0.258595	-0.454294	-0.393482	-0.43052
CC_OL_002_E04	1774178	CC1G_01144T0	-0.0776884	0.188046	-0.36679	-0.328127	-0.14614	-0.202908
CC_OL_002_E05	1773924	CC1G_01145T0	0.137573	-0.251891	0.74465	0.766896	0.349307	0.441112
CC_OL_002_E06	1763041	CC1G_01146T0	-0.415941	-0.0896356	0.0814182	-0.406136	-0.207574	-0.247886
CC_OL_002_E07	1765017	CC1G_01147T0	-0.50802	0.361375	-0.454754	-0.128327	-0.182432	-0.291541
CC_OL_002_E08	1772760	CC1G_01148T0	-0.314918	-0.1144	0.00326663	0.260155	-0.0414741	-0.0555665
CC_OL_013_G03	1763571	CC1G_13871T0	0.11959	0.157369	0.424541	0.0372809	0.184695	0.138479
CC_OL_002_E10	1769798	CC1G_01152T0	-0.269078	-0.204907	-0.120817	-0.367255	-0.240514	-0.236993
CC_OL_008_K11	1770675	CC1G_01154T0	-0.93649	0.326463	-0.641989	-0.768624	-0.50516	-0.705306
CC_OL_018_G04	1764809	CC1G_01156T0	-0.0794379	-0.323646	-1.18532	-1.41598	-0.751096	-0.754484
CC_OL_002_E13	1762419	CC1G_01161T0	-0.435838	-0.651263	0.0495899	-0.263249	-0.32519	-0.349543
CC_OL_002_E14	1770374	CC1G_01164T0	0.0834121	-0.374553	0.16472	0.230849	0.0261069	0.124066
CC_OL_002_E15	1764121	CC1G_13875T0	-0.137686	-0.0862207	0.176979	0.115976	0.0172622	0.0148778
CC_OL_012_F08	1762213	CC1G_13875T0	-0.00139555	0.268841	0.490692	-0.0219843	0.184038	0.133723
CC_OL_002_E16	1767199	CC1G_01173T0	-0.699728	-1.71332	-0.347658	-0.821935	-0.895659	-0.760832
CC_OL_002_E17	1774345	CC1G_01175T0	-1.00988	-0.747721	-0.385972	-0.154438	-0.574503	-0.566847
CC_OL_002_E18	1767717	CC1G_01178T0	-0.371085	-0.258146	0.312256	-0.274427	-0.14785	-0.266286
CC_OL_002_E19	1764172	CC1G_01179T0	-0.761043	-0.434598	-0.465932	-0.448938	-0.527628	-0.457435
CC_OL_002_E20	1767177	CC1G_01180T0	-0.398635	-0.714213	-0.649715	-0.214227	-0.494198	-0.524175
CC_OL_002_E21	1765620	CC1G_01182T0	-0.272213	-0.0895205	-0.337403	0.402671	-0.0741165	-0.180867
CC_OL_009_G18	1768683	CC1G_13881T0	-0.0741368	0.0788807	0.000137215	-0.207852	-0.0507427	-0.0369998
CC_OL_004_N18	1761772	CC1G_01187T0	-0.22037	0.160776	-0.15483	0.255766	0.0103354	0.00297278
CC_OL_017_D04	1773131	CC1G_01190T0	-1.00334	0.313964	-1.03931	-0.0266929	-0.438844	-0.515016
CC_OL_002_E23	1773213	CC1G_13882T0	-0.534814	-0.757861	0.161153	0.122522	-0.25225	-0.206146
CC_OL_013_B05	1771019	CC1G_01196T0	0.326778	0.75542	0.943984	0.313279	0.584865	0.541099
CC_OL_002_F01	1765142	CC1G_01197T0	-0.0267516	-0.239922	-0.120795	0.0923048	-0.0737909	-0.0737734
CC_OL_002_F02	1775021	CC1G_01199T0	-0.235976	-0.365845	0.119852	-0.00571094	-0.12192	-0.120844
CC_OL_002_F03	1773874	CC1G_01201T0	-0.166496	0.0728167	0.197946	0.597663	0.175482	0.135381
CC_OL_002_F04	1774119	CC1G_01202T0	-0.175214	-0.544127	0.0872942	0.0679474	-0.141025	-0.0536331
CC_OL_034_I24	1772022	CC1G_13884T0	1.8907	1.82067	0.697926	0.225541	1.15871	1.2593
CC_OL_014_L17	1763082	CC1G_13887T0	-0.312485	0.139314	0.0429919	-0.453843	-0.146006	-0.134747
CC_OL_002_F05	1768551	CC1G_13889T0	-1.21689	-0.76048	-0.239526	-0.44418	-0.66527	-0.60233
CC_OL_002_F06	1763354	CC1G_01210T0	-0.211589	0.0771238	0.0365418	-0.0479229	-0.0364615	-0.00569055
CC_OL_016_F11	1773534	CC1G_01211T0	-0.286165	-0.383359	0.406261	0.831101	0.14196	0.0600479
CC_OL_002_F07	1762855	CC1G_01212T0	-0.582272	-0.455607	0.12523	-0.421876	-0.333631	-0.438742
CC_OL_002_F09	1772598	CC1G_01219T0	0.0713376	0.0157935	0.242149	0.773355	0.275659	0.156744
CC_OL_002_F10	1768719	CC1G_01220T0	-0.617311	-0.214683	-0.874321	-0.367386	-0.518425	-0.492349
CC_OL_013_F04	1761386	CC1G_01221T0	-1.28644	-1.50843	-0.833343	-0.81558	-1.11095	-1.05989
CC_OL_002_F13	1772688	CC1G_01224T0	-0.123031	-0.36356	0.309128	0.258007	0.020136	0.0674881
CC_OL_025_N07	1773849	CC1G_01227T0	-1.24482	-1.46283	-1.77877	-1.70279	-1.5473	-1.58281
CC_OL_002_F14	1774996	CC1G_01227T0	1.66174	1.21879	0.407238	0.827663	1.02886	1.02323
CC_OL_002_F15	1767803	CC1G_01229T0	0.488234	-0.286811	0.0482815	0.229113	0.119704	0.138697
CC_OL_024_F22	1766188	CC1G_01230T0	-6.24558	-6.50227	-5.88001		-4.65696	-6.24558
CC_OL_002_F16	1764712	CC1G_01232T0	-0.360718	-0.730604	0.380951	-0.122032	-0.208101	-0.241375
CC_OL_029_H02	1766401	CC1G_01235T0	-0.273167	-0.334284	-0.147073	-0.182606	-0.234283	-0.227887
CC_OL_002_F18	1772200	CC1G_01238T0	0.352206	0.491461	-0.00352385	0.187922	0.257016	0.270064
CC_OL_015_G07	1767136	CC1G_01241T0	0.114767	0.00828613	-0.0619968	-0.164026	-0.0257424	-0.0268553
CC_OL_002_F20	1762016	CC1G_13895T0	0.261278	-0.0215858	0.768181	0.417928	0.35645	0.339603
CC_OL_002_F21	1768211	CC1G_13895T0	-0.0568182	-0.474759	-0.200145	-0.308479	-0.26005	-0.254312
CC_OL_002_F22	1768430	CC1G_13895T0	-0.113484	0.462969	0.186231	0.254388	0.197526	0.220309
CC_OL_015_M12	1772599	CC1G_14862T0	-0.0694031	-0.044874	-0.20997	0.0465728	-0.0694186	-0.0571385
CC_OL_009_E16	1773494	CC1G_13288T0	-0.221167	-0.398641	-0.0590977	-0.291054	-0.24249	-0.25611
CC_OL_028_E11	1764164	CC1G_13424T0	-0.0962431	-0.17673	0.840076	0.808	0.343776	0.355879
CC_OL_032_D05	1763342	CC1G_13425T0	-0.619021	-0.367311	-0.212707	0.388751	-0.202572	-0.290009
CC_OL_005_K10	1771899	CC1G_01876T0	2.60185	0.63887	1.85809	1.90745	1.75157	1.88277
CC_OL_024_F16	1764046	CC1G_01871T0	-1.06168	-1.24607	-0.439466	0.210431	-0.634196	-0.750573
CC_OL_010_F11	1772643	CC1G_01869T0	0.350708	0.481704	0.46805	0.500796	0.450315	0.474877
CC_OL_026_G14	1771964	CC1G_01866T0	1.59681	0.884385	0.461158	0.275757	0.804528	0.672771
CC_OL_025_E17	1761278	CC1G_01860T0	0.477359	-0.0859036	0.358293	0.0238697	0.193405	0.191081
CC_OL_027_C17	1763180	CC1G_01859T0	1.52322	0.873061	1.07841	0.0877328	0.890605	0.975735
CC_OL_020_L22	1770693	CC1G_01856T0	1.56398	1.68259	0.499451	0.497892	1.06098	1.03171
CC_OL_022_F24	1773769	CC1G_01852T0	-0.317584	-0.788917	-0.561108	-1.24793	-0.728884	-0.675012
CC_OL_032_E15	1770148	CC1G_01849T0	0.887969	0.349281	0.471567	0.174891	0.470927	0.410424
CC_OL_029_G11	1761504	CC1G_01847T0	-0.276275	-1.08131	-0.234916	-0.666795	-0.564823	-0.471535
CC_OL_015_E16	1765655	CC1G_01845T0	0.549193	0.877059	1.06589	1.28437	0.944129	0.971474
CC_OL_023_K23	1768718	CC1G_13706T0	1.02205	1.32485	-0.0638768	0.819035	0.775516	0.920544
CC_OL_019_N12	1763729	CC1G_01843T0	0.163104	-0.234173	0.34891	0.211954	0.122449	0.187529
CC_OL_023_C17	1761499	CC1G_01841T0	-1.30903	-1.46323	-0.907348	-0.658713	-1.08458	-1.10819
CC_OL_015_L08	1762355	CC1G_01837T0	0.421114	0.803219	-0.00454603	0.211566	0.357838	0.31634
CC_OL_010_D16	1763718	CC1G_01835T0	0.854515	0.516163	0.805473	0.122434	0.574646	0.660818
CC_OL_004_D05	1768819	CC1G_01828T0	-0.150845	-0.033851	-0.495114	-0.152999	-0.208202	-0.151922
CC_OL_001_F15	1767732	CC1G_01824T0	0.67991	0.271255	0.738243	0.371309	0.515179	0.525609
CC_OL_008_P23	1768387	CC1G_01823T0	0.0199947	0.180695	0.101859	-0.158596	0.035988	0.0609268
CC_OL_011_J15	1764182	CC1G_01821T0	0.300847	0.307235	0.26104	0.358606	0.306932	0.304041
CC_OL_015_G04	1770309	CC1G_01818T0	0.633112	0.0966389	0.670399	0.488671	0.472205	0.560892
CC_OL_030_M05	1774570	CC1G_01815T0	0.498185	1.30361	0.662855	0.836938	0.825398	0.749896
CC_OL_021_D18	1771929	CC1G_01812T0	-0.0343498	0.298087	-0.233923	-0.468703	-0.109722	-0.134136
CC_OL_009_J17	1766368	CC1G_01809T0	0.126029	-0.42964	0.241271	0.0761916	0.00346296	0.101111
CC_OL_032_B05	1772480	CC1G_01806T0	-2.55841	-0.717745	-0.807691	-0.965584	-1.26236	-0.886637
CC_OL_033_O14	1764460	CC1G_01802T0	-0.406338	-0.585583	0.395216	0.062499	-0.133551	-0.171919
CC_OL_014_G10	1774191	CC1G_01802T0	0.512368	0.544329	0.357838	0.841766	0.564075	0.528349
CC_OL_009_J02	1765457	CC1G_01799T0	-0.256192	-0.217939	-0.412372	0.0238103	-0.215673	-0.237066
CC_OL_028_I08	1763627	CC1G_01796T0	-0.639204	-1.03768	0.0897344	-0.4275	-0.503662	-0.533352
CC_OL_021_L16	1762078	CC1G_01796T0	-0.566133	-0.339094	-0.485145	0.106916	-0.320864	-0.412119
CC_OL_027_N07	1767769	CC1G_01795T0	0.125621	0.358932	0.563935	0.00623067	0.26368	0.242276
CC_OL_026_L18	1773436	CC1G_01794T0	0.469331	0.482692	0.373687	1.16835	0.623515	0.476011
CC_OL_023_A16	1761260	CC1G_01791T0	0.137917	0.420233	0.469967	0.434474	0.365648	0.427354
CC_OL_030_P24	1763452	CC1G_01787T0	0.8102	0.402162	0.430946	0.0537166	0.424256	0.416554
CC_OL_001_B19	1766800	CC1G_01784T0	-0.362937	-0.908692	-0.362484	-0.300962	-0.483769	-0.362711
CC_OL_005_M22	1773896	CC1G_01781T0	-0.261074	0.19844	-0.740184	-0.18475	-0.246892	-0.222912
CC_OL_010_P12	1769738	CC1G_01781T0	0.48959	0.510684	0.375896	0.153789	0.38249	0.432743
CC_OL_005_J21	1769126	CC1G_13699T0	-0.430908	-0.0340269	-0.203924	0.0231866	-0.161418	-0.118976
CC_OL_012_J01	1770511	CC1G_01773T0	-0.2782	-0.329449	0.0669797	0.184263	-0.0891017	-0.10561
CC_OL_023_G18	1769059	CC1G_01768T0	0.474393	-0.282307	0.23499	-0.101451	0.0814061	0.0667692
CC_OL_009_F23	1772840	CC1G_01761T0	-0.205745	0.175087	-0.274233	0.569573	0.0661708	-0.0153288
CC_OL_019_K14	1765835	CC1G_01758T0	0.673587	-0.00143588	0.748314	0.290857	0.42783	0.482222
CC_OL_014_P09	1765416	CC1G_01756T0	-0.191729	-0.191849	0.180868	-0.243936	-0.111662	-0.191789
CC_OL_015_L06	1774017	CC1G_01754T0	0.146769	0.795754	-0.091342	-0.429911	0.105317	0.0277133
CC_OL_004_D06	1769715	CC1G_01752T0	-0.0888562	-0.674394	-0.124624	-0.313446	-0.30033	-0.219035
CC_OL_007_M05	1773988	CC1G_01747T0	0.0475193	-0.00380351	-0.474864	-0.278506	-0.177414	-0.141155
CC_OL_030_H13	1768864	CC1G_01744T0	0.600656	-0.175108	0.050531	0.12423	0.150077	0.0873807
CC_OL_013_F05	1762553	CC1G_01743T0	-0.576972	-0.116581	-0.880427	-0.244149	-0.454532	-0.410561
CC_OL_007_O20	1765856	CC1G_01741T0	-0.287342	-1.15664	-0.204054	0.287901	-0.340033	-0.245698
CC_OL_009_D19	1762485	CC1G_01738T0	-0.5039	0.209223	-0.665499	-0.681229	-0.410351	-0.584699
CC_OL_023_N17	1767423	CC1G_01736T0	0.104056	-0.117325	0.372976	-0.165043	0.0486658	-0.00663453
CC_OL_009_B04	1768030	CC1G_01734T0	-0.945452	-0.565573	-1.21098	-0.888751	-0.90269	-0.917101
CC_OL_004_I13	1768566	CC1G_01733T0	0.0210989	0.301833	0.432574	0.0678565	0.205841	0.184845
CC_OL_033_L19	1763719	CC1G_01732T0	-0.769609	-0.0580778	-0.0144707	-0.103452	-0.236402	-0.0807648
CC_OL_023_D04	1772554	CC1G_13693T0	-0.17587	-0.689891	-0.101701	0.0865321	-0.220232	-0.138785
CC_OL_030_L15	1772911	CC1G_01725T0	0.819107	0.952123	1.24981	0.809076	0.95753	0.885615
CC_OL_029_E03	1763654	CC1G_01721T0	0.202555	0.352126	0.765239	0.647237	0.491789	0.499681
CC_OL_029_E17	1769760	CC1G_01710T0	0.716432	0.456027	0.650278	0.428646	0.562846	0.553153
CC_OL_001_F17	1771526	CC1G_13680T0	-1.4937	-0.752168	-1.05974	-0.740497	-1.01153	-0.905954
CC_OL_020_L17	1763832	CC1G_01665T0	0.427849	0.179812	0.215098	0.0463463	0.217277	0.197455
CC_OL_006_E11	1762731	CC1G_01672T0	0.377988	0.519206	-0.0782979	-0.0362282	0.195667	0.17088
CC_OL_030_G06	1773913	CC1G_01674T0	1.32148	1.06688	1.83171	1.69166	1.47793	1.50657
CC_OL_014_K23	1774564	CC1G_01674T0	-0.0772359	0.444808	-0.253663	-0.102104	0.00295131	-0.0896701
CC_OL_032_K24	1770742	CC1G_01678T0	0.542834	-0.31628	0.103738	0.0618844	0.0980439	0.0828111
CC_OL_033_H05	1763964	CC1G_01682T0	-0.403182	0.0886922	-0.281419	0.501647	-0.0235655	-0.0963632
CC_OL_006_J04	1768664	CC1G_01684T0	-1.03724	-1.23734	-1.37756	-1.07877	-1.18273	-1.15806
CC_OL_014_G20	1774343	CC1G_01687T0	-0.288151	0.29195	-0.221082	-0.152682	-0.0924914	-0.186882
CC_OL_029_I02	1768926	CC1G_01688T0	-0.00318914	0.597683	-2.06642	-0.821307	-0.573307	-0.412248
CC_OL_031_D14	1763879	CC1G_13687T0	0.114394	0.575979	-0.0157048	0.100017	0.193671	0.107205
CC_OL_014_I08	1766770	CC1G_01709T0	-0.491472	-0.5267	0.161499	-0.228292	-0.271241	-0.359882
CC_OL_027_K16	1769235	CC1G_01711T0	-0.116083	-0.375599	0.284046	0.180245	-0.0068477	0.032081
CC_OL_025_K21	1763950	CC1G_01713T0	-0.521843	-0.227713	-0.678485	-0.399782	-0.456956	-0.460813
CC_OL_004_H07	1770021	CC1G_01715T0	-0.969876	-0.445242	-0.561392	-0.51389	-0.6226	-0.537641
CC_OL_024_E14	1774944	CC1G_01718T0	-0.196274	-0.24818	0.181776	-0.6062	-0.21722	-0.222227
CC_OL_028_H13	1762929	CC1G_01723T0	-0.229602	-0.289677	-0.00662032	0.346857	-0.0447608	-0.118111
CC_OL_031_K18	1772731	CC1G_01726T0	0.330097	0.299312	0.256513	0.497393	0.345829	0.314704
CC_OL_004_I14	1769602	CC1G_01728T0	0.340492	0.353575	0.559152	0.128891	0.345528	0.347033
CC_OL_010_A17	1772036	CC1G_01729T0	-0.253186	-0.708797	0.49563	-0.0619102	-0.132066	-0.157548
CC_OL_034_F09	1762958	CC1G_01730T0	-0.164458	0.157985	-0.0813899	-0.299733	-0.0968991	-0.122924
CC_OL_033_D11	1773578	CC1G_01735T0	0.0763992	0.657902	2.17081	-0.0711849	0.708482	0.36715
CC_OL_016_E23	1772071	CC1G_01739T0	-0.0264576	-0.0470519	-0.595639	0.0563184	-0.153207	-0.0367548
CC_OL_001_F20	1773135	CC1G_01740T0	-0.104361	-0.879432	0.111419	-0.480749	-0.338281	-0.292555
CC_OL_030_G07	1765931	CC1G_01742T0	0.237341	-0.0612883	0.599881	0.0709998	0.211733	0.15417
CC_OL_023_B14	1763780	CC1G_01742T0	-1.18852	-1.33412	-1.56355	-1.23475	-1.33024	-1.28443
CC_OL_019_N09	1764926	CC1G_01745T0	0.025757	0.47792	0.024119	0.237157	0.191238	0.131457
CC_OL_024_D02	1769229	CC1G_01748T0	-0.101569	-0.297274	-0.360166	-0.166916	-0.231481	-0.232095
CC_OL_013_E20	1768782	CC1G_01753T0	-0.202627	0.169551	0.0904614	0.116669	0.0435137	0.103565
CC_OL_033_J18	1765790	CC1G_01755T0	-0.90529	-0.128408	-0.561782	-0.626267	-0.555437	-0.594024
CC_OL_032_O06	1764874	CC1G_01756T0	-0.455264	-0.713325	-0.323019	-0.693859	-0.546366	-0.574561
CC_OL_021_O16	1765094	CC1G_13696T0	-0.165298	-0.198463	0.199661	-0.185215	-0.0873288	-0.175256
CC_OL_030_J18	1772992	CC1G_01762T0	-0.566941	-0.0877129	-0.197501	0.0149625	-0.209298	-0.142607
CC_OL_018_D10	1774000	CC1G_01763T0	-0.165535	-0.253969	-0.681297	-0.242046	-0.335712	-0.248008
CC_OL_001_A10	1762780	CC1G_01764T0	0.40737	0.364006	0.463169	0.452523	0.421767	0.429946
CC_OL_001_F21	1767591	CC1G_01765T0	0.0839131	0.0230395	-0.139283	-0.116401	-0.0371829	-0.046681
CC_OL_011_P17	1761995	CC1G_01770T0	-0.63473	-0.510388	-0.837708	-0.668346	-0.662793	-0.651538
CC_OL_009_G01	1769073	CC1G_01772T0	2.55973	2.94237	3.71086	4.53582	3.43719	3.32661
CC_OL_006_J11	1763139	CC1G_13698T0	0.759153	0.602381	0.422369	0.772075	0.638994	0.680767
CC_OL_023_N18	1767210	CC1G_13700T0	-0.508418	-0.669298	-0.883061	-0.453148	-0.628481	-0.588858
CC_OL_004_I03	1761304	CC1G_13700T0	0.55063	-0.164703	0.405483	0.150449	0.235465	0.277966
CC_OL_026_G05	1762576	CC1G_01782T0	-0.902823	-0.55408	-1.23623	-0.653989	-0.836781	-0.778406
CC_OL_031_G22	1762926	CC1G_01785T0	0.447596	0.016055	0.250733	0.138653	0.213259	0.194693
CC_OL_007_C23	1761909	CC1G_01790T0	0.347039	0.526593	0.165328	-0.118262	0.230175	0.256184
CC_OL_017_K23	1766601	CC1G_13701T0	-0.282694	-0.110327	-0.145553	0.109255	-0.10733	-0.12794
CC_OL_018_A24	1767970	CC1G_01797T0	0.12862	-0.60769	-0.419527	0.0797068	-0.204722	-0.16991
CC_OL_029_B06	1764642	CC1G_01798T0	-0.606336	-0.805239	-0.422245	-0.387139	-0.55524	-0.514291
CC_OL_029_N14	1774838	CC1G_01800T0	0.111962	-0.414902	-0.568372	0.296937	-0.143594	-0.15147
CC_OL_022_F04	1762470	CC1G_01801T0	-0.283978	-0.112112	0.34376	0.0093843	-0.0107365	-0.0513638
CC_OL_028_M12	1774847	CC1G_01804T0	-0.752235	0.360385	-0.539201	-0.992122	-0.480794	-0.645718
CC_OL_013_O09	1771652	CC1G_01805T0	-1.43738	-0.631835	-0.0851067	-1.3293	-0.870907	-0.98057
CC_OL_017_K11	1773636	CC1G_01807T0	-0.0379631	-0.208842	0.301247	-0.206084	-0.0379107	-0.122024
CC_OL_029_F04	1768556	CC1G_01810T0	2.48305	2.78032	2.4826	2.23291	2.49472	2.48283
CC_OL_001_F23	1762120	CC1G_01813T0	0.808585	1.09813	0.139107	0.663606	0.677357	0.736096
CC_OL_020_C08	1774869	CC1G_01816T0	-0.0219675	-0.402819	0.272396	0.0416057	-0.0276964	0.00981909
CC_OL_012_H15	1771900	CC1G_01817T0	-0.488399	-0.0237024	0.528609	0.085673	0.0255452	0.0309853
CC_OL_005_H21	1766701	CC1G_15845T0	-0.194021	-0.863216	-1.13195	-0.65835	-0.711884	-0.760783
CC_OL_017_G15	1763107	CC1G_15845T0	0.444924	0.310795	0.356452	0.122191	0.30859	0.333624
CC_OL_022_C11	1769582	CC1G_01842T0	0.206465	0.227804	0.168654	0.225989	0.207228	0.216227
CC_OL_001_G01	1761609	CC1G_01861T0	0.169971	0.246784	0.527089	0.086905	0.257687	0.208378
CC_OL_011_K12	1773442	CC1G_01868T0	0.843584	1.07692	0.407561	0.644978	0.743261	0.744281
CC_OL_007_P14	1772055	CC1G_01870T0	1.02402	0.363911	-0.0260901	-0.192379	0.292366	0.16891
CC_OL_006_J20	1768158	CC1G_01875T0	0.279604	-0.24308	0.148751	0.112988	0.0745656	0.13087
CC_OL_015_A11	1774249	CC1G_12720T0	0.893086	-0.0825947	0.903943	0.801817	0.629063	0.847451
CC_OL_014_J14	1773050	CC1G_12716T0	-0.781243	-0.416371	-0.508296	-0.207851	-0.47844	-0.462333
CC_OL_015_N07	1764218	CC1G_12714T0	0.317257	0.44117	0.417703	0.256727	0.358214	0.36748
CC_OL_017_C10	1763363	CC1G_12715T0	0.0502276	0.226139	0.0227936	-0.0457336	0.0633565	0.0365106
CC_OL_009_N14	1775019	CC1G_14352T0	-3.23371	-1.1431		-1.03315	-1.35249	-1.1431
CC_OL_011_C07	1773086	CC1G_12718T0	2.68267	3.32626	3.50754	4.28508	3.45039	3.4169
CC_OL_031_K13	1774866	CC1G_07201T0	-0.287191	-0.229701	-0.548148	-0.70777	-0.443203	-0.417669
CC_OL_006_K18	1772950	CC1G_14996T0	-0.120746	-0.75009	-1.40992	-1.42693	-0.926922	-1.08001
CC_OL_023_K12	1771574	CC1G_07198T0	0.793191	-0.854136	-0.173281	0.692796	0.114643	0.259758
CC_OL_031_I24	1768298	CC1G_07195T0	-0.468236	0.368129	-0.55464	0.00709075	-0.161914	-0.230573
CC_OL_002_K18	1768130	CC1G_07194T0	-0.267904	-0.0857542	0.444785	-0.138278	-0.0117876	-0.112016
CC_OL_034_K02	1774190	CC1G_14993T0	0.552852	0.744556	0.445749	0.633881	0.59426	0.593366
CC_OL_022_L21	1764165	CC1G_07187T0	0.245931	0.145925	-0.32411	-0.752933	-0.171297	-0.0890926
CC_OL_014_J04	1763510	CC1G_07184T0	2.34335	0.976224	0.870091	0.466775	1.16411	0.923158
CC_OL_002_K19	1774070	CC1G_07181T0	-0.145466	-0.26797	0.268136	-0.02635	-0.0429125	-0.0859079
CC_OL_002_K20	1764145	CC1G_07176T0	-0.451611	-1.10879	-0.412352	-0.655228	-0.656995	-0.55342
CC_OL_017_P10	1767256	CC1G_07175T0					0	#NUM!
CC_OL_034_D12	1763747	CC1G_07174T0	-0.0587716	0.261103	-0.223844	0.220124	0.0496527	0.0806761
CC_OL_028_O05	1770964	CC1G_07173T0	1.09385	0.18196	1.29647	1.16439	0.934169	1.12912
CC_OL_032_K13	1772735	CC1G_07172T0	-0.0873698	0.156888	-0.31929	-0.141507	-0.0978197	-0.114438
CC_OL_026_O22	1772498	CC1G_07171T0	1.16424	0.498155	0.203079	0.646715	0.628048	0.572435
CC_OL_009_N10	1771241	CC1G_07168T0	0.56847	-0.401305	0.0670457	0.426274	0.165121	0.24666
CC_OL_021_F23	1765287	CC1G_07167T0	0.758154	0.632636	1.13582	0.676624	0.800809	0.717389
CC_OL_002_K23	1762135	CC1G_14988T0	0.071368	-0.0811031	-0.00126526	0.522068	0.127767	0.0350514
CC_OL_028_D04	1768767	CC1G_12444T0	-0.5524	-0.161909	-0.66855	0.0203746	-0.340621	-0.357155
CC_OL_009_P12	1761571	CC1G_07152T0	0.41317	0.161343	0.0892684	0.204734	0.217129	0.183038
CC_OL_031_B21	1764226	CC1G_07150T0	-0.155745	0.391902	0.547035	-0.00383763	0.194839	0.194032
CC_OL_022_N07	1766885	CC1G_07148T0	-1.27449	-1.3612	-0.392053	-0.967131	-0.998719	-1.12081
CC_OL_029_O08	1764660	CC1G_07146T0	-0.129928	0.16854	-0.0518155	-0.407253	-0.105114	-0.0908716
CC_OL_029_E13	1770658	CC1G_07138T0	0.51229	-0.0157272	0.675465	0.955546	0.531894	0.593878
CC_OL_024_P16	1764355	CC1G_07134T0	0.0517825	-0.245008	0.0535708	0.238809	0.0247886	0.0526766
CC_OL_017_J02	1773586	CC1G_07131T0	-0.195234	-0.534207	-0.0533004	0.0323268	-0.187604	-0.124267
CC_OL_015_E04	1761307	CC1G_14982T0	0.0190966	0.217603	-0.418925	-0.121475	-0.0759248	-0.051189
CC_OL_010_I08	1766006	CC1G_07125T0	0.0428004	-0.0117695	0.174138	0.44948	0.163662	0.108469
CC_OL_023_O19	1771003	CC1G_07119T0	0.8184	1.36065	1.1203	1.13244	1.10795	1.12637
CC_OL_026_G02	1764073	CC1G_07121T0	-0.800958	-0.0488208	-0.696985	-0.692812	-0.559894	-0.694898
CC_OL_031_M13	1761305	CC1G_07122T0	-0.135085	-0.374846	-0.73793	-0.751549	-0.499852	-0.556388
CC_OL_002_L02	1774516	CC1G_07123T0	-0.379523	-0.215783	0.194167	0.0341898	-0.0917373	-0.0907966
CC_OL_029_L03	1772350	CC1G_07124T0	0.213113	0.599665	0.137527	-0.21243	0.184469	0.17532
CC_OL_013_J20	1768646	CC1G_07126T0	-1.0043	-0.878815	-0.519791	-0.150325	-0.638307	-0.699303
CC_OL_013_E14	1772903	CC1G_07128T0	-0.811741	-0.953905	-0.676101	-1.11463	-0.889094	-0.882823
CC_OL_009_L15	1767425	CC1G_14981T0	0.303684	0.454979	0.700105	0.23184	0.422652	0.379331
CC_OL_024_L07	1767835	CC1G_07133T0	0.054966	0.399606	-0.310311	0.314142	0.114601	0.184554
CC_OL_012_C11	1762779	CC1G_07135T0	-0.395968	0.230682	0.0202342	-0.00781558	-0.0382169	0.00620929
CC_OL_013_E10	1769751	CC1G_07137T0	-0.324972	-0.196191	0.40544	-0.145978	-0.0654253	-0.171085
CC_OL_002_L03	1764110	CC1G_07140T0	-0.266913	-0.371833	-0.313717	-0.216058	-0.29213	-0.290315
CC_OL_012_O20	1773233	CC1G_07141T0	-0.369496	-0.9794	-0.695284	-0.669143	-0.678331	-0.682213
CC_OL_006_B07	1767981	CC1G_07142T0	-0.664561	-0.421954	1.01396	-0.64679	-0.179836	-0.534372
CC_OL_021_K07	1767951	CC1G_07143T0	1.11641	-0.205268	0.242844	0.720673	0.468664	0.481758
CC_OL_026_A14	1768705	CC1G_07151T0	0.364079	0.9144	0.549441	0.730635	0.639639	0.640038
CC_OL_009_G14	1774644	CC1G_07153T0	-0.320354	-0.175851	-0.945682	-1.05611	-0.6245	-0.633018
CC_OL_030_M03	1768170	CC1G_07156T0	0.0357777	0.585146	0.179107	0.123658	0.230922	0.151382
CC_OL_016_B23	1770852	CC1G_14985T0	-0.0313568	0.132498	0.0638298	-0.0284526	0.0341297	0.0176886
CC_OL_007_G15	1771514	CC1G_07160T0	-0.804374	-0.828381	-0.597374	-0.259265	-0.622349	-0.700874
CC_OL_002_L04	1763079	CC1G_07164T0	0.269223	0.371283	-0.392729	0.0593083	0.0767714	0.164266
CC_OL_029_B21	1762830	CC1G_07165T0	-0.0903362	-0.361902	-0.145866	-0.440431	-0.259634	-0.253884
CC_OL_030_K17	1768435	CC1G_07169T0	1.13047	0.7371	0.740865	0.312419	0.730213	0.738982
CC_OL_007_N10	1762356	CC1G_07170T0	-0.832041	-1.13891	-1.05679	-2.08798	-1.27893	-1.09785
CC_OL_016_N22	1761607	CC1G_07179T0	0.097445	0.0770478	0.123524	0.289083	0.146775	0.110484
CC_OL_020_B09	1767851	CC1G_07180T0	-0.397145	-0.93167	-1.5606	-1.02142	-0.977708	-0.976546
CC_OL_025_E06	1763658	CC1G_07182T0	1.05269	-0.126056	0.305407	0.722807	0.488711	0.514107
CC_OL_010_E17	1766817	CC1G_07183T0	-0.535787	-0.348856	-0.853042	-0.98118	-0.679716	-0.694414
CC_OL_018_C11	1768934	CC1G_07185T0	0.00208663	-0.445723	0.0998796	-0.0986252	-0.110595	-0.0482693
CC_OL_020_H02	1770473	CC1G_07190T0	-0.362626	-0.14643	-0.449036	-0.575051	-0.383286	-0.405831
CC_OL_018_G17	1763249	CC1G_07192T0	-0.767993	-0.782047	-0.251659	-0.812619	-0.65358	-0.77502
CC_OL_017_H04	1769544	CC1G_07202T0	0.340553	-0.119543	-0.0517944	0.2943	0.115879	0.121253
CC_OL_017_H12	1770542	CC1G_13285T0	0.619974	-0.00454438	0.226863	0.676174	0.379617	0.423418
CC_OL_008_A07	1771661	CC1G_13284T0	0.433284	0.318204	0.286154	0.232097	0.317435	0.302179
CC_OL_005_G08	1767383	CC1G_12448T0	0.69649	-0.667618	0.336549	0.428463	0.198471	0.382506
CC_OL_024_O06	1771253	CC1G_12444T0	0.279955	0.446211	0.118685	0.281758	0.281652	0.280857
CC_OL_015_O07	1770424	CC1G_12437T0	-0.120994	-0.411883	-0.99109	-0.241192	-0.44129	-0.326538
CC_OL_009_O04	1771697	CC1G_15059T0	1.98082	1.34566	1.48821	1.55186	1.59164	1.52003
CC_OL_017_F21	1764254	CC1G_15060T0	-0.0554964	-0.289518	0.0537947	-0.185539	-0.11919	-0.120518
CC_OL_009_K23	1772227	CC1G_12439T0	0.122596	0.320072	-0.159369	-0.261275	0.00550581	-0.0183869
CC_OL_031_J09	1769383	CC1G_15062T0	0.337545	-0.304024	-0.049249	0.0339312	0.00455073	-0.00765889
CC_OL_011_A21	1769667	CC1G_15062T0	0.244072	-0.299633	0.211299	0.405628	0.140341	0.227685
CC_OL_026_M13	1767067	CC1G_12446T0	-1.0802	-0.275912	-0.753034	-0.184329	-0.573368	-0.514473
CC_OL_024_J03	1764935	CC1G_12449T0	1.64187	1.42404	1.6971	1.42948	1.54812	1.53568
CC_OL_021_K03	1762612	CC1G_15063T0	3.45729	2.22898	-0.0626041	0.562268	1.54648	1.39562
CC_OL_015_E06	1768060	CC1G_15515T0	0.593464	0.271274	0.121771	-0.0257517	0.240189	0.196523
CC_OL_025_P21	1762628	CC1G_11629T0	-0.501835	-0.459116	-0.800123	-1.07401	-0.70877	-0.650979
CC_OL_021_N10	1768728	CC1G_11944T0	0.326442	1.61086	0.137983	0.774654	0.712485	0.550548
CC_OL_025_L11	1765334	CC1G_11946T0	1.4796	0.606891	0.839735	0.958099	0.97108	0.898917
CC_OL_008_D17	1774702	CC1G_02944T0	-1.71928	-1.61461	-2.2959	-2.08899	-1.9297	-1.90414
CC_OL_031_K04	1767842	CC1G_11952T0	0.322184	0.708559	1.04699	0.881702	0.73986	0.795131
CC_OL_021_G03	1761439	CC1G_12853T0	-0.0901147	-0.371357	-0.475205	-0.384555	-0.330308	-0.377956
CC_OL_030_E06	1770668	CC1G_11966T0	0.0577939	0.726962	-0.531136	0.0515867	0.0763018	0.0546903
CC_OL_024_J11	1768191	CC1G_12853T0	0.326498	-0.115155	0.244595	0.289609	0.186387	0.267102
CC_OL_014_J01	1764252	CC1G_12851T0	0.662422	-0.00277604	0.182447	0.764852	0.401736	0.422435
CC_OL_011_L24	1770940	CC1G_12848T0	0.410707	0.83059	0.375797	0.514876	0.532992	0.462791
CC_OL_030_D20	1768292	CC1G_12847T0	-0.347362	-0.184948	-0.587403	-0.494532	-0.403561	-0.420947
CC_OL_016_L21	1772889	CC1G_12849T0	-0.637264	-0.65295	-0.561444	-1.05246	-0.726029	-0.645107
CC_OL_004_I15	1762955	CC1G_12850T0	0.0473358	-0.399248	0.3291	-0.356199	-0.0947527	-0.154431
CC_OL_031_H15	1770760	CC1G_11489T0	0.198091	-0.0445616	-0.204444	0.0215388	-0.00734409	-0.0115114
CC_OL_008_J17	1767002	CC1G_11482T0	0.133904	-0.193235	-0.156006	-0.230489	-0.111457	-0.174621
CC_OL_024_A07	1772690	CC1G_11478T0	0.225635	0.279661	0.386463	-0.131563	0.190049	0.252648
CC_OL_004_G02	1774613	CC1G_15424T0	0.234007	-1.48457	-0.319375	-1.5768	-0.786684	-0.90197
CC_OL_034_E03	1767749	CC1G_11474T0	-0.432809	-0.192292	-0.847206	-0.10508	-0.394347	-0.31255
CC_OL_026_P04	1763979	CC1G_11471T0	0.442475	0.190205	0.318993	-0.290348	0.165331	0.254599
CC_OL_033_A13	1773776	CC1G_15421T0	-0.0127634	0.152285	0.227341	0.187872	0.138684	0.170078
CC_OL_014_N09	1761895	CC1G_15420T0	-0.0170315	-0.250259	-0.05381	-0.0744033	-0.098876	-0.0641067
CC_OL_005_O23	1772824	CC1G_11467T0	0.076845	0.41265	0.536058	2.37631	0.850465	0.474354
CC_OL_021_I12	1765541	CC1G_11470T0	-0.0657302	-0.233059	0.186862	0.360869	0.0622356	0.060566
CC_OL_017_H09	1772228	CC1G_11472T0	-0.197952	-0.54558	-0.19091	0.314202	-0.15506	-0.194431
CC_OL_027_B14	1764107	CC1G_11473T0	0.837713	1.36406	1.70227	0.202161	1.02655	1.10089
CC_OL_011_P04	1774530	CC1G_11473T0	2.73875	1.92886	0.84806	1.32065	1.70908	1.62475
CC_OL_034_H08	1761364	CC1G_11475T0	-0.337632	-0.301612	-0.530409	-0.258772	-0.357106	-0.319622
CC_OL_019_O23	1773392	CC1G_11477T0	-0.150685	-0.25192	-0.00257695	-0.00882284	-0.103501	-0.079754
CC_OL_009_F22	1764415	CC1G_15425T0	0.330016	0.361139	0.391469	0.49241	0.393758	0.376304
CC_OL_014_E17	1773022	CC1G_11488T0	0.155565	0.554551	0.594093	0.209478	0.378422	0.382015
CC_OL_019_F17	1764692	CC1G_08616T0	0.476971	0.731855	0.229942	0.468036	0.476701	0.472503
CC_OL_005_K03	1766792	CC1G_08614T0	-0.202661	-0.289963	-1.75124	-1.82009	-1.01599	-1.0206
CC_OL_001_A08	1774176	CC1G_08613T0	-0.0545011	-0.263947	-0.16163	-0.633174	-0.278313	-0.212789
CC_OL_024_L11	1767896	CC1G_08612T0	1.61399	1.14402	0.85569	1.59924	1.30324	1.37163
CC_OL_020_O14	1761563	CC1G_08610T0	-0.888191	-1.30709	-1.11089	-1.01207	-1.07956	-1.06148
CC_OL_016_B09	1761991	CC1G_08609T0	-0.0794425	-0.0513629	-0.340719	-0.0515728	-0.130774	-0.0655076
CC_OL_008_D24	1762512	CC1G_15213T0	0.46224	0.631956	-1.60299	-2.68665	-0.798863	-0.570377
CC_OL_008_C11	1771042	CC1G_08604T0	-0.361005	0.575972	0.0702473	-0.341505	-0.0140726	-0.135629
CC_OL_021_G11	1763536	CC1G_10041T0	-0.272121	1.66069	0.436333	-0.682307	0.285648	0.082106
CC_OL_010_G04	1765887	CC1G_08599T0	0.458055	0.599826	0.8421	1.24262	0.785651	0.720963
CC_OL_021_O06	1764501	CC1G_08596T0	-0.99665	-1.29857	-0.0543914	-0.122284	-0.617973	-0.559467
CC_OL_008_D12	1762766	CC1G_08594T0	0.60784	0.0919278	0.0417258	0.505894	0.311847	0.298911
CC_OL_005_O06	1764596	CC1G_08592T0	2.7603	1.31255	2.69207	1.48317	2.06202	2.08762
CC_OL_025_M06	1761861	CC1G_08590T0	-0.776059	-0.920921	-0.89397	-1.26418	-0.963783	-0.907446
CC_OL_012_B24	1764196	CC1G_14725T0	-0.0381955	0.710278	-0.311093	-0.558003	-0.0492532	-0.174644
CC_OL_011_G20	1773505	CC1G_08585T0	0.142267	0.0771906	0.223646	0.00468303	0.111946	0.109729
CC_OL_015_L14	1766355	CC1G_08582T0	-0.468068	-1.06767	-0.315704	-0.788211	-0.659913	-0.628139
CC_OL_005_L20	1764985	CC1G_08581T0	-0.0607361	0.0807207	0.733212	-0.0381036	0.178773	0.0213085
CC_OL_031_J22	1767231	CC1G_08575T0	0.506238	0.370349	-0.097583	0.297948	0.269238	0.334149
CC_OL_022_E15	1761724	CC1G_08572T0	1.11079	1.26381	1.88214	1.77527	1.508	1.51954
CC_OL_031_N16	1769589	CC1G_08570T0	-0.259531	0.152182	-0.191326	-0.472164	-0.19271	-0.225429
CC_OL_034_E04	1763750	CC1G_08568T0	0.329122	0.399164	-0.125296	-0.309887	0.0732758	0.101913
CC_OL_027_J10	1767300	CC1G_08562T0	-0.17693	-0.291605	-0.102426	-0.331059	-0.225505	-0.234268
CC_OL_001_N16	1766766	CC1G_15207T0	0.164128	0.736655	-0.153078	-0.27462	0.118271	0.00552466
CC_OL_001_N17	1767087	CC1G_08560T0	0.13423	-0.184986	0.319965	0.0141822	0.0708477	0.0742061
CC_OL_010_M14	1764301	CC1G_08561T0	0.611635	0.425346	1.3418	0.781303	0.790021	0.696469
CC_OL_001_N18	1774478	CC1G_08563T0	0.163837	0.00427336	0.269287	0.594192	0.257897	0.216562
CC_OL_007_C09	1773070	CC1G_08567T0	-0.465798	-0.303191	-0.267131	-0.734479	-0.44265	-0.384495
CC_OL_018_P02	1771823	CC1G_08571T0	-1.08884	-0.986171	-0.571014	-0.493249	-0.784818	-0.778593
CC_OL_031_I09	1762045	CC1G_08578T0	-0.508248	0.299829	-0.311726	0.0815651	-0.109645	-0.11508
CC_OL_027_P04	1766649	CC1G_08579T0	-1.44426	-1.23313	-1.21216	-0.848568	-1.18453	-1.22265
CC_OL_008_N08	1770469	CC1G_08580T0	1.62812	0.554616	0.617141	0.510562	0.827609	0.585879
CC_OL_034_I10	1765899	CC1G_08584T0	0.294026	0.446405	0.0632182	0.325164	0.282203	0.309595
CC_OL_011_J16	1773251	CC1G_08589T0	0.04953	-0.819756	0.212331	-0.128529	-0.171606	-0.0394994
CC_OL_011_O13	1765332	CC1G_08593T0	-0.154047	0.184409	-0.0850782	-0.00825824	-0.0157438	-0.0466682
CC_OL_008_M10	1767470	CC1G_08597T0	-0.369157	-0.267684	-0.00836903	-0.777529	-0.355685	-0.31842
CC_OL_018_I16	1771400	CC1G_08600T0	0.751972	0.7512	0.548976	0.877819	0.732492	0.751586
CC_OL_020_B17	1770422	CC1G_15212T0	-0.0890488	-0.406856	-0.403656	-0.232687	-0.283062	-0.318172
CC_OL_017_N03	1775061	CC1G_08611T0	-2.25705	-2.17185	-4.14435	-2.97117	-2.8861	-2.61411
CC_OL_021_C01	1765604	CC1G_08615T0	0.707427	1.09659	0.0988824	0.248905	0.537952	0.478166
CC_OL_020_M18	1762462	CC1G_13538T0	-0.257857	-0.480033	-1.10186	-0.539879	-0.594907	-0.509956
CC_OL_007_D04	1768832	CC1G_15734T0	0.470384	0.587823	0.773203	1.16662	0.749507	0.680513
CC_OL_024_P15	1767279	CC1G_15602T0	-2.24907	-1.00072	-1.90234	-2.37326	-1.88135	-2.0757
CC_OL_024_N14	1761397	CC1G_15601T0	0.624722	0.44403	0.493352	-0.0841208	0.369496	0.468691
CC_OL_003_B04	1764308	CC1G_15600T0	1.51482	0.672517	1.79186	1.04762	1.2567	1.28122
CC_OL_005_F13	1773199	CC1G_15599T0	-0.11692	-0.175512	-0.233446	-0.455069	-0.245237	-0.204479
CC_OL_009_B16	1763899	CC1G_07539T0	-1.0769	-2.98813	-1.86243	-1.46362	-1.84777	-1.66303
CC_OL_013_O13	1765758	CC1G_07534T0	-0.0898275	-0.730567	-0.151634	-0.147104	-0.279783	-0.149369
CC_OL_022_A06	1774274	CC1G_07532T0	2.01093	0.53944	1.16793	-0.0518461	0.916614	0.853687
CC_OL_019_C14	1773275	CC1G_07530T0	-0.62318	-0.236946	-4.47544	-0.820074	-1.53891	-0.721627
CC_OL_017_G11	1770553	CC1G_07529T0	0.532012	0.318513	1.1582	0.414508	0.605808	0.47326
CC_OL_014_O15	1766350	CC1G_07526T0	0.591543	0.336388	0.863318	0.246514	0.509441	0.463966
CC_OL_034_F03	1767607	CC1G_07525T0	0.112505	-0.589642	-0.292164	-0.60442	-0.34343	-0.440903
CC_OL_031_F16	1765322	CC1G_07524T0	2.92014	2.43171	0.71512	0.0614932	1.53212	1.57342
CC_OL_034_A13	1774358	CC1G_07523T0	0.595022	0.621221	0.541348	0.72713	0.62118	0.608121
CC_OL_032_I12	1772019	CC1G_07522T0	0.473802	0.782438	0.188898	0.883659	0.582199	0.62812
CC_OL_030_J12	1762606	CC1G_07514T0	-0.152554	-0.598936	0.133824	0.772057	0.0385978	-0.00936525
CC_OL_016_F19	1766923	CC1G_07511T0	2.94525	1.8875	2.26867	1.75875	2.21504	2.07809
CC_OL_015_J02	1766079	CC1G_15593T0	-0.703878	-0.418869	-0.844385	-0.408669	-0.59395	-0.561373
CC_OL_009_O02	1768341	CC1G_15593T0	-0.237268	0.112211	0.00466508	-0.187882	-0.0770685	-0.0916082
CC_OL_027_E20	1773607	CC1G_07504T0	-0.471122	0.0642034	-0.118709	-0.0421456	-0.141943	-0.0804272
CC_OL_028_J16	1775051	CC1G_07502T0	-0.0593765	0.419624	1.05528	-0.581468	0.208516	0.180124
CC_OL_003_B06	1774620	CC1G_07500T0	-1.02334	-0.667722	-0.381647	-0.623802	-0.674128	-0.645762
CC_OL_015_H16	1764339	CC1G_07496T0	-0.530467	0.12312	-0.527638	-1.30525	-0.560058	-0.529053
CC_OL_032_L23	1767011	CC1G_07494T0	0.141036	0.43898	-0.354235	0.322595	0.137094	0.231815
CC_OL_003_B07	1773451	CC1G_07492T0	-1.14268	-0.871896	-0.556633	-0.666301	-0.809379	-0.769098
CC_OL_021_E01	1762423	CC1G_07490T0	0.273479	-0.464047	-0.107343	0.341981	0.0110178	0.0830682
CC_OL_020_M06	1772572	CC1G_07493T0	0.115788	-0.225842	-0.124172	-0.17584	-0.102516	-0.150006
CC_OL_022_E13	1765291	CC1G_07498T0	-0.526953	-0.756836	-0.97839	-0.917295	-0.794869	-0.837065
CC_OL_007_H19	1762569	CC1G_07501T0	0.323002	0.150511	-0.115572	0.345801	0.175935	0.236757
CC_OL_026_E24	1773301	CC1G_07508T0	0.12154	-0.0213516	0.335483	0.482497	0.229542	0.228512
CC_OL_005_H02	1771289	CC1G_07510T0	0.597291	0.907798	1.2176	0.987821	0.927628	0.94781
CC_OL_010_N03	1764276	CC1G_07512T0	0.487808	0.623884	0.665352	0.326097	0.525785	0.555846
CC_OL_029_E02	1767594	CC1G_07513T0	-0.79238	-1.12151	-0.933362	-1.32159	-1.04221	-1.02744
CC_OL_001_B14	1765811	CC1G_07515T0	-0.566825	-0.090862	-0.442159	-0.127471	-0.306829	-0.284815
CC_OL_016_G06	1774632	CC1G_07516T0	0.299958	0.180471	0.512024	0.134952	0.281852	0.240215
CC_OL_028_G18	1773108	CC1G_07518T0	0.59083	-0.222745	1.43038	-0.304689	0.373443	0.184042
CC_OL_025_J15	1771583	CC1G_07519T0	0.591964	0.104563	0.334352	-0.350406	0.170118	0.219457
CC_OL_023_B18	1764392	CC1G_07527T0	0.122035	0.14206	-0.227952	-0.302458	-0.0665788	-0.0529583
CC_OL_011_D24	1764927	CC1G_07528T0	0.316627	0.11555	0.242966	0.191773	0.216729	0.21737
CC_OL_030_N01	1765599	CC1G_07531T0	0.0660994	0.398478	0.497689	0.63253	0.398699	0.448083
CC_OL_013_D13	1768874	CC1G_07533T0	0.353809	-0.458216	0.120666	0.545956	0.140554	0.237238
CC_OL_023_I23	1774143	CC1G_07536T0	0.558358	0.235105	0.0644632	0.469916	0.331961	0.352511
CC_OL_007_B24	1766687	CC1G_07537T0	0.653745	0.62001	0.0862426	0.907542	0.566885	0.636877
CC_OL_032_I09	1764757	CC1G_07540T0	-1.10632	-0.754098	-0.138242	-0.525866	-0.631132	-0.639982
CC_OL_023_M22	1763966	CC1G_07541T0	0.342013	-0.391377	0.191676	-0.0756226	0.0166721	0.0580265
CC_OL_030_P15	1762308	CC1G_07546T0	0.53097	-0.0593321	0.978081	1.10705	0.639193	0.754526
CC_OL_015_C23	1763415	CC1G_07547T0	-0.617332	-0.124184	-0.267684	-0.316511	-0.331428	-0.292097
CC_OL_021_C20	1767083	CC1G_07549T0	-0.0941039	-0.144402	0.199047	0.136844	0.024346	0.0213698
CC_OL_006_C03	1762893	CC1G_07550T0	1.80661	1.33213	1.28549	1.78317	1.55185	1.55765
CC_OL_015_E21	1762395	Gene:Jan06m300_GLEAN_00882	0.379186	-0.251108	-0.0174597	-0.174443	-0.0159559	-0.0959512
CC_OL_016_I19	1764673	Gene:Jan06m300_GLEAN_00883	-0.158151	0.236955	-0.35649	-0.309926	-0.146903	-0.234038
CC_OL_018_K12	1762014	CC1G_11465T0	-0.433371	-0.4868	0.357888	0.584256	0.0054933	-0.0377417
CC_OL_025_N18	1770911	CC1G_11463T0	-0.322461	0.126956	0.385265	0.429655	0.154854	0.25611
CC_OL_026_B16	1766911	CC1G_11461T0	0.210292	-0.38945	0.214772	0.0953401	0.0327386	0.152816
CC_OL_027_M04	1773816	CC1G_11460T0	-0.929496	-0.852174	-0.508067	-0.572515	-0.715563	-0.712345
CC_OL_007_K10	1771576	CC1G_11459T0	-0.357107	-0.545666	0.0269133	0.308658	-0.1418	-0.165097
CC_OL_032_C05	1764911	CC1G_11455T0	-0.129613	-0.28599	-0.582872	-0.157522	-0.288999	-0.221756
CC_OL_005_I04	1773922	CC1G_11454T0	0.918366	0.374415	0.897559	0.573256	0.690899	0.735408
CC_OL_005_P18	1763045	CC1G_11450T0	-0.368399	-0.291365	-0.98383	0.292909	-0.337671	-0.329882
CC_OL_012_E04	1766330	CC1G_11449T0	0.42132	0.162334	0.482536	-0.0186588	0.261883	0.291827
CC_OL_015_O13	1771504	CC1G_11448T0	-2.00958	-1.57047	0.12323	-0.65201	-1.02721	-1.11124
CC_OL_006_L21	1774668	CC1G_11445T0	0.801386	0.420755	0.235304	0.975212	0.608164	0.61107
CC_OL_033_D14	1769822	CC1G_11444T0	2.76844	3.04479	2.87912	3.43365	3.0315	2.96196
CC_OL_024_O24	1770431	CC1G_11443T0	0.585253	0.206718	0.206192	0.777247	0.443852	0.395986
CC_OL_010_F03	1762901	CC1G_11442T0	1.02597	0.769196	0.727565	0.626865	0.787398	0.748381
CC_OL_010_I07	1774809	CC1G_11440T0	0.388815	0.671117	0.291102	-0.0682993	0.320684	0.339958
CC_OL_009_B15	1764732	CC1G_11439T0	0.433491	0.172284	0.411835	0.127068	0.286169	0.292059
CC_OL_003_A15	1772245	CC1G_11437T0	-3.68387	-3.64244	-4.35286	-4.88334	-4.14063	-4.01837
CC_OL_020_G14	1769154	CC1G_11435T0	-0.639959	-0.694686	-1.33098	-0.990179	-0.91395	-0.842432
CC_OL_031_K16	1772058	CC1G_11438T0	-0.259832	0.0425112	-0.241297	0.225344	-0.0583186	-0.0993929
CC_OL_003_A17	1771232	CC1G_11441T0	-0.649503	-0.364619	-0.442842	0.0205305	-0.359108	-0.40373
CC_OL_012_M07	1765388	CC1G_11446T0	0.43578	0.52772	0.0897054	0.243844	0.324262	0.339812
CC_OL_005_F22	1773977	CC1G_11456T0	0.31756	0.137032	0.327454	0.112682	0.223682	0.227296
CC_OL_032_G08	1773318	CC1G_15558T0	-0.657191	0.0213086	-0.344899	-0.653897	-0.408669	-0.499398
CC_OL_031_K11	1765874	CC1G_15559T0	0.26142	0.665648	0.402799	0.74826	0.519532	0.534224
CC_OL_010_O06	1765640	CC1G_06442T0	-0.685506	-0.993683	0.12649	-0.155183	-0.426971	-0.420345
CC_OL_004_C20	1773858	CC1G_06438T0	0.753212	0.200384	1.0266	0.803122	0.69583	0.778167
CC_OL_015_D19	1771636	CC1G_06433T0	-0.0353837	-0.118962	0.051602	-0.0297371	-0.0331202	-0.0325604
CC_OL_016_K09	1771712	CC1G_06428T0	-0.946225	-0.869676	-0.874946	-0.725487	-0.854083	-0.872311
CC_OL_007_O17	1767557	CC1G_14420T0	1.29826	1.0386	0.691835	0.380345	0.85226	0.86522
CC_OL_004_B14	1772496	CC1G_06427T0	0.374476	0.389446	0.421729	0.982226	0.541969	0.405588
CC_OL_001_D05	1774559	CC1G_06424T0	-0.355713	-0.354003	-0.256519	-0.427175	-0.348353	-0.354858
CC_OL_033_E14	1765074	CC1G_14419T0	-0.466002	0.13189	-0.129836	0.0700025	-0.0984862	-0.0299169
CC_OL_009_L16	1765585	CC1G_14419T0	0.0957255	0.27654	0.360749	0.324884	0.264475	0.300712
CC_OL_033_O10	1768567	CC1G_14419T0	0.522799	0.568364	0.847724	1.00703	0.73648	0.708044
CC_OL_016_A23	1771916	CC1G_14418T0	-0.347043	-0.566612	0.086207	0.458331	-0.0922794	-0.130418
CC_OL_008_B23	1772668	CC1G_14417T0	0.303479	0.552003	0.0198634	-0.405909	0.117359	0.161671
CC_OL_010_L21	1764058	CC1G_06405T0	0.408223	0.608269	-0.566728	0.43471	0.221119	0.421467
CC_OL_005_B21	1765540	CC1G_11792T0	0.423955	0.31328	0.313668	0.432735	0.370909	0.368812
CC_OL_034_H17	1767389	CC1G_06403T0	-0.845657	-0.897058	-0.742978	-1.14434	-0.907507	-0.871358
CC_OL_022_M24	1766207	CC1G_06402T0	-0.907753	-1.15145	-1.38865	-1.33964	-1.19687	-1.24555
CC_OL_007_L03	1768759	CC1G_06398T0	-0.382301	-0.149723	-0.503656	-0.43576	-0.36786	-0.40903
CC_OL_002_M09	1769218	CC1G_06396T0	-0.525278	-0.0421146	-0.420005	-0.190043	-0.29436	-0.305024
CC_OL_024_M03	1766459	CC1G_06391T0	-1.30891	-1.43639	-1.03894	-1.14922	-1.23337	-1.22907
CC_OL_020_I14	1769285	CC1G_06389T0	0.0438028	-0.408921	0.0426812	-0.383917	-0.176588	-0.170618
CC_OL_015_B08	1772982	CC1G_06385T0	-0.630041	-0.204988	-0.418483	-0.316519	-0.392508	-0.367501
CC_OL_007_D03	1764609	CC1G_06383T0	0.498341	0.117514	-0.104286	0.0682523	0.144955	0.0928833
CC_OL_012_O13	1762079	CC1G_06376T0	0.238126	0.360502	0.112508	0.0361208	0.186814	0.175317
CC_OL_026_O24	1771236	CC1G_06372T0	-0.588153	0.41058	-0.00607983	-0.306093	-0.122437	-0.156086
CC_OL_024_G07	1762686	CC1G_06370T0	-0.13514	0.463113	0.337865	-0.0500238	0.153954	0.143921
CC_OL_008_P11	1769801	CC1G_06368T0	-0.0773205	-0.0792367	0.0564858	0.133358	0.0083216	-0.0104174
CC_OL_015_L07	1767386	CC1G_06365T0	1.27205	1.20658	1.22933	2.06038	1.44209	1.25069
CC_OL_006_O21	1770847	CC1G_06364T0	0.190766	0.161518	-0.0145646	0.0429115	0.0951577	0.102215
CC_OL_012_L07	1772114	CC1G_14409T0	0.178206	0.0769043	0.136507	0.455596	0.211803	0.157356
CC_OL_028_K02	1767727	CC1G_14410T0	0.290499	0.000986249	0.0415169	0.690047	0.255762	0.166008
CC_OL_004_I17	1773992	CC1G_14411T0	-2.19911	-1.88981	-1.78346	-1.44739	-1.82994	-1.83664
CC_OL_022_C09	1761486	CC1G_06364T0	-0.0789334	0.185822	-0.18747	0.10065	0.00501698	0.0108581
CC_OL_023_K19	1763775	CC1G_06371T0	-0.268324	-0.115194	-0.155006	-0.376206	-0.228682	-0.211665
CC_OL_014_F05	1769155	CC1G_06373T0	0.180032	0.898012	0.0955878	0.304984	0.369654	0.242508
CC_OL_012_C15	1771051	CC1G_06374T0	-0.206112	0.055521	0.337951	-0.0318092	0.0388877	0.0118559
CC_OL_008_B21	1769438	CC1G_06375T0	-0.242237	-0.145976	-0.115099	-0.707947	-0.302815	-0.194106
CC_OL_006_N14	1767131	CC1G_06379T0	-0.162074	-0.391054	-0.671669	-0.582794	-0.451898	-0.486924
CC_OL_010_C19	1764970	CC1G_06380T0	-0.230367	-0.253295	0.473927	-0.0499616	-0.0149241	-0.140164
CC_OL_032_N19	1762670	CC1G_06384T0	-0.139283	1.04583	-0.0839278	-0.605743	0.0542194	-0.111606
CC_OL_022_O20	1764396	CC1G_06387T0	-0.256091	-0.33867	-0.502498	-0.428101	-0.38134	-0.383386
CC_OL_034_F01	1762858	CC1G_06388T0	-0.242992	-0.0778467	-0.200229	-0.525591	-0.261665	-0.22161
CC_OL_011_C08	1769441	CC1G_14413T0	0.0884721	-0.399976	-0.0153362	0.183016	-0.0359561	0.036568
CC_OL_019_C01	1769141	CC1G_14414T0	-0.956335	-1.68229	-0.413386	-0.280032	-0.83301	-0.68486
CC_OL_021_I13	1767510	CC1G_06394T0	-0.158513	-0.378716	-0.446318	-0.277613	-0.31529	-0.328165
CC_OL_019_K24	1770253	CC1G_06401T0	0.395799	0.0853217	0.0956262	-0.089438	0.121827	0.090474
CC_OL_013_O12	1769086	CC1G_06407T0	2.22139	0.963101	1.14965	1.17561	1.37743	1.16263
CC_OL_013_C10	1762012	CC1G_06408T0	0.597977	0.50091	0.461525	0.92959	0.6225	0.549443
CC_OL_002_M11	1764718	CC1G_06410T0	0.372263	-0.0447476	0.983367	1.09654	0.601856	0.677815
CC_OL_021_P05	1767881	CC1G_06412T0	-0.177573	-0.536443	0.372365	-0.00962554	-0.0878191	-0.0935994
CC_OL_001_B08	1763804	CC1G_06416T0	-0.367194	-0.203691	0.280558	-0.151904	-0.110558	-0.177798
CC_OL_032_F16	1774905	CC1G_06420T0	0.55605	0.304131	0.533605	1.17663	0.642604	0.544827
CC_OL_031_J08	1767894	CC1G_06426T0	3.0581	2.00234	1.11693	1.53232	1.92742	1.76733
CC_OL_021_H11	1773121	CC1G_06429T0	-0.175203	-0.323744	-0.328127	-0.279125	-0.27655	-0.301435
CC_OL_034_H24	1762886	CC1G_06432T0	3.98106	3.86016	0.534207	1.44898	2.4561	2.65457
CC_OL_012_B14	1770031	CC1G_06434T0	-0.793859	-0.710269	-0.472666	-0.699232	-0.669007	-0.704751
CC_OL_013_P14	1771755	CC1G_06435T0	-0.158853	0.14842	0.256526	0.301508	0.1369	0.202473
CC_OL_031_N18	1772692	CC1G_14421T0	-0.0765586	-0.453604	-0.690124	0.0170221	-0.300816	-0.265081
CC_OL_015_O04	1772424	CC1G_14421T0	3.37141	3.6818	2.37724	3.41797	3.21211	3.39469
CC_OL_011_H01	1769232	CC1G_14422T0	0.754915	0.56117	0.540761	0.165991	0.505709	0.550966
CC_OL_025_G24	1771435	CC1G_14422T0	0.73507	0.047391	-0.0417937	0.363685	0.276088	0.205538
CC_OL_011_K22	1768409	CC1G_06440T0	-0.319988	-0.00192323	-0.590563	-0.632543	-0.386254	-0.455276
CC_OL_022_G16	1770728	CC1G_06440T0	-1.0506	-0.38754	-0.554336	-0.846907	-0.709847	-0.700622
CC_OL_015_M01	1763128	CC1G_06443T0	0.699188	0.15626	0.531644	0.825054	0.553036	0.615416
CC_OL_021_G22	1769516	CC1G_06444T0	-0.673989	-0.790201	-0.439882	-0.783822	-0.671973	-0.728905
CC_OL_021_G07	1770236	CC1G_06445T0	-1.06145	-0.996412	-0.74528	-0.430096	-0.80831	-0.870846
CC_OL_013_P15	1763951	CC1G_03333T0	0.664951	0.151871	0.260519	-0.0453156	0.258006	0.206195
CC_OL_008_E13	1773450	CC1G_14264T0	-1.81655	-0.402492	-1.38255	-0.700621	-1.07555	-1.04159
CC_OL_010_B11	1764137	CC1G_03331T0	-0.352565	0.605971	-0.370547	-0.48342	-0.15014	-0.361556
CC_OL_008_G01	1771477	CC1G_03327T0	-0.135905	0.165908	-0.683543	-0.156182	-0.202431	-0.146044
CC_OL_021_K23	1766774	CC1G_03322T0	-0.574417	-0.403198	-0.0836915	-0.769638	-0.457736	-0.488808
CC_OL_020_M20	1773640	CC1G_03319T0	0.532602	0.118973	0.319262	-0.239803	0.182758	0.219117
CC_OL_022_E18	1769110	CC1G_14263T0	-0.408041	-0.901561	-0.420921	-0.328331	-0.514714	-0.414481
CC_OL_032_N20	1775039	CC1G_14261T0	-0.338571	-0.0690633	-0.242359	-0.446331	-0.274081	-0.290465
CC_OL_023_K05	1766679	CC1G_03317T0	1.5966	0.525883	1.50675	0.733226	1.09061	1.11999
CC_OL_007_F20	1762816	CC1G_03316T0	-0.625173	-0.401342	0.00963026	-0.502386	-0.379818	-0.451864
CC_OL_034_M05	1766258	CC1G_03311T0	-0.223413	-0.688542	0.512651	-0.290413	-0.172429	-0.256913
CC_OL_032_F23	1767430	CC1G_03308T0	-0.0122056	-0.042192	-0.225048	-0.363483	-0.160732	-0.13362
CC_OL_020_L05	1761843	CC1G_03307T0	-0.284632	-0.216271	-0.4738	-0.730726	-0.426357	-0.379216
CC_OL_028_N04	1766239	CC1G_03305T0	-0.196058	-0.0806265	-0.145137	-0.252432	-0.168563	-0.170597
CC_OL_018_A04	1765509	CC1G_03305T0	-0.0197087	0.478685	-0.781389	0.141819	-0.0451485	0.0610552
CC_OL_028_H04	1772296	CC1G_03304T0	-0.222283	-0.0212474	-0.40898	-0.109728	-0.19056	-0.166006
CC_OL_001_J15	1767736	CC1G_03299T0	-0.679044	-0.798156	-0.606674	0.058624	-0.506313	-0.642859
CC_OL_033_H24	1766409	CC1G_03297T0	1.65796	2.13083	1.26794	2.03499	1.77293	1.84648
CC_OL_023_D02	1769623	CC1G_03295T0	0.330709	0.874357	0.186298	-0.237535	0.288457	0.258503
CC_OL_016_B04	1766907	CC1G_03293T0	-0.467882	-0.400225	-0.291772	0.187985	-0.242974	-0.345999
CC_OL_014_E07	1767696	CC1G_03289T0	0.444678	0.0562823	1.05806	0.668009	0.556758	0.556343
CC_OL_020_A03	1763602	CC1G_03287T0	-0.234441	-0.750455	0.412387	0.203201	-0.0923269	-0.0156199
CC_OL_008_E05	1774481	CC1G_03284T0	0.335373	0.699869	-0.506715	-0.0666792	0.115462	0.134347
CC_OL_018_A16	1771578	CC1G_03277T0	-0.536001	0.0288343	-0.252568	-0.666759	-0.356623	-0.394285
CC_OL_011_M02	1771406	CC1G_03275T0	0.284093	0.109702	0.715681	-0.237495	0.217995	0.196898
CC_OL_014_O05	1770348	CC1G_03273T0	2.17029	2.3378	2.89075	1.61738	2.25406	2.25405
CC_OL_033_L14	1764606	CC1G_03270T0	0.147457	0.486965	0.0221606	-0.366809	0.0724432	0.0848085
CC_OL_013_B04	1767657	CC1G_03268T0	-0.0874646	-0.235263	0.318139	-0.448478	-0.113267	-0.161364
CC_OL_004_I18	1765047	CC1G_03267T0	-0.160637	-0.221847	-0.360732	-1.41123	-0.538611	-0.29129
CC_OL_016_N05	1765193	CC1G_03265T0	-0.180233	-0.0263601	0.70011	0.717089	0.302652	0.336875
CC_OL_006_I17	1767756	CC1G_03263T0	-1.709	-2.3315	-1.76143	-1.67896	-1.87022	-1.73521
CC_OL_015_I06	1765727	CC1G_03260T0	0.513009	-0.122208	0.662333	0.363879	0.354253	0.438444
CC_OL_008_L12	1765816	CC1G_03259T0	-0.133822	0.489927	-0.148077	-0.14143	0.0166497	-0.137626
CC_OL_005_J14	1770328	CC1G_03255T0	-0.425421	-0.340904	-0.377666	-0.376761	-0.380188	-0.377213
CC_OL_017_H17	1763980	CC1G_03253T0	-0.0453598	0.176343	-0.110126	-0.13173	-0.0277183	-0.0777429
CC_OL_013_L02	1770411	CC1G_03250T0	0.0860382	0.468453	0.0962867	-0.0305124	0.155066	0.0911625
CC_OL_034_C10	1765698	CC1G_03248T0	0.0514904	0.204176	-0.228321	0.0609527	0.0220746	0.0562215
CC_OL_028_K03	1762572	CC1G_03246T0	-0.721414	-0.97287	-0.118606	-0.148341	-0.490308	-0.434877
CC_OL_028_H17	1765962	CC1G_03241T0	-0.548976	-1.15006	-0.657043	-0.783852	-0.784982	-0.720447
CC_OL_012_O09	1764820	CC1G_03236T0	-0.221095	0.085238	-0.179811	0.240175	-0.0188732	-0.0472863
CC_OL_001_D06	1771706	CC1G_03234T0	0.00359972	0.200814	0.0934693	0.0860035	0.0959716	0.0897364
CC_OL_033_C15	1763257	CC1G_03232T0	0.456758	0.155956	1.2258	0.521236	0.589937	0.488997
CC_OL_026_M15	1772412	CC1G_03229T0	-0.36206	-0.712578	-0.0306824	0.133182	-0.243035	-0.196371
CC_OL_010_D01	1766449	CC1G_03227T0	-0.652702	-0.819995	-0.938712	-0.534294	-0.736426	-0.736348
CC_OL_011_P21	1763724	CC1G_03226T0	-0.23612	-0.459563	-0.307534	-0.53818	-0.385349	-0.383548
CC_OL_018_F03	1762952	CC1G_03224T0	-0.293203	-1.03259	-2.05114	-0.526372	-0.975826	-0.77948
CC_OL_031_E03	1765875	CC1G_03222T0	4.27716	3.66092	5.44707	5.10354	4.62217	4.69035
CC_OL_001_J17	1772996	CC1G_03217T0	0.292469	0.226003	0.244049	0.493796	0.314079	0.268259
CC_OL_013_M18	1762865	CC1G_03214T0	-0.262837	-0.00130078	-0.231926	-0.258217	-0.18857	-0.245071
CC_OL_011_H21	1765755	CC1G_03211T0	-0.250706	-0.430119	-0.337756	-0.279292	-0.324468	-0.308524
CC_OL_008_I09	1766085	CC1G_14247T0	1.38543	1.43585	0.557551	1.13098	1.12745	1.25821
CC_OL_020_J03	1765627	CC1G_03206T0	-0.518216	-0.805342	-0.514501	-0.539953	-0.594503	-0.529084
CC_OL_030_I24	1772944	CC1G_14246T0	0.461074	-0.0527746	-0.0551864	-0.228587	0.0311316	-0.0539805
CC_OL_020_M03	1772177	CC1G_03200T0	0.000603012	-0.555987	-0.351476	-0.365947	-0.318202	-0.358711
CC_OL_016_I10	1761860	CC1G_03196T0	0.291211	-0.453795	0.338839	0.0868359	0.0657727	0.189024
CC_OL_010_O16	1771976	CC1G_03194T0	0.83413	0.964679	0.865131	0.70503	0.842243	0.849631
CC_OL_005_N01	1769769	CC1G_03193T0	-0.0819435	-0.696171	-0.793561	-0.72422	-0.573974	-0.710195
CC_OL_026_I05	1764534	CC1G_03191T0	2.15251	1.41544	0.156111	0.0406966	0.94119	0.785778
CC_OL_015_F02	1766897	CC1G_14241T0	0.710064	0.493829	0.798737	0.582912	0.646385	0.646488
CC_OL_006_P04	1769040	CC1G_03189T0	-0.0257039	0.242389	0.123247	0.290727	0.157665	0.182818
CC_OL_024_J18	1764812	CC1G_10063T0	0.0473013	0.12698	-0.118475	0.067614	0.030855	0.0574576
CC_OL_006_I22	1770090	CC1G_03195T0	-1.00197	-0.342269	-0.645075	-0.823252	-0.703141	-0.734164
CC_OL_006_B19	1767778	CC1G_14245T0	-0.520091	-0.437202	-0.404962	-0.761113	-0.530842	-0.478646
CC_OL_010_G14	1774380	CC1G_03201T0	0.599648	-0.166042	0.804344	0.0976025	0.333888	0.348625
CC_OL_023_H21	1772254	CC1G_03205T0	0.0461428	-0.10108	0.277475	-0.120788	0.0254374	-0.0274688
CC_OL_005_G06	1771043	CC1G_03210T0	-0.68309	-1.15443	-0.326567	-0.715763	-0.719963	-0.699427
CC_OL_014_E06	1767884	CC1G_03211T0	1.16629	-0.13358	1.17407	0.608353	0.703782	0.88732
CC_OL_013_A18	1771786	CC1G_14249T0	0.366	0.188568	-0.0454967	0.356196	0.216317	0.272382
CC_OL_006_B18	1774260	CC1G_14250T0	2.19725	0.711556	1.07705	0.35621	1.08552	0.894301
CC_OL_012_N13	1771381	CC1G_03213T0	0.2324	-0.142161	-0.608679	-0.0780545	-0.149124	-0.110108
CC_OL_008_B22	1772820	CC1G_03215T0	0.27592	0.131217	-0.131	-0.0725886	0.0508873	0.0293144
CC_OL_033_P13	1761675	CC1G_03218T0	-2.52903	-3.51813	-2.75996	-3.40961	-3.05418	-3.08478
CC_OL_017_K17	1769792	CC1G_03219T0	1.16404	0.838163	1.36888	0.887347	1.06461	1.02569
CC_OL_023_G07	1771107	CC1G_03223T0	-0.682406	-0.35952	0.0464691	-0.665863	-0.41533	-0.512692
CC_OL_014_A06	1762112	CC1G_03228T0	0.507025	-0.109779	-0.184127	0.0942082	0.0768317	-0.00778562
CC_OL_006_N01	1763814	CC1G_03231T0	-0.558873	-0.896759	-0.80385	-0.4961	-0.688895	-0.681361
CC_OL_016_O09	1765933	CC1G_03237T0	-0.0599809	0.0941795	0.0436439	0.0606918	0.0346336	0.0521678
CC_OL_019_C07	1766238	CC1G_03239T0	0.473864	-0.376341	1.18137	-0.312276	0.241654	0.0807938
CC_OL_027_L23	1770727	CC1G_03247T0	2.54112	1.98645	2.42627	2.73642	2.42257	2.48369
CC_OL_033_P24	1771587	CC1G_03249T0	-0.319624	-0.248289	0.118558	-0.21588	-0.166309	-0.232084
CC_OL_014_N14	1761686	CC1G_03251T0	-0.496367	-0.578073	-0.0595974	-0.166359	-0.325099	-0.331363
CC_OL_013_D14	1769473	CC1G_03252T0	0.322436	0.548316	0.12667	0.0937943	0.272804	0.224553
CC_OL_027_H12	1768636	CC1G_03256T0	0.0715394	-0.30984	-0.224686	-0.350866	-0.203463	-0.267263
CC_OL_014_F02	1771642	CC1G_03262T0	-1.71041	0.149821	0.240915	-0.328439	-0.412028	-0.0893091
CC_OL_014_K01	1763485	CC1G_03264T0	-0.267296	-0.166847	-0.21194	-0.255758	-0.22546	-0.233849
CC_OL_028_I01	1767676	CC1G_03266T0	-0.0119026	0.234964	0.910188	0.317426	0.362669	0.276195
CC_OL_001_J21	1766936	CC1G_03269T0	-0.460869	-0.278614	0.255496	0.127189	-0.0891994	-0.0757124
CC_OL_007_D09	1769985	CC1G_03271T0	0.669704	0.564235	0.00983703	0.579311	0.455772	0.571773
CC_OL_008_E01	1762275	CC1G_03272T0	-0.423027	-0.379447	0.821559	0.258342	0.0693567	-0.0605528
CC_OL_014_D01	1770520	CC1G_03274T0	0.276138	0.218161	0.355446	0.764371	0.403529	0.315792
CC_OL_031_J14	1773627	CC1G_03276T0	-0.301035	-0.155646	-1.13933	-0.00999359	-0.4015	-0.22834
CC_OL_007_O14	1767260	CC1G_03278T0	-0.193802	-0.868007	-0.225257	-0.131738	-0.354701	-0.20953
CC_OL_012_B06	1765783	CC1G_03279T0	0.533507	-0.165984	0.981611	-0.295117	0.263504	0.183762
CC_OL_015_C01	1767998	CC1G_03280T0	-0.772713	-0.589722	0.035936	-0.232947	-0.389862	-0.411335
CC_OL_016_G21	1768361	CC1G_03281T0	0.801788	0.48924	1.03125	0.980314	0.825648	0.891051
CC_OL_011_B19	1766720	CC1G_03283T0	-0.662653	-0.218826	-0.00675281	-0.982873	-0.467776	-0.440739
CC_OL_023_P22	1768315	CC1G_03286T0	-0.764055	-0.500716	-1.19475	-0.427984	-0.721877	-0.632386
CC_OL_006_L09	1771850	CC1G_03288T0	-0.0904989	-0.817577	0.0204943	-0.3874	-0.318745	-0.238949
CC_OL_016_J15	1766123	CC1G_14255T0	-0.346876	-0.505391	-0.0415721	-0.277648	-0.292872	-0.312262
CC_OL_017_N22	1773738	CC1G_14256T0	-0.966111	-0.581644	-0.308499	0.019493	-0.45919	-0.445071
CC_OL_020_K15	1772117	CC1G_03291T0	0.361876	-0.761601	0.578876	0.418342	0.149373	0.390109
CC_OL_006_C09	1764248	CC1G_03292T0	-1.14486	-1.41472	-1.14139	-1.34271	-1.26092	-1.24378
CC_OL_019_G19	1764354	CC1G_03296T0	-0.0977438	-0.103786	0.226396	-0.404515	-0.094912	-0.100765
CC_OL_005_D10	1771390	CC1G_03297T0	-0.520255	-0.966929	-0.813776	-0.638478	-0.734859	-0.726127
CC_OL_009_M19	1763015	CC1G_14259T0	-0.425713	-0.691146	-0.637661	-1.5895	-0.836005	-0.664404
CC_OL_023_F03	1761846	CC1G_03307T0	-0.407434	-0.778375	0.383281	-0.321421	-0.280987	-0.364427
CC_OL_018_E08	1774398	CC1G_03309T0	-0.999525	-0.620248	-1.28464	-1.11641	-1.0052	-1.05797
CC_OL_016_O18	1768720	CC1G_03313T0	0.321552	0.0349521	0.732989	1.04315	0.533161	0.52727
CC_OL_005_H23	1773581	CC1G_03314T0	0.20557	0.0410761	-0.169202	0.411505	0.122237	0.123323
CC_OL_011_H13	1772208	CC1G_03315T0	0.336627	0.503983	0.438995	-0.401712	0.219473	0.387811
CC_OL_004_E17	1762611	CC1G_03320T0	-0.962722	0.965695	0.970508	1.10837	0.520463	0.968102
CC_OL_008_N15	1769185	CC1G_03321T0	-0.707553	-0.90987	-0.547582	0.0443289	-0.530169	-0.627568
CC_OL_021_C13	1767332	CC1G_03325T0	-0.0355505	0.335799	0.488019	0.578257	0.341631	0.411909
CC_OL_022_F02	1773322	CC1G_03326T0	0.515313	0.494006	0.736048	0.544209	0.572394	0.529761
CC_OL_011_C21	1773925	CC1G_03329T0	2.26904	1.46611	1.63469	1.89217	1.8155	1.76343
CC_OL_027_O05	1774166	CC1G_03334T0	0.798033	1.01927	0.647549	-0.0857516	0.594775	0.722791
CC_OL_019_K11	1762410	CC1G_13441T0	-0.374879	-0.348741	-0.533812	-0.556526	-0.453489	-0.454345
CC_OL_033_K06	1764340	CC1G_08055T0	-0.726953	-0.78717	-0.133104	-0.757116	-0.601086	-0.742035
CC_OL_015_N23	1774555	CC1G_08052T0	0.566762	0.493697	0.150287	-0.462033	0.187178	0.321992
CC_OL_032_E06	1769314	CC1G_08051T0	0.272893	0.586534	-0.000741451	0.0533325	0.228004	0.163113
CC_OL_017_H14	1774875	CC1G_08050T0	0.459608	0.0829781	0.462008	0.668476	0.418267	0.460808
CC_OL_027_D11	1763714	CC1G_08047T0	0.753301	0.52217	-0.333013	0.087558	0.257504	0.304864
CC_OL_016_D17	1768647	CC1G_08040T0	-0.218714	0.570945	-0.74756	0.0701753	-0.0812882	-0.0742691
CC_OL_031_A01	1773028	CC1G_08037T0	0.175199	0.274778	0.331862	-0.497969	0.0709675	0.224989
CC_OL_010_J13	1772995	CC1G_08030T0	-0.797422	-0.960643	-1.27319	-1.01532	-1.01164	-0.98798
CC_OL_010_I05	1771913	CC1G_08027T0	0.0450289	0.765048	-0.171046	-0.478641	0.0400974	-0.0630085
CC_OL_022_K17	1764161	CC1G_14955T0	0.856384	0.312066	0.53681	-0.0997075	0.401388	0.424438
CC_OL_029_O19	1766091	CC1G_08025T0	-0.711041	0.331366	-0.415706	-0.0835758	-0.219739	-0.249641
CC_OL_016_F14	1764442	CC1G_08023T0	0.84828	0.305422	-0.243279	-0.23335	0.169268	0.0360358
CC_OL_015_J03	1774466	CC1G_08023T0	-0.331099	-0.381289	-0.085499	-0.351129	-0.287254	-0.341114
CC_OL_016_A05	1768667	CC1G_08019T0	0.837596	0.201831	0.406932	0.489451	0.483952	0.448191
CC_OL_017_J05	1761693	CC1G_08013T0	-0.0246063	0.738897	0.0704606	0.814168	0.39973	0.404679
CC_OL_029_G18	1774543	CC1G_08012T0	-1.05548	-0.50553	0.0808187	-0.953348	-0.608384	-0.729439
CC_OL_027_D06	1765181	CC1G_08004T0	0.529306	0.501928	0.334335	0.750676	0.529062	0.515617
CC_OL_004_G21	1763755	CC1G_08002T0	-0.100618	-0.150589	0.0096932	0.0702338	-0.04282	-0.0454623
CC_OL_015_B03	1764377	CC1G_09230T0	0.119216	0.427549	0.0959101	0.623489	0.316541	0.273383
CC_OL_034_K19	1771434	CC1G_07996T0	0.764856	1.05442	1.06059	0.42701	0.826719	0.909639
CC_OL_018_E13	1762232	CC1G_07995T0	-0.76827	-0.378271	-0.825204	-0.453381	-0.606281	-0.610825
CC_OL_004_G04	1773980	CC1G_07999T0	-1.02466	-0.91131	-1.11092	-0.572984	-0.904968	-0.967986
CC_OL_018_P12	1762343	CC1G_08000T0	0.296492	0.249198	-0.0810111	0.159789	0.156117	0.204493
CC_OL_007_L21	1769708	CC1G_08005T0	0.202384	0.442368	-0.478959	-0.330269	-0.0411188	-0.0639424
CC_OL_031_P17	1768972	CC1G_08006T0	-0.028557	-0.37437	-0.257633	0.00796381	-0.163149	-0.143095
CC_OL_019_N18	1764328	CC1G_08008T0	-3.72621	-2.479	-3.40774	-2.64129	-3.06356	-3.02452
CC_OL_026_N06	1763708	CC1G_08009T0	0.332676	1.26012	0.537857	-0.0676285	0.515757	0.435267
CC_OL_010_B08	1770677	CC1G_08015T0	-0.194406	-0.395474	-0.628012	-0.743289	-0.490295	-0.511743
CC_OL_028_J06	1771721	CC1G_08016T0	1.09584	1.11193	0.879082	0.612449	0.924826	0.987461
CC_OL_022_K15	1769975	CC1G_08018T0	-0.113731	-0.579594	-0.234613	0.0524951	-0.218861	-0.174172
CC_OL_002_K05	1764384	CC1G_14953T0	0.117254	0.225853	-0.215265	0.0734579	0.0503249	0.0953559
CC_OL_034_K05	1763330	CC1G_14954T0	0.475091	0.732916	-0.766785	0.413958	0.213795	0.444524
CC_OL_007_J22	1773864	CC1G_08021T0	-0.804997	-0.885884	-0.444116	-1.95808	-1.02327	-0.84544
CC_OL_013_P12	1775041	CC1G_08022T0	1.24124	0.878909	-0.559632		0.39013	0.878909
CC_OL_028_O03	1773374	CC1G_08024T0	0.70845	-0.152465	-0.015825	0.915741	0.363975	0.346312
CC_OL_006_J21	1762391	CC1G_08028T0	0.377495	-0.134239	0.312535	0.0950987	0.162723	0.203817
CC_OL_009_L13	1774442	CC1G_08029T0	-0.314683	-0.713293	0.136187	-0.556198	-0.361997	-0.43544
CC_OL_011_J01	1768233	CC1G_08031T0	-0.0788185	-0.421314	0.0217164	0.118472	-0.0899861	-0.0285511
CC_OL_021_J14	1773617	CC1G_08032T0	1.42287	0.887659	1.73262	1.07775	1.28022	1.25031
CC_OL_028_G20	1769727	CC1G_08033T0	-0.42851	-0.0515088	0.218282	-0.308841	-0.142644	-0.180175
CC_OL_014_I04	1763419	CC1G_08034T0	0.272208	-0.14074	0.347377	0.332022	0.202717	0.302115
CC_OL_016_K16	1772275	CC1G_08035T0	-0.759439	-0.210439	-0.66916	-0.812936	-0.612994	-0.7143
CC_OL_030_B24	1762255	CC1G_08038T0	-0.0215505	-0.354631	-0.0573155	-0.060497	-0.123499	-0.0589063
CC_OL_020_I01	1766279	CC1G_08054T0	0.320803	0.0586569	0.206652	-0.188736	0.099344	0.132654
CC_OL_025_L03	1762304	CC1G_14959T0	-0.0856904	-0.117125	0.44798	0.228517	0.11842	0.0714135
CC_OL_016_J13	1763269	CC1G_13388T0	-0.0387141	0.15801	0.206087	-0.0974657	0.0569793	0.059648
CC_OL_031_E10	1772046	CC1G_13387T0	0.348356	-0.0896412	-0.0132223	0.471827	0.17933	0.167567
CC_OL_018_C09	1765546	CC1G_12167T0	0.301534	0.168297	1.06406	0.389671	0.48089	0.345603
CC_OL_012_M15	1762005	CC1G_12166T0	1.82949	1.06137	1.51577	0.936888	1.33588	1.28857
CC_OL_008_I19	1768814	CC1G_13578T0	-0.217039	0.0445805	-0.465997	0.107486	-0.132742	-0.0862293
CC_OL_028_G15	1763919	CC1G_13577T0	0.111132	-0.467191	0.0973353	-0.284391	-0.135779	-0.0935277
CC_OL_022_N13	1766147	CC1G_12160T0	-0.175841	-0.126597	-0.0168918	-0.0979166	-0.104312	-0.112257
CC_OL_004_I19	1767388	CC1G_12159T0	-0.520331	0.0513301	0.583678	-0.30216	-0.0468707	-0.125415
CC_OL_034_A07	1769806	CC1G_12156T0	1.00548	-0.12107	1.2134	0.465273	0.640772	0.735379
CC_OL_012_O22	1768509	CC1G_12161T0	-0.114107	-0.429094	-0.225431	-0.0974781	-0.216528	-0.169769
CC_OL_008_N06	1765721	CC1G_12819T0	-0.0379395	-0.283707	-0.154295	-0.310863	-0.196701	-0.219001
CC_OL_011_J17	1765717	CC1G_12823T0	-0.00151356	0.201531	-0.608812	-2.84535	-0.813536	-0.305163
CC_OL_032_B14	1762404	CC1G_12825T0	0.65958	0.210571	0.750186	0.829202	0.612385	0.704883
CC_OL_033_N05	1763829	CC1G_08981T0	4.45199	4.94301	0.676389	1.04491	2.77908	2.74845
CC_OL_027_K09	1761460	CC1G_15745T0	0.867478	0.168053	-0.254193	0.0609057	0.210561	0.114479
CC_OL_019_M12	1770204	CC1G_14871T0	0.0691981	0.124541	-0.253122	0.100218	0.0102087	0.0847083
CC_OL_005_O14	1774812	CC1G_08971T0	-0.0997001	0.203725	-0.522998	-0.614648	-0.258405	-0.311349
CC_OL_005_A10	1768671	CC1G_08969T0	-0.617875	-1.29209	-0.656821	-0.838434	-0.851306	-0.747628
CC_OL_025_J20	1766267	CC1G_08968T0	0.0275672	-0.0967911	0.607823	-0.0650738	0.118381	-0.0187533
CC_OL_008_O19	1771519	CC1G_08967T0	-1.41682	-0.317012	-0.793831	-0.23978	-0.69186	-0.555422
CC_OL_008_O17	1763405	CC1G_08963T0	-0.531551	0.0641117	-0.857029	0.0450796	-0.319847	-0.243236
CC_OL_020_G09	1765314	CC1G_08961T0	-0.8218	-0.186146	-0.574662	-0.637484	-0.555023	-0.606073
CC_OL_020_I17	1767808	CC1G_15752T0	-0.20565	-0.403567	-0.20432	-0.682921	-0.374114	-0.304608
CC_OL_008_A23	1764554	CC1G_08958T0	-0.0730039	-0.599848	0.0346359	-0.00866155	-0.161719	-0.0408327
CC_OL_014_K05	1767374	CC1G_08953T0	1.36521	1.98289	-0.0412661	0.62633	0.983293	0.995772
CC_OL_032_K01	1767387	CC1G_08952T0	0.281248	0.0394434	-0.171944	-0.23252	-0.0209433	-0.0662504
CC_OL_020_P16	1764095	CC1G_08951T0	-0.335934	-1.08204	-0.539363	-1.04016	-0.749377	-0.789764
CC_OL_010_O10	1769924	CC1G_08950T0	-2.55595	-0.725037	-1.51045		-1.19786	-1.51045
CC_OL_028_F09	1769526	CC1G_15704T0	1.20482	0.932201	-0.448943	-0.0799358	0.402035	0.426133
CC_OL_026_F16	1769013	CC1G_08946T0	0.556464	-0.214741	0.257	-0.537324	0.0153498	0.0211295
CC_OL_023_M03	1761836	CC1G_08945T0	-0.22068	-0.419436	-0.720094	0.208968	-0.28781	-0.320058
CC_OL_030_J17	1769056	CC1G_08944T0	-0.188985	0.111021	-0.101477	-0.426518	-0.15149	-0.145231
CC_OL_005_A15	1764498	CC1G_08942T0	-0.0787527	-0.23434	-0.249105	0.264205	-0.0744981	-0.156546
CC_OL_023_E19	1767648	CC1G_08939T0	0.350988	1.26284	0.0821763	0.214857	0.477715	0.282922
CC_OL_030_K09	1769065	CC1G_08937T0	1.05668	0.367926	0.828443	0.748917	0.750493	0.78868
CC_OL_004_B15	1764318	CC1G_08933T0	-0.236461	-0.497554	0.167903	0.336705	-0.0573519	-0.0342789
CC_OL_017_G19	1771364	CC1G_08938T0	-0.080262	-0.00822626	0.141843	-0.0847244	-0.00784239	-0.0442441
CC_OL_031_F21	1762248	CC1G_08940T0	0.633341	0.592288	0.272326	0.443504	0.485365	0.517896
CC_OL_009_M12	1762474	CC1G_08941T0	1.16735	-0.245302	-0.257038	0.0624497	0.181864	-0.0914261
CC_OL_017_C09	1768792	CC1G_08955T0	0.313626	-0.099513	0.33724	0.375516	0.231717	0.325433
CC_OL_026_A21	1762819	CC1G_08956T0	0.0264966	-0.623122	-0.254591	-0.105989	-0.239301	-0.18029
CC_OL_006_L03	1765233	CC1G_08957T0	0.403771	0.391616	-0.590099	-0.573092	-0.0919512	-0.0907379
CC_OL_025_O04	1770290	CC1G_08960T0	-0.379405	-0.120905	-0.280134	-0.470524	-0.312742	-0.32977
CC_OL_012_J03	1761938	CC1G_08966T0	-0.42524	-0.715534	-0.0768334	0.275939	-0.235417	-0.251037
CC_OL_024_K11	1763793	CC1G_08967T0	0.267746	0.351042	0.442344	0.096794	0.289481	0.309394
CC_OL_012_M06	1762677	CC1G_08970T0	-0.216003	0.373129	-0.0593479	-0.297709	-0.0499827	-0.137676
CC_OL_020_G04	1768121	CC1G_15747T0	-0.565076	0.21623	-0.106404	-0.273109	-0.18209	-0.189757
CC_OL_019_C04	1765320	CC1G_08977T0	-0.42234	-0.603294	0.462007	0.175655	-0.096993	-0.123342
CC_OL_022_M08	1763190	CC1G_08978T0	0.965268	0.688073	-0.0659734	-0.209499	0.344467	0.31105
CC_OL_013_M03	1768673	CC1G_08979T0	0.242239	0.27995	0.164875	0.341031	0.257024	0.261094
CC_OL_013_G18	1761641	CC1G_08980T0	0.325032	0.657156	0.26455	0.19754	0.361069	0.294791
CC_OL_006_L11	1772716	CC1G_08984T0	0.0632776	0.101062	-0.0316659	-0.0751957	0.0143695	0.0158058
CC_OL_014_A16	1762190	CC1G_08986T0	-0.306376	0.0130178	-0.0972825	0.223483	-0.0417892	-0.0421324
CC_OL_009_F05	1766109	CC1G_15476T0	0.0791147	0.0959462	0.169259	0.0225234	0.0917108	0.0875305
CC_OL_011_E20	1771955	CC1G_12604T0	-0.197752	0.0754129	-0.0875625	-0.105866	-0.0789417	-0.0967141
CC_OL_017_P05	1770607	CC1G_12600T0	-0.425327	-0.513706	-0.730022	-1.31795	-0.746752	-0.621864
CC_OL_032_I14	1767074	CC1G_15471T0	1.15105	1.69497	0.52379	-0.00800414	0.840452	0.837419
CC_OL_007_I17	1763922	CC1G_12599T0	0.150451	0.022309	0.184155	0.187739	0.136164	0.167303
CC_OL_034_J08	1773716	CC1G_12603T0	-0.995142	-0.844294	0.472016	-0.246426	-0.403462	-0.54536
CC_OL_034_L23	1762041	CC1G_15737T0	1.53566	1.96163	1.21662	2.7279	1.86045	1.74865
CC_OL_005_N17	1766663	CC1G_14120T0	-0.0297999	0.106767	-0.0970004	-0.141512	-0.0403862	-0.0634001
CC_OL_017_B14	1764983	CC1G_00739T0	0.208721	0.074535	0.502413	-0.00741699	0.194563	0.141628
CC_OL_005_H24	1761418	CC1G_00737T0	-6.54214				-1.63553	-6.54214
CC_OL_006_C01	1766176	CC1G_13778T0	-0.205982	-0.21533	-0.858655	-0.217449	-0.374354	-0.216389
CC_OL_007_B22	1761250	CC1G_13775T0	-0.837067	-0.883703	-1.22868	-1.3867	-1.08404	-1.05619
CC_OL_025_P07	1771745	CC1G_00723T0	-4.65695	-5.23498	-4.82915	-5.17189	-4.97324	-5.00052
CC_OL_023_H12	1762028	CC1G_13771T0	-0.291943	-0.0321643	-0.393134	0.192535	-0.131177	-0.162054
CC_OL_015_I15	1763323	CC1G_13770T0	-0.0431682	0.3682	0.525645	0.67168	0.380589	0.446922
CC_OL_022_L24	1763083	CC1G_00721T0	-0.290506	-0.38995	-0.863726	-0.926562	-0.617686	-0.626838
CC_OL_020_E11	1773293	CC1G_00720T0	0.923921	0.516663	0.576335	0.759952	0.694218	0.668143
CC_OL_019_O10	1766415	CC1G_00716T0	0.449509	0.423821	0.700086	1.11671	0.672533	0.574798
CC_OL_019_D06	1764199	CC1G_00715T0	0.102896	0.162756	-0.145738	0.357997	0.119478	0.132826
CC_OL_015_O11	1769850	CC1G_00714T0	-0.0564722	-0.346492	-0.905046	-1.60834	-0.729087	-0.625769
CC_OL_016_F03	1761888	CC1G_00713T0	1.4648	1.16303	0.640008	0.408921	0.91919	0.901521
CC_OL_020_K05	1761239	CC1G_00712T0	-0.30011	-0.412123	0.0923822	-0.625246	-0.311274	-0.356117
CC_OL_031_J21	1763326	CC1G_00712T0	-1.03584	0.268217	-0.694809	-0.930566	-0.59825	-0.812688
CC_OL_022_G09	1769596	CC1G_00709T0	3.44958	4.52963	4.68511	5.12878	4.44828	4.60737
CC_OL_010_I04	1769212	CC1G_13769T0	-0.0101818	0.0512026	0.373019	0.304671	0.179678	0.177937
CC_OL_006_M21	1771732	CC1G_00703T0	-2.19386	-1.70008		-1.81975	-1.42842	-1.81975
CC_OL_005_F17	1763593	CC1G_00703T0	0.119051	0.0311299	0.428133	-0.0750132	0.125825	0.0750906
CC_OL_024_G06	1765501	CC1G_00696T0	1.2249	0.698988	1.26273	0.455703	0.910581	0.961944
CC_OL_010_J11	1768955	CC1G_00694T0	3.55967	5.05387	1.4742	2.36823	3.11399	2.96395
CC_OL_030_I04	1762270	CC1G_00692T0	-0.376727	-0.488297	0.173678	-0.476965	-0.292078	-0.426846
CC_OL_021_N13	1769855	CC1G_00682T0	-0.519086	-0.18644	-0.264501	-0.692732	-0.41569	-0.391794
CC_OL_025_K10	1767273	CC1G_00679T0	-0.137626	0.578117	-0.297599	0.500752	0.160911	0.181563
CC_OL_027_K05	1774628	CC1G_00678T0	0.403431	0.127544	0.400112	0.191288	0.280594	0.2957
CC_OL_010_N15	1774607	CC1G_00677T0	-0.612582	-0.136451	-0.266477	-0.909406	-0.481229	-0.43953
CC_OL_007_I01	1773851	CC1G_01678T0	-1.61312	-1.5483	-5.54662	-2.46689	-2.79373	-2.04
CC_OL_025_C14	1773758	CC1G_13761T0	1.00045	0.592466	-0.0197979	0.214965	0.447021	0.403716
CC_OL_005_L23	1771738	CC1G_00669T0	0.320715	0.114151	-0.241529	-0.388529	-0.0487983	-0.0636894
CC_OL_014_P07	1769103	CC1G_00666T0	1.17687	0.502341	0.583919	0.940729	0.800964	0.762324
CC_OL_019_J09	1769007	CC1G_00665T0	0.301282	0.189563	1.05283	0.537791	0.520366	0.419537
CC_OL_011_C15	1765382	CC1G_00662T0	0.239603	0.71871	-0.164654	-0.00817139	0.196372	0.115716
CC_OL_019_E18	1769371	CC1G_00659T0	-0.980082	-0.943491	-0.464782	-0.355676	-0.686008	-0.704136
CC_OL_027_K15	1761650	CC1G_00658T0	-1.84717	-1.38191	-1.68949	-1.41513	-1.58343	-1.55231
CC_OL_024_B23	1765935	CC1G_00656T0	0.664455	0.133367	0.0711522	0.878774	0.436937	0.398911
CC_OL_021_G02	1768331	CC1G_00655T0	-0.024431	0.472743	0.230515	0.229756	0.227146	0.230136
CC_OL_032_H16	1761313	CC1G_00654T0	-0.144781	0.540444	-0.225219	-0.652565	-0.12053	-0.185
CC_OL_012_F23	1761280	CC1G_00649T0	0.145759	0.642066	0.12357	0.0867837	0.249545	0.134664
CC_OL_031_A15	1771981	CC1G_00640T0	-0.243302	-0.247117	-0.25387	0.296269	-0.112005	-0.24521
CC_OL_016_J24	1762891	CC1G_00622T0	-0.283651	-0.0642513	0.218991	0.387089	0.0645443	0.0773696
CC_OL_018_E09	1770890	CC1G_00616T0	-2.94183	-2.18535	-2.11354	-1.79098	-2.25793	-2.14945
CC_OL_025_E23	1772968	CC1G_00612T0	0.280745	0.293194	0.26459	0.168028	0.251639	0.272667
CC_OL_006_C14	1767316	CC1G_00609T0	-0.740283	-0.0772433	-0.641445	-0.353874	-0.453211	-0.497659
CC_OL_031_E16	1772034	CC1G_00565T0	-0.969547	-1.90582	-0.201814	-0.65388	-0.932766	-0.811714
CC_OL_019_K18	1767115	CC1G_00556T0	0.186292	0.519015	0.0618043	0.267785	0.258724	0.227039
CC_OL_001_G15	1766620	CC1G_00527T0	-1.37288	-1.48234	-0.853251	-1.01742	-1.18148	-1.19515
CC_OL_019_H05	1767675	CC1G_00526T0	0.329111	0.709418	0.600614	0.278914	0.479514	0.464863
CC_OL_023_F17	1770660	CC1G_00523T0	1.09397	1.04091	1.5814	0.483571	1.04996	1.06744
CC_OL_010_J04	1763294	CC1G_00521T0	0.608387	0.145573	0.00594312	0.00618641	0.191523	0.0758798
CC_OL_015_B14	1771231	CC1G_00520T0	-0.896911	-1.43425	-0.894427	-0.823421	-1.01225	-0.895669
CC_OL_011_J04	1774715	CC1G_00517T0	-0.689593	-1.00295	-0.478948	-0.954104	-0.7814	-0.821848
CC_OL_023_K03	1768065	CC1G_00516T0	-0.720895	-0.684099	-0.820984	-0.748643	-0.743656	-0.734769
CC_OL_013_M19	1774935	CC1G_00515T0	0.0651714	-0.278354	0.213598	-0.0952936	-0.0237195	-0.0150611
CC_OL_011_A19	1765324	CC1G_13737T0	-0.612072	-1.08901	-0.458405	-0.468693	-0.657044	-0.540382
CC_OL_012_I16	1761409	CC1G_13736T0	-0.0384617	-0.0388131	0.539108	-0.692943	-0.0577774	-0.0386374
CC_OL_013_I20	1771507	CC1G_00510T0	-0.080746	0.289535	-3.73101	0.124349	-0.849469	0.0218016
CC_OL_011_G22	1762748	CC1G_00507T0	0.308272	0.0116842	-0.371815	0.00231288	-0.0123865	0.00699853
CC_OL_014_N13	1771142	CC1G_00504T0	-0.197664	-0.606012	0.033747	-0.0280127	-0.199485	-0.112838
CC_OL_033_J17	1764019	CC1G_00503T0	-0.0935999	-0.468456	0.0722701	-0.455629	-0.236354	-0.274614
CC_OL_033_G04	1761586	CC1G_13734T0	0.251885	0.523804	0.447553	0.103312	0.331639	0.349719
CC_OL_032_M21	1762997	CC1G_00496T0	0.420421	0.280998	0.110149	0.140759	0.238082	0.210879
CC_OL_013_O22	1773655	CC1G_00494T0	-0.440899	-0.0898836	0.0155096	0.135794	-0.0948696	-0.037187
CC_OL_022_K06	1772220	CC1G_00493T0	0.471383	-0.133841	-0.019967	-0.487621	-0.0425114	-0.0769041
CC_OL_029_A23	1766905	CC1G_00492T0	0.131878	0.329116	0.29666	0.497486	0.313785	0.312888
CC_OL_008_C24	1763298	CC1G_13733T0	0.762939	0.000390959	0.757707	0.981081	0.625529	0.760323
CC_OL_007_N23	1768859	CC1G_13732T0	0.387452	-0.0991339	0.432282	0.556087	0.319172	0.409867
CC_OL_009_K24	1773204	CC1G_00490T0	-0.169875	-0.971197	-0.251129	-0.763215	-0.538854	-0.507172
CC_OL_024_K04	1773981	CC1G_13731T0	0.144367	0.524929	0.422864	0.113628	0.301447	0.283615
CC_OL_013_C08	1769253	CC1G_00485T0	0.428834	0.168079	0.627503	0.222251	0.361667	0.325543
CC_OL_011_O05	1768632	CC1G_00483T0	0.39956	-0.182364	0.460854	-0.215854	0.115549	0.108598
CC_OL_018_N23	1766198	CC1G_00480T0	0.530626	0.166303	0.841539	0.893101	0.607892	0.686082
CC_OL_024_B08	1767217	CC1G_00479T0	0.292835	0.349117	1.36115	0.678966	0.670516	0.514041
CC_OL_024_F17	1762368	CC1G_13727T0	-0.212947	-0.359369	0.168946	-0.536936	-0.235077	-0.286158
CC_OL_009_E06	1762032	CC1G_00473T0	-0.372763	0.897151	-0.0952954	-0.258786	0.0425767	-0.177041
CC_OL_025_B19	1774436	CC1G_00474T0	-1.26919	-1.57672	-1.18228	-0.983932	-1.25303	-1.22573
CC_OL_033_H20	1763055	CC1G_00475T0	-0.0168526	0.823339	-0.663123	-0.885094	-0.185433	-0.339988
CC_OL_008_J09	1766044	CC1G_00477T0	-0.0779764	0.209205	0.38819	0.524035	0.260864	0.298698
CC_OL_004_I20	1771534	CC1G_00481T0	0.265394	0.181922	-0.203317	0.280236	0.131059	0.223658
CC_OL_011_F08	1769753	CC1G_00482T0	0.267283	0.146408	0.147492	0.403854	0.241259	0.207387
CC_OL_026_J02	1769125	CC1G_13729T0	0.428477	1.19561	0.897811	0.273342	0.69881	0.663144
CC_OL_030_L19	1771650	CC1G_13729T0	-0.201467	0.069778	0.0358404	0.0606696	-0.00879461	0.048255
CC_OL_034_G06	1766896	CC1G_13730T0	0.322151	0.0992153	0.618288	0.0807329	0.280097	0.210683
CC_OL_028_P23	1772538	CC1G_00488T0	1.00905	1.17533	-0.229504	0.712104	0.666746	0.860578
CC_OL_015_D16	1772751	CC1G_00489T0	0.104872	0.115121	-0.336948	0.0607526	-0.0140506	0.0828123
CC_OL_014_C15	1767996	CC1G_00495T0	-0.27616	-0.995485	0.495064	-0.0982852	-0.218717	-0.187223
CC_OL_015_E14	1768974	CC1G_00497T0	-0.149459	-1.12534	-0.0444748	-0.864729	-0.546002	-0.507094
CC_OL_022_H12	1769017	CC1G_00498T0	0.780848	0.927955	0.126265	-0.398672	0.359099	0.453556
CC_OL_030_A01	1768589	CC1G_00499T0	2.29029	1.52251	1.72411	2.07645	1.90334	1.90028
CC_OL_025_P02	1766683	CC1G_00505T0	0.289439	-0.260235	0.202097	-0.142226	0.0222685	0.0299352
CC_OL_009_C24	1764575	CC1G_00506T0	-0.39216	-0.338464	-0.345042	-0.812037	-0.471926	-0.368601
CC_OL_033_B22	1773536	CC1G_00508T0	0.615655	0.56853	0.29015	0.125023	0.39984	0.42934
CC_OL_008_H02	1771020	CC1G_00512T0	0.781571	0.103833	0.473754	0.428937	0.447024	0.451345
CC_OL_027_N14	1766325	CC1G_00513T0	0.0923825	-0.0616053	0.0517783	-0.153426	-0.0177176	-0.00491351
CC_OL_019_B23	1764020	CC1G_00522T0	0.232612	-0.0188192	0.369003	0.26081	0.210901	0.246711
CC_OL_007_F21	1768947	CC1G_00525T0	-0.115366	-0.559355	-0.899406	-0.817078	-0.597802	-0.688217
CC_OL_019_I03	1761736	CC1G_00528T0	-1.43313	-1.25227	0.106377	-1.18407	-0.940774	-1.21817
CC_OL_016_O11	1766189	CC1G_00529T0	-1.00554	-0.380249	0.193588	-1.37963	-0.642959	-0.692896
CC_OL_019_F13	1769044	CC1G_00531T0	0.145249	-0.281897	0.374347	0.207689	0.111347	0.176469
CC_OL_031_J13	1764579	CC1G_00533T0	0.56345	-0.00430877	0.3025	0.142379	0.251005	0.22244
CC_OL_015_E15	1770387	CC1G_01402T0	0.556255	-0.112032	-0.0448325	-0.226352	0.0432597	-0.0784321
CC_OL_019_B21	1763757	CC1G_00534T0	-0.150565	-0.387295	-0.250676	-0.283179	-0.267929	-0.266927
CC_OL_011_F13	1763239	CC1G_13738T0	-0.225476	-0.434773	-0.218635	0.32798	-0.137726	-0.222055
CC_OL_009_N02	1769261	CC1G_00540T0	-0.722002	-0.5979	-0.0637982	-0.618127	-0.500457	-0.608014
CC_OL_017_N07	1767931	CC1G_00542T0	-3.03407	-3.41906	-3.22491	-3.79727	-3.36883	-3.32199
CC_OL_031_H14	1766469	CC1G_00547T0	0.47895	0.0773878	0.000652514	-0.0685723	0.122104	0.0390201
CC_OL_027_L04	1774063	CC1G_00548T0	0.213307	0.741552	-0.117688	-0.0336367	0.200884	0.0898353
CC_OL_013_L19	1774896	CC1G_00553T0	-2.32146	-0.0927265	-1.99114	-4.16835	-2.14342	-2.1563
CC_OL_001_G18	1761465	CC1G_13741T0	-0.335577	-0.489523	0.187719	-0.825121	-0.365625	-0.41255
CC_OL_025_F20	1767812	CC1G_00558T0	0.216714	0.428592	0.841379	0.0497981	0.384121	0.322653
CC_OL_023_K11	1771727	CC1G_00560T0	-0.16427	-0.349204	-0.0704161	-0.719332	-0.325805	-0.256737
CC_OL_020_N15	1771689	CC1G_00563T0	-1.1069	-0.800222	-0.565892	-0.427639	-0.725163	-0.683057
CC_OL_018_N19	1769168	CC1G_00567T0	-0.519041	-0.563662	0.0642992	0.0723022	-0.236525	-0.227371
CC_OL_011_D01	1773269	CC1G_00568T0	0.741475	0.436302	0.123571	0.425341	0.431672	0.430821
CC_OL_005_N03	1774455	CC1G_00570T0	-1.47064	-1.12097	0.227711	-0.40858	-0.693118	-0.764773
CC_OL_009_O06	1769511	CC1G_00571T0	-0.180116	0.290607	0.611155	0.231743	0.238347	0.261175
CC_OL_020_G06	1764135	CC1G_00572T0	0.197035	-0.741371	-0.0471842	-0.284468	-0.218997	-0.165826
CC_OL_008_O04	1762608	CC1G_00577T0	1.31516	1.60529	1.33409	1.48453	1.43477	1.40931
CC_OL_030_D19	1763889	CC1G_13746T0	1.23562	-0.0722788	0.815243	0.0538689	0.508114	0.434556
CC_OL_015_M09	1764130	CC1G_00582T0	-0.0537917	0.0081853	0.526396	0.459671	0.235115	0.233928
CC_OL_032_M22	1767224	CC1G_00585T0	0.475715	0.681458	0.54409	0.439077	0.535085	0.509902
CC_OL_030_J16	1770182	CC1G_00587T0	-0.911441	-0.466048	-0.547638	-0.672907	-0.649509	-0.610273
CC_OL_018_O10	1774131	CC1G_00588T0	-0.0313908	0.560433	-0.00913166	0.599247	0.279789	0.275651
CC_OL_007_E04	1767162	CC1G_13747T0	-1.97668	-4.64462	-4.03488	-1.60633	-3.06563	-3.00578
CC_OL_033_L04	1774913	CC1G_00594T0	0.205239	0.520851	-0.0876074	-0.00129313	0.159297	0.101973
CC_OL_031_N15	1771063	CC1G_00595T0	0.181113	0.0205558	-0.0729442	-0.308171	-0.0448614	-0.0261942
CC_OL_012_G12	1765909	CC1G_00596T0	-0.704191	-0.50218	-0.752092	4.74136	0.695723	-0.603185
CC_OL_010_E08	1770683	CC1G_00600T0	0.288515	-0.673873	0.505754	-0.0871209	0.00831878	0.100697
CC_OL_017_K03	1772663	CC1G_11489T0	-3.35079	-4.1592	-2.43984	-4.09435	-3.51105	-3.72257
CC_OL_016_B01	1764773	CC1G_00607T0	0.34129	0.357291	0.0895754	0.266704	0.263715	0.303997
CC_OL_033_A24	1767073	CC1G_00608T0	2.39434	0.600281	1.27249	0.373428	1.16013	0.936385
CC_OL_019_M23	1774027	CC1G_00610T0	0.0527949	0.251288	-0.654424	-1.62999	-0.495083	-0.300815
CC_OL_001_G21	1761660	CC1G_00611T0	0.179432	0.0429477	0.443066	0.141254	0.201675	0.160343
CC_OL_033_H03	1769522	CC1G_00621T0	0.395711	-0.0487107	1.24128	0.0714098	0.414923	0.23356
CC_OL_014_P18	1767150	CC1G_00624T0	1.45388	0.901548	1.04454	0.9791	1.09477	1.01182
CC_OL_023_K21	1772010	CC1G_00652T0	0.186979	0.413901	0.852316	-0.195725	0.314368	0.30044
CC_OL_018_L13	1772392	CC1G_00660T0	-0.46206	-1.13729	0.479463	-0.130513	-0.312599	-0.296287
CC_OL_006_M08	1762144	CC1G_00663T0	0.508254	0.252865	0.0029771	0.508055	0.318038	0.38046
CC_OL_033_P20	1765533	CC1G_00668T0	-0.212133	0.155736	-0.485574	-0.363703	-0.226419	-0.287918
CC_OL_027_L24	1763870	CC1G_00675T0	1.0322	0.602483	0.826494	2.27062	1.18295	0.929348
CC_OL_023_A05	1771297	CC1G_00688T0	-1.23718	-0.86085	-0.807559	-0.911887	-0.95437	-0.886369
CC_OL_032_B06	1761926	CC1G_00689T0	0.357767	0.795211	0.638403	0.80039	0.647943	0.716807
CC_OL_007_I07	1766505	CC1G_00695T0	0.199916	-0.117361	0.321473	0.121068	0.131274	0.160492
CC_OL_020_K11	1773353	CC1G_00697T0	0.44592	0.302471	-0.147479	0.48506	0.271493	0.374195
CC_OL_021_E19	1767771	CC1G_00698T0	-0.201889	0.128364	-0.448892	-0.751511	-0.318482	-0.325391
CC_OL_029_G02	1767476	CC1G_00699T0	-0.0541819	0.157388	-0.345699	-0.541412	-0.195976	-0.19994
CC_OL_014_L15	1774638	CC1G_00700T0	0.0795889	0.119857	0.545215	0.367252	0.277978	0.243555
CC_OL_005_N11	1766356	CC1G_00704T0	0.751122	0.405132	0.016902	1.21674	0.597473	0.578127
CC_OL_014_C21	1773726	CC1G_00705T0	-0.712802	-0.610191	-0.775221	-0.758399	-0.714153	-0.7356
CC_OL_005_N04	1768299	CC1G_00707T0	-0.399349	-0.04688	-0.619061	-0.6806	-0.436472	-0.509205
CC_OL_029_N10	1772080	CC1G_00710T0	1.2532	0.828722	1.4701	0.87625	1.10707	1.06473
CC_OL_034_J02	1764729	CC1G_00717T0	1.51135	1.30032	0.301424	1.47751	1.14765	1.38892
CC_OL_030_A13	1769172	CC1G_00718T0	-0.059552	0.416274	0.0702661	0.298968	0.181489	0.184617
CC_OL_016_B22	1773543	CC1G_00725T0	-0.225919	-0.441763	-0.233703	-0.381046	-0.320608	-0.307374
CC_OL_030_G10	1761388	CC1G_00726T0	0.132996	0.322193	0.0622245	0.173586	0.17275	0.153291
CC_OL_016_L04	1774962	CC1G_00729T0	-0.399344	0.152091	-0.140523	-0.218378	-0.151539	-0.179451
CC_OL_009_O22	1772717	CC1G_00730T0	1.32641	1.32709	0.0675289	0.0327161	0.688437	0.696971
CC_OL_001_H02	1769889	CC1G_13779T0	-0.620824	-0.389658	-0.832026	-0.797473	-0.659995	-0.709148
CC_OL_007_B14	1766728	CC1G_00735T0	0.165302	0.421335	0.230649	0.614092	0.357845	0.325992
CC_OL_024_O02	1763435	CC1G_00741T0	0.741947	0.0847333	0.44148	0.28305	0.387803	0.362265
CC_OL_009_E20	1761754	CC1G_00742T0	0.0881824	0.195348	-0.402249	-0.236675	-0.0888485	-0.0742463
CC_OL_015_H14	1770498	CC1G_09087T0	-2.0401	-2.32176	-2.64973	-2.80535	-2.45423	-2.48574
CC_OL_020_O24	1765894	CC1G_09084T0	0.731629	-0.113146	0.708464	0.0146705	0.335404	0.361567
CC_OL_022_C22	1775028	CC1G_15848T0	1.26236	0.690615	1.27314	1.56767	1.19844	1.26775
CC_OL_016_J06	1773690	CC1G_09081T0	0.119083	0.0497566	0.483316	0.0859454	0.184525	0.102514
CC_OL_021_G16	1769764	CC1G_09078T0	-0.605018	-0.755088	-0.0493394	-0.492805	-0.475563	-0.548912
CC_OL_012_E21	1761821	CC1G_09077T0	0.1483	-0.287473	0.0801914	-0.428259	-0.12181	-0.103641
CC_OL_015_O21	1770622	CC1G_09074T0	0.121538	0.492853	0.364607	-0.308993	0.167501	0.243073
CC_OL_027_B16	1762786	CC1G_09069T0	-0.0261183	0.206119	0.0193872	-0.153781	0.0114016	-0.00336557
CC_OL_012_F01	1762617	CC1G_09069T0	-0.217763	0.263238	-0.924611	-0.961587	-0.460181	-0.571187
CC_OL_033_E01	1769147	CC1G_09068T0	0.157079	0.596443	0.62185	0.362037	0.434352	0.47924
CC_OL_025_H21	1772955	CC1G_09066T0	0.500213	0.112768	0.513491	0.179112	0.326396	0.339663
CC_OL_006_N04	1773927	CC1G_09065T0	0.334514	0.141633	0.134116	0.65898	0.317311	0.238074
CC_OL_014_B18	1762573	CC1G_09062T0	-0.839837	-1.07947	-0.84654	-0.732399	-0.874561	-0.843189
CC_OL_009_G19	1762888	CC1G_09044T0	0.133257	-0.256352	-0.00617877	-0.537169	-0.16661	-0.131265
CC_OL_012_E18	1761315	CC1G_09055T0	0.409946	0.416063	0.750759	-0.0728239	0.375986	0.413004
CC_OL_012_J22	1768616	CC1G_09060T0	0.281977	0.469067	0.842216	0.74034	0.5834	0.604704
CC_OL_003_M13	1763004	CC1G_15847T0	1.25793	1.63416	0.669061	1.05762	1.15469	1.15777
CC_OL_015_E17	1766247	CC1G_09064T0	1.02331	1.03725	0.555109	0.154756	0.692608	0.789212
CC_OL_003_M14	1765108	CC1G_09067T0	1.13688	0.255042	1.29188	0.794704	0.869625	0.965791
CC_OL_005_C23	1761847	CC1G_09070T0	-0.0425183	-0.0603345	-0.128909	-0.142312	-0.0935184	-0.0946216
CC_OL_005_N19	1761372	CC1G_09071T0	0.534065	0.235018	0.674212	-0.0647539	0.344635	0.384541
CC_OL_007_L22	1762919	CC1G_09076T0	1.78007	1.33488	1.50321	1.98788	1.65151	1.64164
CC_OL_008_D10	1766156	CC1G_09080T0	0.231481	0.382663	-0.279605	0.40506	0.1849	0.307072
CC_OL_028_O07	1771093	CC1G_09082T0	-0.318514	-0.334109	-0.556909	-0.408272	-0.404451	-0.371191
CC_OL_011_F07	1769066	CC1G_09083T0	0.830326	0.703899	0.771315	0.896922	0.800615	0.80082
CC_OL_009_J13	1766829	CC1G_09086T0	-0.163386	-0.126504	0.136377	0.603418	0.112476	0.00493679
CC_OL_004_B16	1767519	CC1G_09089T0	-1.89509	-1.62102	-1.43376	-1.5044	-1.61357	-1.56271
CC_OL_003_M16	1771341	CC1G_09089T0	-1.55992	-1.34766	-1.57998	-1.35742	-1.46125	-1.45867
CC_OL_031_K24	1770069	CC1G_09092T0	0.099575	-0.287268	-0.18239	0.0542081	-0.0789687	-0.0640909
CC_OL_033_D01	1766807	CC1G_09093T0	1.29772	0.434137	0.424192	0.930937	0.771746	0.682537
CC_OL_015_J01	1770715	CC1G_09096T0	0.427761	-0.0449474	-0.0889615	0.21635	0.12755	0.0857011
CC_OL_006_J18	1767677	CC1G_09097T0	0.863899	1.58149	0.683227	0.782858	0.977868	0.823379
CC_OL_030_E24	1767911	CC1G_12626T0	-0.0521756	0.227439	-0.718476	-0.359278	-0.225623	-0.205727
CC_OL_025_E03	1761361	CC1G_15623T0	0.996691	0.769163	1.01557	0.414567	0.798997	0.882927
CC_OL_008_O21	1767645	CC1G_15624T0	-0.799502	-0.371415	-0.547679	-0.637444	-0.58901	-0.592561
CC_OL_016_L15	1774225	CC1G_07271T0	0.0776451	0.76312	0.447344	0.782104	0.517553	0.605232
CC_OL_004_A01	1765218	CC1G_07270T0	-0.504826	-0.828553	-0.0061062	0.471573	-0.216978	-0.255466
CC_OL_014_O23	1761415	CC1G_07269T0	0.0954844	-0.323883	0.40513	0.340138	0.129217	0.217811
CC_OL_007_C17	1761934	CC1G_07268T0	0.124542	0.138699	-0.15584	-0.283925	-0.0441311	-0.0156491
CC_OL_022_E21	1770471	CC1G_07269T0	-0.618147	-0.720412	-0.968905	-0.773558	-0.770255	-0.746985
CC_OL_010_K02	1773042	CC1G_07259T0	0.0187463	1.26393	-0.0954098	0.317939	0.376302	0.168343
CC_OL_017_F16	1770450	CC1G_07255T0	0.414642	-0.234732	0.455675	0.214342	0.212482	0.314492
CC_OL_014_G01	1768905	CC1G_07253T0	-0.0795104	0.169234	0.567132	-0.0489959	0.151965	0.060119
CC_OL_006_H16	1773214	CC1G_07245T0	-1.31373	-1.28416	0.129567	0.269207	-0.54978	-0.577297
CC_OL_019_K23	1768453	CC1G_07243T0	-0.755141	-0.300648	-0.634125	0.0124256	-0.419372	-0.467386
CC_OL_016_P24	1771528	CC1G_07226T0	-0.345094	-0.538046	-0.175591	0.648756	-0.102494	-0.260343
CC_OL_016_P24	1771528	CC1G_07226T0	-0.345094	-0.538046	-0.175591	0.648756	-0.102494	-0.260343
CC_OL_030_G04	1774068	CC1G_07224T0	0.492745	-0.392976	0.504873	0.287437	0.22302	0.390091
CC_OL_010_H16	1766272	CC1G_07217T0	0.261881	0.0399561	0.382409	0.317355	0.2504	0.289618
CC_OL_008_N05	1766530	CC1G_07216T0	0.539066	1.52172	0.185384	0.665926	0.728024	0.602496
CC_OL_033_M10	1767451	CC1G_15632T0	0.462629	0.70928	-0.159327	0.0833929	0.273994	0.273011
CC_OL_020_N12	1767207	CC1G_07207T0	0.512134	-0.0173762	0.721195	0.831439	0.511848	0.616665
CC_OL_022_B07	1764818	CC1G_07203T0	1.8728	0.502902	0.911906	0.567567	0.963793	0.739736
CC_OL_016_N17	1764978	CC1G_07204T0	1.38011	0.900834	1.06952	0.534363	0.971209	0.985179
CC_OL_010_E14	1771354	CC1G_07205T0	0.514391	0.60361	0.337536	0.557578	0.503279	0.535985
CC_OL_029_A09	1770837	CC1G_07211T0	-0.482132	-0.36036	-0.36088	-0.142206	-0.336394	-0.36062
CC_OL_007_P03	1770655	CC1G_07213T0	-0.185309	-0.0582356	-0.121664	-0.182932	-0.137035	-0.152298
CC_OL_007_I18	1773677	CC1G_14809T0	-0.130239	0.220878	0.0933844	-0.0339854	0.0375095	0.0296995
CC_OL_022_F15	1772943	CC1G_07225T0	1.175	0.776468	0.500264	-0.180489	0.567811	0.638366
CC_OL_008_L04	1765121	CC1G_07227T0	-0.0355972	-0.328174	-0.299999	0.288861	-0.0937275	-0.167798
CC_OL_034_B17	1765151	CC1G_07229T0	1.51062	0.730636	1.40827	0.180293	0.957455	1.06945
CC_OL_014_D18	1764332	CC1G_07230T0	0.0403068	0.20665	-0.424994	-0.00100707	-0.044761	0.0196499
CC_OL_012_J10	1771551	CC1G_07235T0	-0.00886581	-0.099608	0.0843976	-0.405642	-0.10743	-0.0542369
CC_OL_026_K22	1767071	CC1G_07246T0	0.0544559	0.230967	-0.0443746	0.0851551	0.0815509	0.0698055
CC_OL_023_K17	1771744	CC1G_07247T0	0.953997	0.321656	0.232561	0.116757	0.406243	0.277108
CC_OL_030_E22	1768619	CC1G_15628T0	0.651715	0.178211	0.946698	0.28769	0.516079	0.469702
CC_OL_013_A21	1761428	CC1G_07254T0	0.472538	0.927822	2.21852	0.910462	1.13234	0.919142
CC_OL_009_C21	1762055	CC1G_15627T0	0.139869	0.446483	-0.481605	-0.52121	-0.104116	-0.170868
CC_OL_019_E12	1761495	CC1G_15626T0	-0.391168	-0.753778	0.0393213	0.149519	-0.239026	-0.175923
CC_OL_009_I02	1764930	CC1G_15625T0	0.147716	0.473183	-0.0797127	-0.0537818	0.121851	0.0469669
CC_OL_024_D21	1765554	CC1G_11916T0	0.837017	1.19693	-0.229771	-0.298746	0.376357	0.303623
CC_OL_020_G24	1774553	CC1G_11901T0	0.164967	0.20356	-0.0403582	0.0938069	0.105494	0.129387
CC_OL_008_H05	1770946	CC1G_11908T0	0.452435	0.652928	0.655486	0.233708	0.498639	0.552682
CC_OL_013_O24	1761472	CC1G_11911T0	0.230942	0.16985	0.330631	0.951754	0.420794	0.280787
CC_OL_013_N13	1771532	CC1G_11912T0	0.550334	0.223836	0.272321	0.566102	0.403148	0.411327
CC_OL_010_K08	1769968	CC1G_11917T0	-0.202059	0.224069	0.807126	0.219707	0.262211	0.221888
CC_OL_005_L05	1774397	CC1G_11918T0	-0.594481	-0.644377	-0.543463	-0.331244	-0.528391	-0.568972
CC_OL_032_P13	1765919	CC1G_11919T0	-0.178734	-0.296951	-0.600709	-0.495679	-0.393018	-0.396315
CC_OL_007_E01	1770609	CC1G_11230T0	2.18647	0.932829	2.0164	1.51144	1.66178	1.76392
CC_OL_013_M22	1768309	CC1G_11229T0	0.590813	1.03651	1.10647	0.496503	0.807574	0.813662
CC_OL_026_F21	1770035	CC1G_11227T0	-0.443267	-0.479699	-0.351443	-0.60592	-0.470082	-0.461483
CC_OL_034_L13	1762931	CC1G_11226T0	-0.490954	-0.378495	-0.308705	-0.140814	-0.329742	-0.3436
CC_OL_006_B08	1771605	CC1G_11225T0	-1.95438	-1.41084	-2.25482		-1.40501	-1.95438
CC_OL_018_D13	1773230	CC1G_11221T0	1.35496	1.20161	0.479027	1.06442	1.025	1.13301
CC_OL_007_O04	1763511	CC1G_11218T0	-0.170486	-0.47087	-0.74827	-0.101866	-0.372873	-0.320678
CC_OL_011_C04	1767298	CC1G_11216T0	0.0129686	-0.0744025	-0.1945	-0.288973	-0.136227	-0.134451
CC_OL_010_K20	1766589	CC1G_11215T0	0.131973	-0.505299	0.284554	-0.195862	-0.0711583	-0.0319446
CC_OL_027_I11	1765808	CC1G_11217T0	0.182738	0.149757	0.881806	0.653985	0.467071	0.418362
CC_OL_024_L20	1767619	CC1G_13618T0	-0.451868	0.110351	-0.772335	-0.0472634	-0.290279	-0.249566
CC_OL_027_D22	1766768	CC1G_11223T0	-0.612332	-0.15459	-0.899824	-0.60073	-0.566869	-0.606531
CC_OL_023_H16	1771716	CC1G_11224T0	-2.12644	-1.81773	-2.14787	-2.35271	-2.11119	-2.13715
CC_OL_015_N05	1773796	CC1G_11229T0	0.0285676	0.577245	0.432034	0.464783	0.375657	0.448408
CC_OL_029_G24	1766741	CC1G_11229T0	0.395723	0.768472	0.366302	0.173195	0.425923	0.381012
CC_OL_011_I20	1774497	CC1G_11231T0	-0.495071	-0.80506	-0.407552	-0.974751	-0.670608	-0.650066
CC_OL_026_M08	1769010	CC1G_11232T0	0.187213	-0.0175788	0.35307	0.266488	0.197298	0.22685
CC_OL_034_B09	1773414	CC1G_13621T0	-0.896812	0.430083	-0.102247	0.0705091	-0.124617	-0.0158691
CC_OL_033_P01	1765246	CC1G_13622T0	-0.423842	-0.922659	-0.374637	-0.791325	-0.628116	-0.607584
CC_OL_011_M05	1767097	CC1G_11234T0	0.40843	0.650239	0.728651	0.500617	0.571984	0.575428
CC_OL_032_M20	1769809	CC1G_11235T0	0.0329967	-0.385817	0.672963	0.53098	0.212781	0.281989
CC_OL_016_M02	1774796	CC1G_11236T0	0.742139	0.492025	0.851497	0.419014	0.626169	0.617082
CC_OL_007_L02	1768146	CC1G_12946T0	0.00293161	0.00617068	0.561479	0.210513	0.195273	0.108342
CC_OL_005_M18	1769176	CC1G_12950T0	-0.194422	0.344154	-1.532	-0.127137	-0.37735	-0.160779
CC_OL_017_A06	1764391	CC1G_12952T0	-2.22562	-1.80529	-1.7878	-1.47917	-1.82447	-1.79654
CC_OL_005_G22	1769923	CC1G_12976T0	1.20513	0.667921	1.03139	1.81847	1.18073	1.11826
CC_OL_024_P08	1773779	CC1G_12975T0	0.416613	1.03113	-0.0490715	0.198475	0.399286	0.307544
CC_OL_006_J07	1774077	CC1G_12974T0	0.481977	0.51957	0.573204	0.0365744	0.402831	0.500773
CC_OL_034_H13	1765097	CC1G_12978T0	-0.128839	-0.0879987	0.142819	0.0682103	-0.00145224	-0.00989418
CC_OL_021_K11	1773440	CC1G_12979T0	-0.280346	-0.0160206	0.427993	-0.245301	-0.0284186	-0.130661
CC_OL_029_G14	1765219	CC1G_04440T0	-0.292734	-0.619752	-0.441192	-0.508042	-0.46543	-0.474617
CC_OL_006_A16	1765402	CC1G_04432T0	0.460995	0.425332	0.22905	-0.125078	0.247575	0.327191
CC_OL_033_J05	1773281	CC1G_04431T0	1.4412	1.30364	1.67448	1.15537	1.39367	1.37242
CC_OL_013_B14	1764408	CC1G_04430T0	-0.875436	-0.688765	-0.428924	-0.424404	-0.604382	-0.558844
CC_OL_013_O16	1772381	CC1G_04429T0	0.115532	0.360373	-0.143127	0.440096	0.193218	0.237952
CC_OL_009_D22	1762823	CC1G_04425T0	-0.244964	-0.737747	-0.579859	-0.481268	-0.51096	-0.530564
CC_OL_022_J14	1763020	CC1G_04419T0	-0.810818	-1.02094	-0.664037	-0.83484	-0.832658	-0.822829
CC_OL_019_M21	1773471	CC1G_13603T0	-0.0508341	0.392302	0.616696	0.364812	0.330744	0.378557
CC_OL_019_C11	1764708	CC1G_13603T0	-0.24502	0.119759	0.07533	-0.0183606	-0.0170729	0.0284847
CC_OL_034_L03	1773783	CC1G_04403T0	0.426026	0.626324	0.512052	0.0882521	0.413163	0.469039
CC_OL_027_F08	1773480	CC1G_04398T0	-0.0630462	-1.3265	0.72261	0.373908	-0.0732568	0.155431
CC_OL_029_P15	1770950	CC1G_04396T0	-0.141918	-0.204141	0.282709	0.688468	0.156279	0.0703954
CC_OL_030_D16	1769859	CC1G_04395T0	-0.268654	-0.268784	-0.521142	-0.468044	-0.381656	-0.368414
CC_OL_033_K23	1768609	CC1G_04393T0	-0.183491	0.128099	-0.318445	-1.13077	-0.376152	-0.250968
CC_OL_005_P10	1761733	CC1G_04392T0	0.400201	0.321659	-0.208634	-0.0628348	0.112598	0.129412
CC_OL_011_I05	1769226	CC1G_04387T0	-0.201919	0.65897	0.234032	0.158965	0.212512	0.196498
CC_OL_023_A02	1769024	CC1G_04386T0	1.30891	0.302568	0.614428	0.434135	0.66501	0.524282
CC_OL_009_N03	1763701	CC1G_04385T0	0.0776607	-0.308307	-0.104692	-0.421436	-0.189194	-0.2065
CC_OL_005_G24	1770987	CC1G_04384T0	4.06281	5.60236	5.86158	7.11062	5.65934	5.73197
CC_OL_007_K04	1767678	CC1G_04382T0	-0.213043	-0.651549	0.593319	-0.373042	-0.161079	-0.293042
CC_OL_019_L02	1770486	CC1G_04376T0	0.363313	0.0790994	0.078395	0.342497	0.215826	0.210798
CC_OL_006_G16	1768716	CC1G_13597T0	0.0877317	-0.256025	-0.503559	0.150562	-0.130323	-0.0841466
CC_OL_011_M09	1771592	CC1G_13594T0	-1.69355	-0.233893	-1.0218	-1.26153	-1.05269	-1.14167
CC_OL_034_E17	1763967	CC1G_04370T0	0.366695	0.00150873	0.252915	-0.455762	0.0413392	0.127212
CC_OL_031_C10	1770915	CC1G_13591T0	0.189776	0.366186	0.0403637	0.686783	0.320777	0.277981
CC_OL_015_A14	1765527	CC1G_04363T0	-1.09781	-1.18407	-4.44087	-3.30718	-2.50748	-2.24562
CC_OL_021_N07	1765197	CC1G_04360T0	-0.605195	-0.162676	-0.22494	-1.2757	-0.567129	-0.415068
CC_OL_026_G04	1767182	CC1G_04359T0	0.2549	-0.455659	1.25838	0.294996	0.338155	0.274948
CC_OL_027_F24	1770033	CC1G_04358T0	-0.939231	-0.94679	-0.846509	-1.17932	-0.977963	-0.943011
CC_OL_024_C06	1767865	CC1G_04355T0	2.4865	3.50921	0.679499	1.21612	1.97283	1.85131
CC_OL_012_C18	1767518	CC1G_04352T0	0.354571	0.652812	0.523659	0.429791	0.490208	0.476725
CC_OL_025_I16	1771116	CC1G_13586T0	0.157121	0.0838937	0.507524	0.260417	0.252239	0.208769
CC_OL_011_P07	1761268	CC1G_04336T0	0.267933	0.527879	0.245062	0.690851	0.432931	0.397906
CC_OL_031_M09	1766552	CC1G_04333T0	0.65326	1.105	0.286077	0.27669	0.580258	0.469669
CC_OL_032_F03	1764319	CC1G_04331T0	-0.822255	-0.21588	-1.2097	-1.11813	-0.84149	-0.97019
CC_OL_033_F23	1772622	CC1G_03730T0	0.539204	-0.129499	0.435226	0.946366	0.447824	0.487215
CC_OL_034_F18	1767976	CC1G_10864T0	0.719902	1.11053	0.555046	1.37666	0.940535	0.915214
CC_OL_013_J12	1762173	CC1G_04325T0	0.9484	1.08423	0.548362	1.38876	0.992438	1.01632
CC_OL_031_K17	1773424	CC1G_04326T0	-0.104817	0.528191	-0.175493	0.0413958	0.0723191	-0.0317107
CC_OL_016_D10	1764635	CC1G_04329T0	-0.0562329	0.388147	-0.843018	0.0717613	-0.109836	0.0077642
CC_OL_001_D22	1772650	CC1G_04334T0	-2.11452	-1.01844	-2.01599	-2.66992	-1.95472	-2.06526
CC_OL_016_G11	1770762	CC1G_15528T0	-0.0516758	0.56234	0.055595	0.472121	0.259595	0.263858
CC_OL_024_B20	1768395	CC1G_04335T0	0.767561	-0.446665	0.0140618	0.477628	0.203147	0.245845
CC_OL_007_P19	1763797	CC1G_04339T0	-0.482956	-0.176658	-0.589938	-0.633241	-0.470698	-0.536447
CC_OL_011_F22	1767634	CC1G_04340T0	0.552728	0.590039	0.248874	0.241287	0.408232	0.400801
CC_OL_034_A15	1771007	CC1G_04343T0	-2.20749	-2.03258	-2.36503	-2.25063	-2.21393	-2.22906
CC_OL_034_E06	1773478	CC1G_04344T0	-3.20912	-2.26682	-3.31573	-2.39465	-2.79658	-2.80188
CC_OL_032_M12	1765473	CC1G_04345T0	1.22552	0.859153	1.11441	0.830302	1.00735	0.986783
CC_OL_006_M20	1767656	CC1G_13587T0	-1.89559	-0.65306	-1.47814	-0.552949	-1.14494	-1.0656
CC_OL_010_F02	1771589	CC1G_04353T0	-0.354279	0.0869549	-0.455779	-0.555623	-0.319682	-0.405029
CC_OL_005_B11	1769842	CC1G_04356T0	-0.136787	0.334755	0.0764854	0.00703884	0.0703732	0.0417621
CC_OL_033_L18	1769622	CC1G_04361T0	0.643692	0.187289	0.45827	0.257712	0.386741	0.357991
CC_OL_034_J24	1772181	CC1G_04377T0	1.7948	1.52797	2.07433	2.52486	1.98049	1.93457
CC_OL_012_B03	1763987	CC1G_04378T0	2.38476	2.30119	2.86309	2.56476	2.52845	2.47476
CC_OL_011_G01	1762119	CC1G_04380T0	-0.221776	0.125183	-0.195005	-0.129449	-0.105262	-0.162227
CC_OL_021_C16	1767663	CC1G_04381T0	-3.13555	-2.76183	-3.6667	-3.21726	-3.19534	-3.17641
CC_OL_018_M04	1762703	CC1G_04383T0	-0.104776	-0.531691	-0.267698	-0.126306	-0.257618	-0.197002
CC_OL_020_E10	1764995	CC1G_04388T0	0.254047	0.357018	-0.060591	0.416208	0.241671	0.305532
CC_OL_031_M18	1762243	CC1G_04390T0	0.136671	0.533228	0.45961	0.872253	0.500441	0.496419
CC_OL_008_N10	1774772	CC1G_04391T0	0.0802762	0.180897	-0.278773	-0.415016	-0.108154	-0.0992484
CC_OL_009_C10	1762839	CC1G_04394T0	-0.886615	-0.543254	-0.0783619	0.0151406	-0.373273	-0.310808
CC_OL_031_L03	1770972	CC1G_04397T0	0.0295437	0.22495	0.161793	-0.164559	0.062932	0.0956683
CC_OL_019_C15	1766765	CC1G_13601T0	0.181747	0.504732	0.0500313	-0.120641	0.153967	0.115889
CC_OL_007_J18	1768336	CC1G_04411T0	-0.0402467	0.242055	0.340346	-0.21927	0.0807211	0.100904
CC_OL_023_J10	1762601	CC1G_04414T0	-0.413929	-0.444537	-0.64577	0.844669	-0.164892	-0.429233
CC_OL_009_M22	1764988	CC1G_04420T0	0.56789	-0.0436689	-0.298106	-0.290757	-0.0161607	-0.167213
CC_OL_007_C07	1767596	CC1G_04421T0	-0.0210544	0.0942118	-0.00604258	0.240742	0.0769643	0.0440846
CC_OL_013_G09	1775020	CC1G_04422T0	0.282982	0.972499	-0.108124	0.469466	0.404206	0.376224
CC_OL_018_H04	1768372	CC1G_04423T0	0.444357	-0.117518	-0.26484	0.00135301	0.0158379	-0.0580826
CC_OL_001_E02	1762250	CC1G_04427T0	-0.473123	-0.694565	-0.386358	-0.455693	-0.502435	-0.464408
CC_OL_011_I18	1771084	CC1G_04428T0	0.0787611	1.49972	-0.718742	-0.689825	0.0424795	-0.305532
CC_OL_004_I21	1769050	CC1G_04434T0	-0.642027	-0.684641	-0.554624	-0.379934	-0.565307	-0.598325
CC_OL_008_F08	1765700	CC1G_04436T0	-0.0799548	0.151656	0.227432	0.0838814	0.0957536	0.117769
CC_OL_005_C10	1771953	CC1G_04437T0	-0.609824	-0.758815	0.153511	-0.394048	-0.402294	-0.501936
CC_OL_017_N05	1771861	CC1G_04439T0	-1.38355	-0.613986	-0.324964	0.541211	-0.445323	-0.469475
CC_OL_023_F06	1772344	CC1G_04441T0	0.0677879	0.623127	-0.149595	-0.843455	-0.075534	-0.0409038
CC_OL_022_N24	1772321	CC1G_11283T0	0.476022	-0.185118	0.330282	-0.371423	0.0624411	0.0725823
CC_OL_027_L21	1765635	CC1G_11152T0	1.55344	0.134544	1.27457	0.813337	0.943973	1.04395
CC_OL_009_B03	1768168	CC1G_11149T0	-2.11853	-1.42075	-4.22618	-1.44497	-2.30261	-1.78175
CC_OL_004_E01	1767412	CC1G_11144T0	-0.299794	-0.220646	0.0844146	0.0217137	-0.103578	-0.099466
CC_OL_022_G23	1770030	CC1G_11141T0	0.893318	0.440189	1.03975	0.334936	0.677048	0.666754
CC_OL_028_G16	1767376	CC1G_11140T0	-0.062563	-0.71897	0.630423	0.205446	0.0135841	0.0714416
CC_OL_011_K03	1772428	CC1G_11137T0	1.40098	0.831326	0.784044	0.0838455	0.775048	0.807685
CC_OL_032_A12	1765469	CC1G_11136T0	1.61385	-0.332873	1.80212	0.972872	1.01399	1.29336
CC_OL_033_B12	1761953	CC1G_11135T0	-0.138054	0.487063	-0.230532	0.00887999	0.0318393	-0.0645869
CC_OL_031_J03	1767799	CC1G_11132T0	0.499129	0.046441	0.522795	0.518876	0.39681	0.509002
CC_OL_017_G10	1767244	CC1G_11131T0	0.601622	0.686046	0.356326	0.710622	0.588654	0.643834
CC_OL_025_L19	1774308	CC1G_11130T0	1.4249	0.247682	1.55902	0.893926	1.03138	1.15941
CC_OL_030_A02	1768510	CC1G_11126T0	-0.172143	-0.253179	0.103238	-0.133603	-0.113922	-0.152873
CC_OL_025_F06	1774759	CC1G_11118T0	2.46495	1.58968	1.76163	1.52576	1.8355	1.67566
CC_OL_028_K14	1761744	CC1G_11120T0	0.670398	0.971208	1.45034	0.493549	0.896373	0.820803
CC_OL_017_L08	1765680	CC1G_11121T0	-0.332758	-0.0426961	-0.0645286	-0.495441	-0.233856	-0.198643
CC_OL_019_G16	1770144	CC1G_11123T0	-0.193357	-0.434494	0.616072	-0.0591995	-0.0177447	-0.126278
CC_OL_015_E02	1773882	CC1G_11129T0	0.0619079	0.0713155	0.531114	0.402416	0.266688	0.236866
CC_OL_020_L14	1762516	CC1G_11138T0	0.0536824	0.731899	0.336831	0.667609	0.447505	0.50222
CC_OL_024_I06	1771855	CC1G_11142T0	0.529642	0.131515	0.631601	0.882437	0.543799	0.580622
CC_OL_017_C16	1774334	CC1G_14089T0	0.2724	0.553429	0.367947	0.0955547	0.322333	0.320174
CC_OL_034_F13	1771135	CC1G_11146T0	0.912941	1.63057	0.908345	0.440101	0.972989	0.910643
CC_OL_009_K17	1767526	CC1G_11148T0	-3.35628	-0.420802	-4.1939	-0.632835	-2.15095	-1.99456
CC_OL_014_K24	1763406	CC1G_11149T0	-0.144177	-1.49743	-0.187387	-1.20156	-0.757638	-0.694474
CC_OL_027_H24	1761680	CC1G_11150T0	0.22429	0.127077	-0.230987	0.483739	0.15103	0.175683
CC_OL_001_H09	1767130	CC1G_11153T0	-0.350966	-0.217559	-0.192172	-0.366568	-0.281816	-0.284263
CC_OL_032_K06	1765408	Gene:Jan06m300_GLEAN_01852	0.779693	0.538857	1.1073	0.215074	0.660231	0.659275
CC_OL_008_I08	1770949	CC1G_14452T0	0.061506	0.144696	-0.409515	0.126059	-0.0193133	0.0937825
CC_OL_012_L12	1772979	CC1G_07810T0	1.26416	1.61435	1.81989	2.73478	1.8583	1.71712
CC_OL_007_E17	1771375	CC1G_07807T0	0.585203	0.494533	0.275004	-0.0700221	0.321179	0.384769
CC_OL_028_D16	1762083	CC1G_07804T0	-0.442409	0.0373741	0.667156	0.354239	0.15409	0.195806
CC_OL_020_N21	1767129	CC1G_07801T0	-0.245455	-0.870831	-1.82306	-0.260129	-0.799868	-0.56548
CC_OL_025_A19	1768495	CC1G_07798T0	4.93456	3.78175	2.3774	2.32984	3.35589	3.07957
CC_OL_031_A19	1770815	CC1G_07795T0	-0.180984	-0.267171	-0.272205	-0.801114	-0.380368	-0.269688
CC_OL_024_D18	1768057	CC1G_15468T0	0.855136	0.441549	0.54567	0.655143	0.624375	0.600407
CC_OL_032_P14	1763039	CC1G_15468T0	0.695497	0.274011	0.0700719	0.192267	0.307962	0.233139
CC_OL_007_M23	1771353	CC1G_07786T0	0.473036	0.45664	0.27948	0.307434	0.379147	0.382037
CC_OL_013_F09	1770311	CC1G_07783T0	0.863421	0.363299	0.453716	0.0907352	0.442793	0.408508
CC_OL_008_H12	1773533	CC1G_15465T0	-1.41102	-1.22979	-1.30803		-0.987211	-1.30803
CC_OL_028_K06	1772677	CC1G_07781T0	0.464102	0.463346	1.49285	0.82557	0.811467	0.644836
CC_OL_017_O12	1767084	CC1G_07772T0	0.632456	0.518755	0.332102	-0.127527	0.338947	0.425429
CC_OL_006_O09	1763377	CC1G_07770T0	-0.363928	-0.762769	-0.288924	-0.109139	-0.38119	-0.326426
CC_OL_024_D06	1770844	CC1G_07769T0	0.456288	0.439109	0.479198	-0.0918847	0.320677	0.447698
CC_OL_021_N21	1763471	CC1G_07765T0	0.220116	-0.150887	0.17479	0.205119	0.112285	0.189955
CC_OL_025_N13	1764298	CC1G_07764T0	-0.434507	0.0934481	-0.674779	-0.62116	-0.40925	-0.527834
CC_OL_017_M23	1766707	CC1G_15459T0	-0.542166	-0.88412	0.493071	-0.0908676	-0.256021	-0.316517
CC_OL_031_C23	1761557	CC1G_07748T0	0.781246	0.948674	0.644671	-0.113934	0.565164	0.712959
CC_OL_002_J22	1761767	CC1G_07747T0	-0.147194	-0.864898	-0.083672	-0.1028	-0.299641	-0.124997
CC_OL_034_A19	1770646	CC1G_07746T0	0.988986	0.544846	1.48649	0.633683	0.913502	0.811335
CC_OL_004_B17	1765978	CC1G_07745T0	-0.275832	-0.107076	-0.215026	0.38715	-0.0526957	-0.161051
CC_OL_004_B18	1765369	CC1G_07744T0	-1.66028	-1.44438	-0.590255	-0.755478	-1.1126	-1.09993
CC_OL_002_J23	1771625	CC1G_07750T0	-0.791384	-0.734924	-0.357872	0.848862	-0.25883	-0.546398
CC_OL_009_O05	1768226	CC1G_03657T0	0.0700082	0.407622	0.527584	0.662146	0.41684	0.467603
CC_OL_018_A01	1767753	CC1G_15457T0	0.586767	-0.102399	1.13428	0.896126	0.628692	0.741447
CC_OL_016_E21	1773693	CC1G_15458T0	-0.242792	-0.708671	-0.31638	-0.293353	-0.390299	-0.304867
CC_OL_012_H04	1768019	CC1G_07759T0	0.981772	1.42839	0.324146	0.669434	0.850935	0.825603
CC_OL_019_O18	1774788	CC1G_07760T0	0.436769	0.30527	-0.19202	0.0672572	0.154319	0.186264
CC_OL_007_E08	1765078	CC1G_15462T0	0.209931	-0.0120371	-0.439422	-0.0596758	-0.0753012	-0.0358564
CC_OL_017_L13	1771992	CC1G_07771T0	0.00243015	-0.0875887	-0.154734	-0.12571	-0.0914008	-0.10665
CC_OL_017_H21	1764900	CC1G_07775T0	0.519965	0.195549	0.200206	0.325657	0.310344	0.262932
CC_OL_004_I22	1774777	CC1G_07779T0	0.841481	0.0529529	1.89663	1.37754	1.04215	1.10951
CC_OL_005_J08	1768041	CC1G_07780T0	-1.28793	-0.207959	-0.948676	-0.628955	-0.76838	-0.788815
CC_OL_025_L05	1773085	CC1G_07782T0	1.00096	0.586414	0.435015	-0.174281	0.462028	0.510715
CC_OL_011_D20	1765081	CC1G_07784T0	-0.17165	-0.0518834	-0.228857	0.638339	0.0464871	-0.111767
CC_OL_027_G01	1771035	CC1G_07790T0	-0.248759	0.0912803	-0.133308	-1.33449	-0.406318	-0.191033
CC_OL_015_D08	1772287	CC1G_07797T0	-0.298594	-0.543372	-1.1087	-0.582703	-0.633343	-0.563037
CC_OL_028_C03	1762022	CC1G_07799T0	-0.232859	-0.404709	0.385344	0.614568	0.090586	0.0762426
CC_OL_026_F11	1770599	CC1G_07803T0	0.0338399	0.055131	-0.110144	0.250483	0.0573273	0.0444854
CC_OL_021_E18	1765840	CC1G_07808T0	0.731964	0.904512	1.25407	0.560327	0.862718	0.818238
CC_OL_031_J01	1773681	CC1G_15352T0	-0.135653	-1.31903	-0.498441	-0.973102	-0.731556	-0.735771
CC_OL_014_G12	1773565	CC1G_15352T0	0.2309	-0.188001	0.287195	0.349516	0.169902	0.259047
CC_OL_029_L14	1772317	CC1G_12208T0	-0.552849	-0.589774	-0.472344	-1.24771	-0.715669	-0.571311
CC_OL_013_G19	1769190	CC1G_12208T0	0.402335	0.373212	0.128541	0.436582	0.335168	0.387774
CC_OL_010_B06	1771026	CC1G_15355T0	0.74701	0.333455	-0.335501	0.857132	0.400524	0.540232
CC_OL_024_D16	1767582	CC1G_12213T0	0.969133	0.81203	1.04873	0.363908	0.79845	0.890582
CC_OL_014_A01	1761527	CC1G_12214T0	0.497431	-0.126861	0.774494	0.533252	0.419579	0.515342
CC_OL_032_C03	1762210	CC1G_01477T0	-0.236603	-0.306289	-0.945686	-1.01297	-0.625387	-0.625988
CC_OL_013_A03	1769472	CC1G_01476T0	-0.102717	-0.237829	1.01918	0.0438967	0.180633	-0.02941
CC_OL_028_F01	1766835	CC1G_01475T0	0.405642	0.696703	0.715675	0.751123	0.642286	0.706189
CC_OL_025_F01	1764545	CC1G_01473T0	0.285297	0.193703	-0.104002	-0.991252	-0.154063	0.0448507
CC_OL_024_K17	1766136	CC1G_01470T0	0.305558	0.135154	-0.522138	-0.0145565	-0.0239958	0.0602986
CC_OL_022_A13	1764863	CC1G_14695T0	0.284111	0.390548	0.433077	1.21217	0.579978	0.411813
CC_OL_029_B18	1765990	CC1G_01462T0	-1.60215	-2.01596	-0.281807	-0.905309	-1.20131	-1.25373
CC_OL_021_E16	1766139	CC1G_01459T0	0.544561	0.0969597	0.752057	1.05505	0.612156	0.648309
CC_OL_022_H17	1770340	CC1G_01457T0	0.181983	0.282856	-0.0381155	0.26589	0.173153	0.223936
CC_OL_020_I21	1772915	CC1G_01455T0	-0.00956638	0.351304	-0.984724	-0.32287	-0.241464	-0.166218
CC_OL_027_N16	1773184	CC1G_01454T0	-0.599183	-0.54123	-0.24278	-0.297121	-0.420078	-0.419175
CC_OL_032_D03	1766143	CC1G_01453T0	-0.0577297	0.172126	-0.534495	-0.335297	-0.188849	-0.196514
CC_OL_028_N01	1769773	CC1G_14691T0	0.986775	0.58922	1.1248	0.728627	0.857356	0.857701
CC_OL_020_D14	1761270	CC1G_01441T0	-0.556329	-0.306693	0.0326227	-0.409024	-0.309856	-0.357859
CC_OL_014_O16	1774137	CC1G_01439T0	0.309694	0.345584	0.443282	0.384963	0.370881	0.365273
CC_OL_025_F24	1767275	CC1G_01438T0	0.228852	0.055943	0.746623	0.369991	0.350352	0.299421
CC_OL_028_M19	1766520	CC1G_01436T0	-0.488528	0.405036	-0.227333	-0.369915	-0.170185	-0.298624
CC_OL_012_E16	1772425	CC1G_01432T0	0.0466834	0.674737	0.625648	0.278807	0.406469	0.452228
CC_OL_009_L19	1765834	CC1G_01429T0	-0.427955	-0.624107	-1.04871	-0.245847	-0.586654	-0.526031
CC_OL_007_C15	1767535	CC1G_01428T0	-0.494147	-0.64164	-0.558714	-0.584796	-0.569824	-0.571755
CC_OL_023_G09	1761529	CC1G_01426T0	-0.811135	0.215753	-0.612158	-0.0158061	-0.305837	-0.313982
CC_OL_026_L12	1762246	CC1G_01424T0	0.179596	-0.00303064	0.105423	0.275926	0.139479	0.142509
CC_OL_027_E19	1766548	CC1G_01417T0	0.635727	0.367315	-0.401419	-0.587488	0.00353375	-0.0170521
CC_OL_010_G05	1773848	CC1G_01416T0	-0.0421164	0.258185	-0.18682	0.479474	0.127181	0.108034
CC_OL_021_M19	1763425	CC1G_14686T0	-0.270346	-0.186227	-0.0151168	0.36135	-0.0275853	-0.100672
CC_OL_013_G10	1768451	CC1G_01411T0	0.0847741	-0.105889	0.260078	-0.0904838	0.03712	-0.00285483
CC_OL_034_D23	1768172	CC1G_01411T0	0.806376	0.893494	-0.155721	0.161587	0.426434	0.483981
CC_OL_019_G15	1774315	CC1G_01408T0	0.682108	-0.144014	0.983734	0.347926	0.467438	0.515017
CC_OL_020_E07	1770452	CC1G_01405T0	-0.94847	-0.573557	-1.12654	-1.05388	-0.925613	-1.00118
CC_OL_002_P07	1773787	CC1G_01401T0	-0.0136924	0.036938	-0.055624	-0.018303	-0.0126703	-0.0159977
CC_OL_026_I23	1769157	CC1G_01399T0	0.291902	0.377552	0.658799	0.120012	0.362066	0.334727
CC_OL_011_M12	1773170	CC1G_01394T0	0.286631	0.796533	0.0015027	0.58241	0.416769	0.43452
CC_OL_013_M10	1763202	CC1G_01391T0	0.235279	0.384479	0.0950945	0.468633	0.295871	0.309879
CC_OL_008_F09	1767239	CC1G_01389T0	0.4753	0.646894	0.719889	0.263656	0.526435	0.561097
CC_OL_015_O18	1764193	CC1G_01387T0	-0.516282	-0.0890884	0.160466	0.217657	-0.0568119	0.0356888
CC_OL_021_H22	1773827	CC1G_01386T0	-0.181298	-0.00747132	-0.288681	-0.100622	-0.144518	-0.14096
CC_OL_022_A20	1771557	CC1G_01382T0	-0.0994406	0.0148848	-0.376637	-0.138441	-0.149909	-0.118941
CC_OL_025_J17	1765969	CC1G_01380T0	-1.76688	-1.67109	-1.31371	-1.30936	-1.51526	-1.4924
CC_OL_027_P05	1767355	CC1G_01379T0	-0.673494	-1.18759	-0.34223	-0.912396	-0.778928	-0.792945
CC_OL_014_I17	1763839	CC1G_01377T0	-0.0213597	0.0200403	1.4236	1.08307	0.626339	0.551557
CC_OL_030_B09	1774463	CC1G_01376T0	-0.194999	0.276156	0.000965103	0.167533	0.0624137	0.0842489
CC_OL_018_K09	1763517	CC1G_01372T0	-0.213834	-0.129251	-0.694799	-0.780168	-0.454513	-0.454316
CC_OL_029_N22	1770373	CC1G_01371T0	0.120287	0.628145	0.974315	1.09116	0.703477	0.80123
CC_OL_016_M13	1767140	CC1G_01368T0	-0.118263	0.328596	0.0134351	0.246883	0.117663	0.130159
CC_OL_005_H05	1772333	CC1G_01363T0	-0.32139	-0.388815	-0.633312	-0.920416	-0.565983	-0.511063
CC_OL_016_E22	1770076	CC1G_01359T0	-0.82012	-0.488758	-1.31769	-1.04059	-0.91679	-0.930356
CC_OL_020_A22	1771991	CC1G_01357T0	0.581879	-0.3669	0.69677	0.313744	0.306373	0.447812
CC_OL_002_P09	1773634	CC1G_01355T0	0.274234	0.394913	-0.586524	0.338251	0.105219	0.306243
CC_OL_005_K04	1773038	CC1G_01351T0	0.429257	0.254108	0.00945965	-0.128668	0.141039	0.131784
CC_OL_032_P10	1764679	CC1G_01347T0	0.595124	0.818664	-0.364353	-0.351407	0.174507	0.121859
CC_OL_023_B23	1772816	CC1G_14678T0	-0.393792	-0.0882003	-0.613019	-0.780058	-0.468767	-0.503406
CC_OL_025_L16	1763626	CC1G_01338T0	-0.510282	-0.516298	-0.162738	-0.666948	-0.464066	-0.51329
CC_OL_020_D11	1761853	CC1G_01335T0	0.208462	0.595496	1.52221	1.6105	0.984168	1.05885
CC_OL_004_B19	1773161	CC1G_01334T0	-0.428755	0.167049	0.272977	0.012904	0.00604353	0.0899765
CC_OL_023_O16	1766891	CC1G_01331T0	-0.0932765	0.107395	1.03193	-0.00436024	0.260422	0.0515172
CC_OL_010_L09	1765495	CC1G_14677T0	-0.695655	0.112439	-0.215905	0.18102	-0.154525	-0.051733
CC_OL_008_B20	1763807	CC1G_01328T0	0.324543	0.84522	1.20369	0.842645	0.804025	0.843933
CC_OL_027_G18	1774186	CC1G_14674T0	-0.0391263	-0.197052	0.268245	-0.756906	-0.18121	-0.118089
CC_OL_018_P09	1766268	CC1G_14673T0	0.0921279	0.841065	0.735941	0.958815	0.656987	0.788503
CC_OL_006_F04	1773475	CC1G_14673T0	-0.137959	0.185172	-0.0105683	0.0214718	0.0145291	0.00545177
CC_OL_025_O01	1764342	CC1G_14673T0	0.462065	-0.202154	-0.332431	-1.21396	-0.32162	-0.267293
CC_OL_015_B21	1770797	CC1G_01321T0	-0.430303	-0.416977	-0.203593	-0.0521756	-0.275762	-0.310285
CC_OL_005_C08	1765812	CC1G_01313T0	0.165295	0.0132014	0.026111	0.36822	0.143207	0.0957032
CC_OL_020_E21	1764675	CC1G_01305T0	-0.150901	0.327714	0.125803	0.41602	0.179659	0.226758
CC_OL_021_F02	1762825	CC1G_01303T0	0.247981	0.288732	-0.00646345	1.04211	0.393091	0.268356
CC_OL_005_P24	1772323	CC1G_01300T0	0.0138502	-0.561	-1.60037	-2.13103	-1.06964	-1.08068
CC_OL_017_G20	1768747	CC1G_01299T0	-0.815508	-0.673031	-0.11989	-0.210863	-0.454823	-0.441947
CC_OL_018_A06	1762815	CC1G_01297T0	-0.433322	-0.129395	-0.24304	-0.102514	-0.227068	-0.186218
CC_OL_023_H18	1772862	CC1G_01296T0	-1.08599	-0.859548	-0.645253	-0.370616	-0.740352	-0.752401
CC_OL_008_C21	1767514	CC1G_14669T0	0.785103	0.640752	0.38352	1.39478	0.801039	0.712927
CC_OL_002_P12	1769693	CC1G_14669T0	1.20246	0.812537	1.13907	0.985614	1.03492	1.06234
CC_OL_009_L06	1772563	CC1G_01292T0	-0.276648	-0.546365	-0.225611	-0.111351	-0.289994	-0.251129
CC_OL_006_K15	1763207	CC1G_01286T0	-0.788767	-1.24743	-0.744946	-1.00932	-0.947614	-0.899042
CC_OL_022_H14	1767276	CC1G_01283T0	0.310633	0.375011	0.301534	0.030544	0.254431	0.306083
CC_OL_032_O09	1771159	CC1G_01282T0	-0.0814471	-0.467192	0.153746	0.228307	-0.0416467	0.0361492
CC_OL_009_D20	1766762	CC1G_01275T0	0.197483	-0.194177	-0.20206	-0.366827	-0.141395	-0.198119
CC_OL_010_M03	1767587	CC1G_01273T0	-0.709815	-1.33838	-6.62362		-2.16795	-1.33838
CC_OL_005_I17	1772231	CC1G_01272T0	0.158872	-0.287215	-0.18695	-0.22573	-0.135256	-0.20634
CC_OL_022_M21	1767148	CC1G_01270T0	-0.227011	-1.00709	-0.504962	-0.847242	-0.646577	-0.676102
CC_OL_032_G24	1766724	CC1G_14667T0	2.2109	1.80429	1.54827	1.5473	1.77769	1.67628
CC_OL_008_G07	1773839	CC1G_01265T0	-0.694208	-0.549093	-0.420627	-0.489316	-0.538311	-0.519204
CC_OL_004_J01	1766213	CC1G_01263T0	-1.09874	-0.661317	-1.10355	-0.685649	-0.887313	-0.892194
CC_OL_006_P03	1766576	CC1G_01261T0	0.267552	-0.0412971	-0.20116	-0.0466708	-0.00539415	-0.043984
CC_OL_033_J09	1774389	CC1G_01256T0	-1.00698	-0.583898	0.223077	-0.303357	-0.417789	-0.443628
CC_OL_025_O05	1770665	CC1G_01253T0	-0.530896	-0.851023	0.0283435	0.135948	-0.304407	-0.251276
CC_OL_011_N24	1774537	CC1G_01248T0	-0.712102	-0.673314	-0.839526	-0.274572	-0.624879	-0.692708
CC_OL_017_G12	1772596	CC1G_01249T0	0.417128	0.388786	0.400905	0.605205	0.453006	0.409017
CC_OL_025_P14	1767862	CC1G_14665T0	-0.325262	-0.685686	-0.43329	-0.950389	-0.598657	-0.559488
CC_OL_007_P21	1762799	CC1G_01254T0	0.342454	0.895127	0.138903	-0.182222	0.298566	0.240678
CC_OL_015_K02	1771490	CC1G_01261T0	0.424191	0.782989	0.407422	-0.00478267	0.402455	0.415807
CC_OL_028_H18	1773749	CC1G_01262T0	-2.19565	-2.15294	-3.05856	-3.28685	-2.6735	-2.6271
CC_OL_028_J03	1771847	CC1G_01269T0	0.217706	-0.0124722	0.884893	0.0950587	0.296296	0.156382
CC_OL_008_O13	1768973	CC1G_01273T0	0.0627836	0.163698	0.206704	-0.0989608	0.0835561	0.113241
CC_OL_027_P18	1772604	CC1G_01274T0	-0.227818	0.313609	0.010941	-0.962138	-0.216352	-0.108438
CC_OL_008_L07	1771024	CC1G_01276T0	-1.01831	-0.752162	-1.89045	-0.72224	-1.09579	-0.885234
CC_OL_021_M21	1773242	CC1G_01278T0	-1.24857	-0.685344	-0.232643	-0.208328	-0.593722	-0.458993
CC_OL_034_I06	1763909	CC1G_01280T0	-0.948689	-0.667534	-0.854636	-0.712079	-0.795735	-0.783358
CC_OL_031_O06	1765612	CC1G_01281T0	-1.01527	-2.12344	-1.2345	-0.888003	-1.3153	-1.12488
CC_OL_010_A18	1761240	CC1G_01284T0	0.544766	0.812324	0.721458	0.210427	0.572244	0.633112
CC_OL_026_O16	1771995	CC1G_01287T0	-0.182325	-1.02561	-0.70937	-0.508758	-0.606516	-0.609064
CC_OL_007_J13	1770017	CC1G_01289T0	-0.810627	-0.397182	-0.603694	0.0210721	-0.447608	-0.500438
CC_OL_002_P17	1763629	CC1G_01290T0	-0.643837	-0.83982	-0.0499276	-0.311652	-0.461309	-0.477745
CC_OL_034_J04	1762262	CC1G_01291T0	0.715601	-0.0140676	0.983128	0.575584	0.565061	0.645592
CC_OL_024_B21	1767104	CC1G_01295T0	-1.62091	-1.7436	-0.137851	-0.179153	-0.92038	-0.900032
CC_OL_002_P18	1772870	CC1G_01298T0	-0.544374	-0.443009	0.111327	-0.504533	-0.345147	-0.473771
CC_OL_018_P21	1763818	CC1G_01302T0	-0.390656	0.236242	-1.35027	-0.718797	-0.55587	-0.554727
CC_OL_019_H08	1772898	CC1G_01304T0	-0.650412	-0.646885	-0.396669	-0.577786	-0.567938	-0.612335
CC_OL_029_O10	1772595	CC1G_01306T0	0.643632	0.0667536	0.322778	0.126472	0.289909	0.224625
CC_OL_023_B05	1764918	CC1G_01307T0	-0.459742	-1.15775	0.14433	-0.635657	-0.527205	-0.547699
CC_OL_009_F06	1761981	CC1G_01311T0	-0.126376	-0.144789	0.138942	-0.0197606	-0.0379959	-0.0730681
CC_OL_008_O10	1774167	CC1G_01315T0	-1.05599	-0.885649	-2.07213	-1.83879	-1.46314	-1.44739
CC_OL_033_L10	1762911	CC1G_01317T0	0.442849	0.383053	-0.343669	0.111735	0.148492	0.247394
CC_OL_019_K07	1768248	CC1G_01319T0	0.730876	0.664117	1.13691	0.389232	0.730284	0.697497
CC_OL_021_H06	1765434	CC1G_01320T0	-0.485843	-0.765646	-0.762152	-0.166339	-0.544995	-0.623997
CC_OL_034_B14	1765060	CC1G_14672T0	-0.266558	-0.205783	-0.0425054	0.117422	-0.0993563	-0.124144
CC_OL_025_A14	1774210	CC1G_01323T0	0.905534	0.332541	0.30681	-0.232888	0.327999	0.319675
CC_OL_018_O24	1764054	CC1G_01325T0	1.24566	2.29559	-0.149237	-0.472204	0.729951	0.548212
CC_OL_007_J09	1769259	CC1G_01327T0	0.191992	0.529972	0.499036	0.544114	0.441279	0.514504
CC_OL_017_N18	1763218	CC1G_01329T0	0.573962	0.63948	0.561722	0.586092	0.590314	0.580027
CC_OL_026_I18	1764875	CC1G_01336T0	0.0329374	0.125419	1.62534	-0.529705	0.313499	0.0791783
CC_OL_015_N12	1766197	CC1G_01339T0	-0.14717	-0.394398	0.349298	0.0086356	-0.0459084	-0.0692671
CC_OL_006_H10	1762224	CC1G_01340T0	-0.225935	-1.23703	-0.752246	-1.24553	-0.865185	-0.994637
CC_OL_007_H13	1766639	CC1G_01346T0	0.0536319	0.355367	0.356536	0.310805	0.269085	0.333086
CC_OL_024_G21	1774925	CC1G_01348T0	-0.163791	0.184467	-0.252995	0.113038	-0.0298205	-0.0253767
CC_OL_010_N18	1766185	CC1G_01349T0	-2.46776	-1.60391	-2.20243	-1.62528	-1.97484	-1.91385
CC_OL_010_I13	1766775	CC1G_01352T0	-0.20717	0.000980472	0.126031	0.335119	0.06374	0.0635055
CC_OL_009_G23	1764458	CC1G_01354T0	0.519873	0.0338592	-0.00319351	-0.0548786	0.123915	0.0153328
CC_OL_002_P19	1764670	CC1G_01356T0	-3.24876	-2.19851	-1.96495	-1.53738	-2.2374	-2.08173
CC_OL_020_J05	1770157	CC1G_01358T0	-0.947124	-0.957761	-1.05471	-0.874	-0.958399	-0.952442
CC_OL_030_O03	1769102	CC1G_01360T0	0.636907	0.642879	1.02031	0.220268	0.630092	0.639893
CC_OL_020_J08	1766016	CC1G_14680T0	0.668387	0.600692	0.785839	0.622614	0.669383	0.645501
CC_OL_029_G19	1767493	CC1G_14681T0	-0.511871	-1.00584	-0.0950076	-0.295679	-0.477098	-0.403775
CC_OL_016_A24	1766124	CC1G_14682T0	0.516258	0.126976	0.391523	0.356052	0.347702	0.373788
CC_OL_014_N07	1763284	CC1G_01369T0	-1.25652	0.237471	-0.622311	-0.0844688	-0.431458	-0.35339
CC_OL_029_F18	1774410	CC1G_01373T0	0.674875	-0.473033	0.163155	-0.165091	0.0499764	-0.000967885
CC_OL_026_F07	1761959	CC1G_01374T0	0.237601	0.211079	0.809753	0.298418	0.389213	0.26801
CC_OL_009_K04	1765240	CC1G_01375T0	-0.365369	-0.27986	-0.461429	-0.621026	-0.431921	-0.413399
CC_OL_031_M04	1768214	CC1G_01381T0	0.0642828	0.200514	0.64475	0.938186	0.461933	0.422632
CC_OL_031_I21	1767536	CC1G_01385T0	0.197489	0.239016	-0.109796	0.469384	0.199023	0.218253
CC_OL_002_P22	1761697	CC1G_01388T0	-0.536846	0.058916	0.192753	-0.587526	-0.218176	-0.238965
CC_OL_029_C23	1764945	CC1G_01390T0	0.541388	0.833016	0.891121	0.598885	0.716102	0.71595
CC_OL_002_P23	1765987	CC1G_01392T0	-0.297536	-0.859914	-0.38002	-0.0859833	-0.405863	-0.338778
CC_OL_017_A08	1768771	CC1G_01393T0	-0.581142	-0.294304	-0.234893	0.0347133	-0.268906	-0.264598
CC_OL_030_K19	1774302	CC1G_01402T0	-0.047029	0.644712	0.381566	0.100297	0.269886	0.240931
CC_OL_009_B09	1773136	CC1G_01410T0	0.497945	0.395503	0.316609	0.34828	0.389584	0.371891
CC_OL_030_L12	1767190	CC1G_01412T0	0.545806	0.74908	0.107847	-0.758448	0.161071	0.326827
CC_OL_003_A01	1763685	CC1G_01418T0	0.224078	0.0262051	0.358145	0.364668	0.243274	0.291112
CC_OL_022_E04	1771414	CC1G_14687T0	-0.383259	-0.230037	-0.196951	-0.292531	-0.275694	-0.261284
CC_OL_012_E02	1766748	CC1G_01421T0	0.591385	1.07053	0.813154	0.206052	0.67028	0.702269
CC_OL_016_L06	1768003	CC1G_01421T0	0.0849991	-0.0885809	0.497406	0.173507	0.166833	0.129253
CC_OL_033_E20	1767523	CC1G_01423T0	-0.696387	-0.688997	-0.629914	-0.663712	-0.669753	-0.676354
CC_OL_015_F04	1764780	CC1G_01425T0	-0.114268	0.0764568	0.0120326	-0.0364171	-0.0155489	-0.0121922
CC_OL_018_A05	1771356	CC1G_01427T0	-0.101129	0.119342	0.379987	0.180937	0.144784	0.15014
CC_OL_019_G17	1762520	CC1G_01430T0	0.47308	0.142656	0.357733	-0.295678	0.169448	0.250195
CC_OL_010_F23	1773657	CC1G_01431T0	-0.396566	0.147533	0.0924748	0.0586008	-0.0244895	0.0755378
CC_OL_025_A24	1774940	CC1G_01433T0	0.30647	-0.423995	0.0443248	-0.375333	-0.112133	-0.165504
CC_OL_022_B21	1770547	CC1G_01434T0	4.26683	5.11067	1.31912	1.90587	3.15063	3.08635
CC_OL_004_J02	1767318	CC1G_01435T0	-3.37947	-3.37187	-2.53891	-2.49171	-2.94549	-2.95539
CC_OL_008_O08	1765752	CC1G_01440T0	0.66367	-0.153661	-0.585582	0.323618	0.0620114	0.0849785
CC_OL_020_L20	1774365	CC1G_01443T0	-1.76392	-1.31492			-0.769712	-1.53942
CC_OL_008_L20	1762344	CC1G_01445T0	1.27931	0.64719	0.328012	0.144422	0.599733	0.487601
CC_OL_027_I10	1769107	CC1G_01448T0	0.57303	-0.317338	0.356302	0.645696	0.314423	0.464666
CC_OL_012_D01	1774048	CC1G_01449T0	0.115839	0.0473173	0.443449	0.0867404	0.173336	0.10129
CC_OL_023_D18	1765046	CC1G_14691T0	-0.056384	0.0945725	-0.49231	-0.290576	-0.186174	-0.17348
CC_OL_029_F05	1770245	CC1G_01458T0	-1.24225	-1.26861	-1.05195	-0.807373	-1.09255	-1.1471
CC_OL_027_E22	1769815	CC1G_01461T0	0.277376	0.0892554	-0.349258	-0.261338	-0.0609911	-0.0860411
CC_OL_028_O11	1761727	CC1G_01468T0	0.218549	0.562605	0.0843113	2.39694	0.815602	0.390577
CC_OL_032_F20	1767734	CC1G_13353T0	1.0089	1.15967	1.10141	0.630697	0.975171	1.05516
CC_OL_030_O19	1766756	CC1G_12562T0	-1.27242	-0.728767	-1.63645	-1.28703	-1.23117	-1.27973
CC_OL_028_A05	1761871	CC1G_12684T0	1.17369	0.623958	1.01077	0.626418	0.858709	0.818594
CC_OL_014_B23	1769057	CC1G_14513T0	0.013721	-0.468549	-0.0708877	0.0257953	-0.12498	-0.0285833
CC_OL_019_J08	1762152	CC1G_12783T0	-1.18691	-0.312103	-1.36342	-0.396794	-0.814807	-0.791852
CC_OL_020_G22	1766892	CC1G_12556T0	0.116538	0.355052	0.294774	0.264817	0.257795	0.279796
CC_OL_015_D01	1767512	CC1G_12555T0	0.655837	0.220314	-0.0661467	0.559464	0.342367	0.389889
CC_OL_010_L13	1772485	CC1G_12553T0	-0.573239	-0.296834	0.195492	0.264271	-0.102578	-0.0506709
CC_OL_026_E06	1766157	CC1G_12547T0	-0.233979	-0.92782	-2.17072	-1.67368	-1.25155	-1.30075
CC_OL_020_J24	1772640	CC1G_12546T0	-0.0663234	-0.663509	0.528338	0.0671364	-0.0335894	0.000406514
CC_OL_034_L10	1772443	CC1G_12549T0	0.321162	0.570986	-0.295004	-0.254809	0.0855838	0.0331765
CC_OL_029_E15	1766704	CC1G_12552T0	0.200889	-0.232695	0.285442	-0.47945	-0.0564535	-0.015903
CC_OL_024_F03	1765021	CC1G_12554T0	0.542236	0.316706	0.396662	0.689973	0.486394	0.469449
CC_OL_016_H11	1768378	CC1G_12685T0	-0.0129703	0.499906	-0.0498787	0.642684	0.269935	0.243468
CC_OL_011_A03	1762914	CC1G_00467T0	-0.0633988	0.239839	0.862325	0.538925	0.394423	0.389382
CC_OL_006_A14	1770315	CC1G_00466T0	0.212744	0.173158	-0.0461203	0.289838	0.157405	0.192951
CC_OL_002_N13	1765714	CC1G_00464T0	-0.00901749	-0.0936247	0.0407048	-0.279789	-0.0854315	-0.0513211
CC_OL_008_F02	1762167	CC1G_00463T0	1.36457	0.334387	0.723487	1.24022	0.915666	0.981854
CC_OL_005_M24	1770749	CC1G_00462T0	1.6614	1.33491	0.480795	0.830851	1.07699	1.08288
CC_OL_033_A08	1769515	CC1G_00461T0	-0.346204	-0.193154	0.0987372	0.340512	-0.0250274	-0.0472086
CC_OL_029_K03	1764684	CC1G_00460T0	0.363033	0.0559237	0.329265	0.3499	0.274531	0.339583
CC_OL_020_N19	1763619	CC1G_00458T0	-0.744212	-1.58965	-1.14984	-0.851797	-1.08387	-1.00082
CC_OL_030_B03	1761376	CC1G_00456T0	-0.363173	0.214696	-0.2813	0.179609	-0.062542	-0.0508457
CC_OL_017_O07	1767061	CC1G_00452T0	0.57007	0.175876	0.592167	0.654556	0.498167	0.581119
CC_OL_020_A06	1774263	CC1G_14661T0	-0.13938	-0.284061	-0.362268	0.189753	-0.148989	-0.211721
CC_OL_012_I02	1767711	CC1G_00448T0	-0.653591	-0.225789	0.0727046	-0.704894	-0.377892	-0.43969
CC_OL_025_K11	1761424	CC1G_00445T0	-0.887663	0.0189091	-0.20125	-1.25159	-0.580397	-0.544457
CC_OL_009_N12	1774737	CC1G_00444T0	-1.74243	-1.42498	-1.75687	-0.965069	-1.47234	-1.58371
CC_OL_021_M24	1772450	CC1G_14658T0	0.17883	-0.592594	0.150361	-0.00104055	-0.0661109	0.0746603
CC_OL_023_E04	1764594	CC1G_14657T0	-0.512608	-0.564699	-0.48097	-0.650073	-0.552088	-0.538653
CC_OL_026_C11	1773166	CC1G_00437T0	-0.402652	-1.07777	-0.148597	-0.654138	-0.570788	-0.528395
CC_OL_027_F16	1766117	CC1G_00433T0	-0.945067	-0.3492	-0.0900453	-0.313652	-0.424491	-0.331426
CC_OL_021_G06	1772056	CC1G_14656T0	-0.0821974	0.0181128	0.371918	-0.319961	-0.00303194	-0.0320423
CC_OL_018_F08	1764285	CC1G_00431T0	-0.141001	-0.131023	0.0545619	0.0281626	-0.047325	-0.0514302
CC_OL_009_E10	1767947	CC1G_00429T0	-0.0025084	-0.28196	0.640346	-0.466908	-0.0277577	-0.142234
CC_OL_029_J20	1763096	CC1G_00425T0	-0.229567	-1.37727	0.112092	0.274713	-0.305008	-0.0587377
CC_OL_033_I23	1774711	CC1G_00419T0	-0.278829	-0.397701	0.0733398	0.423377	-0.044953	-0.102744
CC_OL_034_B04	1767957	CC1G_00418T0	0.467521	0.450422	0.6681	0.371844	0.489472	0.458971
CC_OL_002_N15	1773385	CC1G_00417T0	0.521247	0.504218	0.370658	-0.0907139	0.326352	0.437438
CC_OL_026_O14	1766681	CC1G_00413T0	-0.149163	-0.167439	-0.295162	0.143351	-0.117104	-0.158301
CC_OL_033_N22	1767719	CC1G_00411T0	0.181786	0.318124	0.287558	0.566403	0.338468	0.302841
CC_OL_031_F04	1766257	CC1G_00408T0	0.504708	-0.272137	0.0111504	0.9598	0.30088	0.257929
CC_OL_028_G23	1771411	CC1G_14649T0	-1.36494	-0.720933	-0.786761	-1.52422	-1.09921	-1.07585
CC_OL_011_M13	1772469	CC1G_00399T0	-0.530351	-0.51762	-0.354428	-0.415407	-0.454452	-0.466513
CC_OL_014_G14	1770558	CC1G_00396T0	-0.435784	-0.474735	-0.598324	0.172544	-0.334075	-0.455259
CC_OL_010_K15	1762505	CC1G_14647T0	-0.774609	0.28216	-0.301539	0.157875	-0.159028	-0.0718317
CC_OL_016_H13	1769307	CC1G_00391T0	0.535469	0.749295	0.393777	0.824957	0.625875	0.642382
CC_OL_019_J18	1761241	CC1G_00388T0	-0.216648	-0.00990072	-0.219483	0.155209	-0.0727056	-0.113274
CC_OL_017_N21	1771101	CC1G_00386T0	0.158718	0.139363	0.381327	-0.215029	0.116094	0.14904
CC_OL_033_B03	1765261	CC1G_00384T0	1.09472	-0.165696	1.0583	0.426707	0.603508	0.742504
CC_OL_016_M17	1768059	CC1G_00379T0	-0.866988	-0.588727	-1.61146	-0.502121	-0.892323	-0.727857
CC_OL_008_F11	1769739	CC1G_00378T0	-0.287562	-0.211482	-0.0775225	-0.625043	-0.300402	-0.249522
CC_OL_007_I08	1763117	CC1G_00377T0	-0.681521	-0.572464	-0.224821	-0.147271	-0.406519	-0.398643
CC_OL_008_D23	1771798	CC1G_00376T0	0.104675	0.00228999	-0.590597	-0.368973	-0.213151	-0.183341
CC_OL_031_A08	1773274	CC1G_00368T0	0.006084	-0.101879	0.14584	0.371439	0.105371	0.0759619
CC_OL_014_C23	1762155	CC1G_00366T0	0.778823	0.891453	1.55999	1.79773	1.257	1.22572
CC_OL_006_M01	1769893	CC1G_00364T0	0.185543	-0.363573	0.109244	-0.355822	-0.106152	-0.123289
CC_OL_010_L14	1768323	CC1G_14736T0	0.443371	0.368641	0.2779	0.157754	0.311916	0.32327
CC_OL_007_D23	1764003	CC1G_00357T0	-0.0503554	0.69754	0.407538	0.275177	0.332475	0.341357
CC_OL_015_G21	1769418	CC1G_00345T0	-0.354983	-0.561891	-0.278716	-0.815317	-0.502727	-0.458437
CC_OL_017_H05	1767026	CC1G_14642T0	0.518218	0.575299	0.111364	-0.150133	0.263687	0.314791
CC_OL_027_K23	1766071	CC1G_00344T0	-0.464594	-0.438229	-0.326265	-0.285825	-0.378728	-0.382247
CC_OL_008_D08	1766090	CC1G_00342T0	4.26736	4.38944	1.28517	2.69563	3.1594	3.4815
CC_OL_021_I09	1763314	CC1G_00340T0	0.177013	-0.0474307	-0.347629	-0.451159	-0.167301	-0.19753
CC_OL_025_K18	1768212	CC1G_00337T0	-0.0143959	0.584511	-0.589797	-0.220205	-0.0599719	-0.117301
CC_OL_022_H04	1773262	CC1G_00336T0	0.61224	0.406769	0.116208	0.0676464	0.300716	0.261488
CC_OL_013_P09	1763215	CC1G_00330T0	-1.23623	-0.660278	0.416877	-0.850713	-0.582585	-0.755495
CC_OL_029_C14	1763370	CC1G_00328T0	-0.36313	-0.396166	0.0597255	-0.163423	-0.215748	-0.263276
CC_OL_033_M07	1771788	CC1G_00327T0	0.613669	0.393157	-0.0464541	-0.600082	0.0900726	0.173352
CC_OL_027_N08	1769940	CC1G_00326T0	-0.351963	-0.35161	0.459636	0.119201	-0.0311837	-0.116204
CC_OL_031_J23	1762033	CC1G_00325T0	0.255429	0.374696	0.141622	0.501533	0.31832	0.315063
CC_OL_027_G23	1761542	CC1G_00323T0	-0.0887868	0.197037	-0.920096	-0.933559	-0.436351	-0.504442
CC_OL_008_I06	1771931	CC1G_00322T0	0.126908	0.199153	0.72133	0.224201	0.317898	0.211677
CC_OL_028_C05	1773149	CC1G_00321T0	0.981649	0.662368	0.886593	0.84958	0.845047	0.868087
CC_OL_001_B20	1763411	CC1G_00319T0	-0.180857	-0.905404	0.148662	-0.208237	-0.286459	-0.194547
CC_OL_002_N17	1767584	CC1G_00317T0	-0.297981	-0.991207	0.428911	-0.0786186	-0.234724	-0.1883
CC_OL_024_C05	1774285	CC1G_00315T0	-0.0512074	0.570886	0.333173	0.128972	0.245456	0.231072
CC_OL_014_B02	1766180	CC1G_14632T0	-0.250297	0.125987	-0.310955	0.0724277	-0.0907094	-0.0889345
CC_OL_010_I22	1770211	CC1G_00311T0	-0.825308	0.445921	-0.296077	-0.156347	-0.207953	-0.226212
CC_OL_021_E04	1774554	CC1G_00308T0	-0.695816	-0.51892	-0.641424	-0.689118	-0.63632	-0.665271
CC_OL_022_P02	1773958	CC1G_14628T0	0.110568	0.230348	0.319171	0.325533	0.246405	0.274759
CC_OL_032_C15	1766811	CC1G_14627T0	0.108685	-0.182357	0.242362	0.312987	0.120419	0.175524
CC_OL_006_F15	1768499	CC1G_00306T0	1.39466	0.949898	0.408831	0.344704	0.774522	0.679364
CC_OL_010_H04	1771269	CC1G_00300T0	1.055	1.2635	1.02495	0.989006	1.08311	1.03998
CC_OL_002_N18	1766281	CC1G_00298T0	0.281162	-0.143443	-0.0298743	-0.151472	-0.010907	-0.0866587
CC_OL_008_H13	1770502	CC1G_00292T0	-0.211189	-0.25444	-0.360251	0.50841	-0.0793673	-0.232814
CC_OL_011_E04	1770812	CC1G_00287T0	0.889354	0.56985	0.72022	0.845682	0.756277	0.782951
CC_OL_034_M06	1763026	CC1G_00283T0	-0.506635	-0.553786	-0.301311	-0.514699	-0.469108	-0.510667
CC_OL_011_D18	1763075	CC1G_00282T0	0.194406	0.210721	-0.0602344	-0.197867	0.0367564	0.0670859
CC_OL_014_O01	1772732	CC1G_14623T0	-0.248092	-0.143059	0.995845	-0.175592	0.107275	-0.159325
CC_OL_009_B02	1763477	CC1G_00278T0	0.204717	-0.00051082	0.519639	-0.405249	0.0796489	0.102103
CC_OL_012_N22	1766987	CC1G_00276T0	-0.207329	0.565708	-0.531073	-2.02546	-0.549538	-0.369201
CC_OL_012_O16	1773519	CC1G_00274T0	-0.868845	-1.59357	-0.414754	-0.552321	-0.857372	-0.710583
CC_OL_008_C12	1762695	CC1G_00272T0	-0.227902	0.306073	-0.539235	-0.412267	-0.218333	-0.320084
CC_OL_020_D16	1771928	CC1G_00269T0	-0.478768	-0.278558	-0.341207	-0.19926	-0.324449	-0.309883
CC_OL_012_A04	1766676	CC1G_00267T0	0.196653	0.16363	0.705284	0.670599	0.434042	0.433626
CC_OL_031_M08	1766499	CC1G_00265T0	0.56759	1.04035	0.280322	-0.00752636	0.470183	0.423956
CC_OL_029_C03	1762446	CC1G_00264T0	-0.893104	-1.18939	-0.813796	-1.47736	-1.09341	-1.04125
CC_OL_005_D18	1767243	CC1G_00261T0	0.027928	0.0271152	0.325689	0.0842485	0.116245	0.0560883
CC_OL_019_A12	1774477	CC1G_00259T0	0.872203	-0.179547	0.879377	0.602186	0.543555	0.737195
CC_OL_020_A23	1763457	CC1G_14618T0	-0.0666043	-0.873342	-0.102124	0.188018	-0.213513	-0.084364
CC_OL_007_L14	1764297	CC1G_14618T0	0.0576634	0.237295	0.174795	-0.134061	0.0839228	0.116229
CC_OL_021_M11	1774269	CC1G_14617T0	0.281838	0.113645	0.151772	-0.250262	0.0742483	0.132708
CC_OL_023_L21	1763090	CC1G_00234T0	0.313173	-0.0642517	-0.83846	0.242456	-0.0867707	0.089102
CC_OL_028_F08	1769193	CC1G_00232T0	-0.743396	0.164774	-1.08051	-0.862079	-0.630304	-0.802737
CC_OL_034_L22	1772606	CC1G_00228T0	1.43464	2.20926	0.989725	1.10057	1.43355	1.26761
CC_OL_017_E23	1762783	CC1G_00222T0	0.0935088	0.34293	0.00925294	-0.104362	0.0853324	0.0513808
CC_OL_024_F04	1769800	CC1G_00220T0	-0.76318	0.0823919	-0.303964	0.260751	-0.181	-0.110786
CC_OL_027_E11	1772625	CC1G_00217T0	0.339908	0.182822	0.377144	0.293549	0.298356	0.316728
CC_OL_004_J03	1765008	CC1G_00215T0	-0.496866	-0.983832	-0.427735	-0.929341	-0.709444	-0.713103
CC_OL_001_B15	1764721	CC1G_00209T0	-1.06142	-1.72426	-0.334264	-0.152389	-0.818084	-0.697842
CC_OL_025_E10	1766691	CC1G_00207T0	0.210414	0.211998	0.291405	0.154104	0.21698	0.211206
CC_OL_006_L04	1773643	CC1G_14608T0	0.011401	-0.384417	-0.106896	-0.413997	-0.223477	-0.245657
CC_OL_005_E03	1762782	CC1G_00197T0	-0.321773	-0.485574	-0.38294	0.047911	-0.285594	-0.352356
CC_OL_034_C16	1768627	CC1G_00194T0	-0.649489	-0.286998	-0.371892	-0.128912	-0.359323	-0.329445
CC_OL_004_J04	1763717	CC1G_00193T0	0.226278	-0.532712	-0.0450473	-0.264756	-0.154059	-0.154902
CC_OL_027_N04	1773568	CC1G_00191T0	-0.573963	-1.10497	-0.321735	-0.601269	-0.650484	-0.587616
CC_OL_012_M13	1770008	CC1G_00190T0	0.204365	0.216147	0.468886	0.203062	0.273115	0.210256
CC_OL_027_A09	1769250	CC1G_00189T0	-0.138007	0.255886	0.565492	0.73628	0.354913	0.410689
CC_OL_013_N01	1764430	CC1G_14603T0	0.0847654	0.212162	0.213436	0.396322	0.226672	0.212799
CC_OL_010_B20	1770463	CC1G_00185T0	-0.0736797	-0.219193	-0.107765	-0.338204	-0.18471	-0.163479
CC_OL_030_E10	1768447	CC1G_00180T0	0.263878	-0.358992	1.00659	0.542867	0.363587	0.403372
CC_OL_013_J17	1773263	CC1G_00176T0	-0.649917	-0.769861	-0.227482	-0.373793	-0.505263	-0.511855
CC_OL_015_I14	1768989	CC1G_00165T0	-0.188439	0.286599	-0.201609	-0.0903489	-0.0484494	-0.139394
CC_OL_012_G19	1774718	CC1G_00163T0	0.998465	0.175586	0.355059	-0.17954	0.337393	0.265322
CC_OL_020_K04	1767079	CC1G_00159T0	-0.451422	-0.715418	-0.542528	-0.649987	-0.589839	-0.596257
CC_OL_023_N09	1762907	CC1G_00155T0	0.922052	0.770005	0.371638	-0.0580389	0.501414	0.570822
CC_OL_013_N16	1772847	CC1G_00153T0	0.27683	0.852696	0.117849	0.4627	0.427519	0.369765
CC_OL_016_O10	1771541	CC1G_00149T0	-0.340348	0.243506	-0.125679	-0.390878	-0.15335	-0.233014
CC_OL_002_N21	1764622	CC1G_00147T0	0.077296	0.327718	0.348809	0.410466	0.291072	0.338263
CC_OL_024_E18	1767820	CC1G_14592T0	0.786701	0.315508	2.84148	0.546528	1.12256	0.666615
CC_OL_009_N04	1774513	CC1G_00134T0	-0.234608	-0.052481	-0.367349	-0.710946	-0.341346	-0.300979
CC_OL_017_B03	1761646	CC1G_00131T0	4.16869	3.98275	2.20769	2.2094	3.14213	3.09607
CC_OL_029_J07	1774602	CC1G_00123T0	0.0230968	0.120847	-0.0311581	-0.0986025	0.00354582	-0.00403066
CC_OL_011_A17	1773126	CC1G_00120T0	-1.34978	-1.75644	-0.478808	-0.489548	-1.01864	-0.919664
CC_OL_026_P16	1769341	CC1G_14588T0	-0.266494	0.270042	-0.32985	0.306486	-0.00495396	0.00177407
CC_OL_009_J20	1766498	CC1G_00114T0	-0.790945	-0.548904	-0.135633	-0.154021	-0.407376	-0.351462
CC_OL_024_O07	1764081	CC1G_00110T0	0.497012	0.0460928	0.608713	-0.187274	0.241136	0.271552
CC_OL_018_B10	1762333	CC1G_00108T0	-0.904363	-0.813381	-0.454531	-0.147525	-0.57995	-0.633956
CC_OL_020_E03	1770943	CC1G_00107T0	0.291664	0.105367	0.486601	-0.175173	0.177115	0.198516
CC_OL_031_O08	1762874	CC1G_00104T0	-1.11777	-0.413833	-0.91778	-0.484565	-0.733488	-0.701173
CC_OL_009_B08	1766980	CC1G_00101T0	0.228499	0.358609	0.112221	0.304422	0.250938	0.26646
CC_OL_015_I12	1766839	CC1G_00098T0	1.2511	1.04175	1.0551	1.57618	1.23103	1.1531
CC_OL_002_N22	1774653	CC1G_00095T0	-1.11874	-1.86153	-0.957825	-0.708185	-1.16157	-1.03828
CC_OL_018_K08	1774367	CC1G_00093T0	-0.0917728	0.172508	0.531499	0.503304	0.278884	0.337906
CC_OL_023_G05	1771089	CC1G_00087T0	0.662875	0.669608	0.612356	0.20725	0.538022	0.637615
CC_OL_002_N23	1761507	CC1G_00086T0	0.227593	-0.23002	-0.0315359	-0.444208	-0.119543	-0.130778
CC_OL_020_E14	1772300	CC1G_00082T0	2.80867	1.99953	1.56773	3.12188	2.37445	2.4041
CC_OL_011_N02	1765929	CC1G_14604T0	0.00606783	-0.30622	-0.111198	-0.211751	-0.155775	-0.161475
CC_OL_027_I21	1773279	CC1G_09837T0	-0.149693	-0.308173	-0.350306	-0.0420734	-0.212562	-0.228933
CC_OL_027_B12	1762394	CC1G_00079T0	-0.404616	0.455307	-0.464423	-0.820248	-0.308495	-0.434519
CC_OL_024_O05	1774826	CC1G_00076T0	-0.381946	-0.448884	-0.0885916	-0.374548	-0.323492	-0.378247
CC_OL_030_D07	1772724	CC1G_00072T0	0.0134654	-0.0498863	-0.237521	0.21213	-0.0154529	-0.0182105
CC_OL_009_H10	1763447	CC1G_00071T0	0.223495	-0.399253	-0.431419	-0.146261	-0.188359	-0.272757
CC_OL_013_I17	1768976	CC1G_00070T0	1.01651	0.2507	1.09303	1.0463	0.851637	1.03141
CC_OL_005_M08	1767669	CC1G_00069T0	-0.629715	-0.786392	-0.892341	-0.813893	-0.780585	-0.800142
CC_OL_016_M01	1770162	CC1G_14583T0	0.551019	-0.0513793	0.253662	-0.401522	0.087945	0.101141
CC_OL_021_M15	1773330	CC1G_00066T0	0.153749	-0.0168525	-0.668867	-0.538237	-0.267552	-0.277545
CC_OL_016_B17	1770082	CC1G_00065T0	0.425463	0.49171	-0.0798687	0.375639	0.303236	0.400551
CC_OL_008_K09	1775004	CC1G_00063T0	-0.530079	-0.40995	-0.285953	-0.0843189	-0.327575	-0.347951
CC_OL_013_O20	1768370	CC1G_00061T0	0.044228	0.209774	-0.107862	-0.112397	0.00843576	-0.0318169
CC_OL_026_E09	1769907	CC1G_14581T0	-0.00484534	0.177432	-0.100925	-0.229942	-0.03957	-0.0528851
CC_OL_005_E19	1774588	CC1G_00058T0	0.0331296	-0.129321	0.176327	-0.140274	-0.0150345	-0.0480957
CC_OL_019_L04	1774329	CC1G_00054T0	-0.155236	-0.352632	-0.292366	-0.606572	-0.351701	-0.322499
CC_OL_013_G16	1773289	CC1G_00048T0	0.133477	0.244096	1.04189	0.274963	0.423606	0.25953
CC_OL_008_A24	1769207	CC1G_00040T0	0.800424	0.298443	0.611095	0.791534	0.625374	0.701314
CC_OL_006_K05	1763992	CC1G_00037T0	-0.701941	-0.734739	-1.1901	-0.819001	-0.861444	-0.77687
CC_OL_021_H21	1763697	CC1G_00033T0	-0.730247	-0.841754	-0.588478	-0.845085	-0.751391	-0.786001
CC_OL_021_I16	1763732	CC1G_00028T0	-0.289846	-0.165129	0.083201	-0.183729	-0.138876	-0.174429
CC_OL_006_J13	1767718	CC1G_00025T0	0.330524	0.441416	0.482046	0.354959	0.402236	0.398187
CC_OL_006_L19	1772102	CC1G_00021T0	1.93401	1.47796	0.386228	0.442744	1.06023	0.960351
CC_OL_007_A19	1773306	CC1G_00019T0	2.62098	4.25804	5.64212	6.34648	4.7169	4.95008
CC_OL_002_O01	1764481	CC1G_00016T0	-0.469741	-1.04266	-0.278833	-0.236415	-0.506912	-0.374287
CC_OL_008_B19	1763313	CC1G_00011T0	-0.152237	-0.167794	-0.0974092	-0.20443	-0.155468	-0.160016
CC_OL_017_I03	1772310	CC1G_11883T0	0.57316	0.057994	0.680101	0.502639	0.453473	0.537899
CC_OL_018_M14	1774396	CC1G_11343T0	-0.0938579	0.25178	0.232595	-0.0383078	0.0880525	0.0971437
CC_OL_015_G23	1774661	CC1G_03609T0	0.239567	0.403194	0.217604	0.0769907	0.234339	0.228586
CC_OL_030_G24	1771369	CC1G_00014T0	0.524951	0.902524	0.465979	1.55219	0.861411	0.713738
CC_OL_021_P10	1771313	CC1G_00015T0	0.128801	0.310593	-0.796616	0.852545	0.123831	0.219697
CC_OL_033_N14	1762050	CC1G_00020T0	0.0791332	0.620783	-0.247468	0.0518052	0.126063	0.0654692
CC_OL_015_N04	1770212	CC1G_00022T0	-0.00474231	-0.090435	0.06297	-0.143072	-0.0438197	-0.0475887
CC_OL_014_A09	1765567	CC1G_00024T0	0.551545	0.200882	0.456674	0.409158	0.404565	0.432916
CC_OL_025_E15	1763770	CC1G_00032T0	0.807355	0.258921	0.404266	0.663676	0.533555	0.533971
CC_OL_014_K13	1764678	CC1G_00034T0	-0.427969	-0.63891	-0.653038	-1.0122	-0.683028	-0.645974
CC_OL_002_O02	1771753	CC1G_00036T0	-0.00335762	-0.138324	-0.407678	-0.108966	-0.164581	-0.123645
CC_OL_022_A01	1768145	CC1G_00038T0	1.46569	0.854304	0.705663	1.27328	1.07473	1.06379
CC_OL_017_D11	1767886	CC1G_00041T0	0.413987	0.297438	0.57074	1.27322	0.638847	0.492363
CC_OL_018_J19	1774902	CC1G_14580T0	-0.305918	0.331697	0.0333322	-0.174741	-0.0289076	-0.0707044
CC_OL_011_H11	1774843	CC1G_00049T0	0.112686	-0.12504	-0.462753	0.0383291	-0.109194	-0.0433557
CC_OL_022_N04	1767738	CC1G_00050T0	-0.531003	-1.31733	-0.211249	-0.441942	-0.62538	-0.486473
CC_OL_015_A03	1774175	CC1G_00051T0	0.230183	-0.178777	0.323243	0.395666	0.192579	0.276713
CC_OL_028_D03	1771598	CC1G_00053T0	-0.967658	-0.923482	0.330523	-0.346379	-0.476749	-0.634931
CC_OL_017_C03	1761988	CC1G_00055T0	0.691896	0.919508	0.597662	0.732095	0.73529	0.711995
CC_OL_017_G06	1770851	CC1G_00057T0	-0.396799	-0.360468	0.452758	-0.512807	-0.204329	-0.378633
CC_OL_017_B20	1766990	CC1G_00068T0	-0.499432	-0.548822	-0.93212	-0.976441	-0.739204	-0.740471
CC_OL_019_D24	1764588	CC1G_00075T0	0.435288	0.764202	0.174754	0.613211	0.496864	0.524249
CC_OL_012_D04	1772786	CC1G_00077T0	-0.503896	0.215972	0.128334	0.451386	0.0729491	0.172153
CC_OL_007_O18	1764749	CC1G_00078T0	-0.608515	-0.197995	0.234327	-0.632623	-0.301202	-0.403255
CC_OL_029_F10	1761774	CC1G_00081T0	1.97981	2.57146	1.14552	1.64983	1.83666	1.81482
CC_OL_019_G22	1767847	CC1G_00083T0	0.450135	0.409937	0.13075	0.322531	0.328338	0.366234
CC_OL_016_L02	1772614	CC1G_00085T0	-0.0888501	-0.0106773	0.0277899	-0.0791241	-0.0377154	-0.0449007
CC_OL_018_M09	1773477	CC1G_14585T0	-0.519367	-1.29337	-0.0746296	-0.486365	-0.593432	-0.502866
CC_OL_024_K15	1769111	CC1G_14586T0	0.201283	-0.353904	-0.187406	0.277832	-0.0155487	0.00693836
CC_OL_011_M04	1771388	CC1G_00089T0	0.937757	0.944933	1.27311	0.271954	0.856939	0.941345
CC_OL_011_O22	1762565	CC1G_00091T0	0.926654	0.552298	0.858016	-0.0650321	0.567984	0.705157
CC_OL_021_B02	1769338	CC1G_00092T0	-0.105808	-0.530089	0.680781	-0.0727593	-0.0069687	-0.0892836
CC_OL_009_A13	1770468	CC1G_00094T0	0.184486	0.00063487	0.673331	0.185664	0.261029	0.185075
CC_OL_006_O02	1770166	CC1G_00096T0	-0.329833	-0.475087	-1.40936	-0.952487	-0.791692	-0.713787
CC_OL_004_H01	1764742	CC1G_00100T0	-0.753766	-1.01181	-0.473666	-1.27788	-0.87928	-0.882789
CC_OL_027_L02	1772861	CC1G_00103T0	-0.311447	0.274718	-0.0726787	-0.163556	-0.068241	-0.118118
CC_OL_010_A13	1765206	CC1G_00106T0	0.467504	0.223022	-0.0111251	-0.135913	0.135872	0.105949
CC_OL_014_I11	1774495	CC1G_00109T0	0.333579	0.445551	-0.292846	0.217027	0.175828	0.275303
CC_OL_008_F01	1772476	CC1G_00112T0	0.523586	0.187899	0.28097	0.523536	0.378998	0.402253
CC_OL_007_J10	1768513	CC1G_14587T0	-0.214097	-0.161613	-0.067541	-0.303951	-0.186801	-0.187855
CC_OL_014_O10	1773255	CC1G_00118T0	0.225101	0.194479	0.359677	0.434686	0.303486	0.292389
CC_OL_016_G23	1768043	CC1G_00121T0	0.642846	0.155449	-0.0652093	-0.0402574	0.173207	0.057596
CC_OL_033_E10	1770396	CC1G_00124T0	0.301449	0.592311	1.05717	0.704327	0.663815	0.648319
CC_OL_032_M07	1769137	CC1G_00125T0	-0.474663	-0.386549	0.151628	0.0354789	-0.168526	-0.175535
CC_OL_028_O15	1768031	CC1G_00127T0	-0.0747091	-0.75453	-0.560564	-0.283957	-0.41844	-0.422261
CC_OL_012_M16	1766812	CC1G_00129T0	0.0214041	-0.278515	-0.122473	-0.714476	-0.273515	-0.200494
CC_OL_023_C16	1761327	CC1G_00130T0	-0.628885	-0.682886	-0.385179	-0.33725	-0.50855	-0.507032
CC_OL_014_D08	1772697	CC1G_14591T0	-0.416109	0.0482642	-0.257359	-0.241992	-0.216799	-0.249675
CC_OL_002_O04	1762917	CC1G_14591T0	-0.601271	-0.93171	-0.173043	-0.395915	-0.525485	-0.498593
CC_OL_017_J22	1764627	CC1G_00136T0	0.114769	-0.19195	-0.238057	-0.873804	-0.29726	-0.215003
CC_OL_027_J12	1762853	CC1G_00138T0	0.592829	0.631208	0.532265	1.05564	0.702985	0.612018
CC_OL_009_C16	1762077	CC1G_14594T0	0.130628	0.387549	0.288308	0.130127	0.234153	0.209468
CC_OL_034_G19	1771296	CC1G_14595T0	-0.48185	-0.246464	-0.216525	0.222709	-0.180533	-0.231495
CC_OL_032_K19	1768461	CC1G_00145T0	-0.515587	-0.700704	0.0159855	-0.341344	-0.385412	-0.428465
CC_OL_028_M11	1765057	CC1G_00146T0	-0.0951032	0.3091	-0.0722979	-0.203079	-0.0153451	-0.0837006
CC_OL_027_G03	1772926	CC1G_00148T0	-0.57176	-0.781162	-0.53202	-0.411156	-0.574024	-0.55189
CC_OL_029_E12	1768578	CC1G_00150T0	0.0263642	0.988732	-0.349649	0.22914	0.223647	0.127752
CC_OL_015_L01	1772032	CC1G_00151T0	0.544982	-0.453442	-0.327268	0.0745555	-0.0402933	-0.126356
CC_OL_026_O21	1764524	CC1G_00154T0	0.954306	1.27364	0.689855	0.54473	0.865632	0.82208
CC_OL_005_J20	1771060	CC1G_00156T0	-0.766724	-0.411167	0.155987	0.0205513	-0.250338	-0.195308
CC_OL_029_C18	1771563	CC1G_00158T0	-2.16937	-1.87456	-1.85263	-1.87191	-1.94212	-1.87324
CC_OL_028_C14	1765499	CC1G_00166T0	-0.951197	-0.581776		-1.47185	-0.751205	-0.951197
CC_OL_022_M11	1761540	CC1G_14600T0	-0.425756	0.518067	-0.311297	-0.40717	-0.156539	-0.359234
CC_OL_016_K12	1762923	CC1G_00171T0	-0.0507372	-0.24406	-0.00565551	0.105089	-0.0488409	-0.0281964
CC_OL_002_O07	1765277	CC1G_00173T0	0.0842204	-0.528018	0.267612	-0.43835	-0.153634	-0.177065
CC_OL_027_M02	1766122	CC1G_00177T0	0.177402	-0.714055	0.239235	-0.824936	-0.280589	-0.268327
CC_OL_025_P10	1773748	CC1G_00179T0	1.36529	0.961707	0.512297	1.37325	1.05314	1.1635
CC_OL_019_N02	1768459	CC1G_00181T0	0.368112	0.281272	0.23133	0.217198	0.274478	0.256301
CC_OL_004_H02	1768204	CC1G_00182T0	-0.36688	-0.0978514	-0.0757622	-0.250376	-0.197717	-0.174114
CC_OL_002_O08	1766805	CC1G_00183T0	-0.459131	-1.00682	0.152428	-0.0340299	-0.336888	-0.24658
CC_OL_018_D11	1771947	CC1G_00184T0	0.470163	0.148803	0.118679	0.447175	0.296205	0.297989
CC_OL_013_J24	1765304	CC1G_00187T0	0.45891	-0.0765176	0.57156	0.832082	0.446508	0.515235
CC_OL_012_F09	1763327	CC1G_00190T0	0.134124	-0.119869	0.159124	-0.259325	-0.0214864	0.00712752
CC_OL_031_C21	1763600	CC1G_00192T0	0.122875	-0.095077	-0.127232	0.0562269	-0.0108017	-0.019425
CC_OL_023_L06	1769074	CC1G_00196T0	-0.259257	-0.364551	0.235196	-0.298696	-0.171827	-0.278977
CC_OL_030_E02	1772173	CC1G_14606T0	-0.832341	-0.528194	-0.222116	-1.60905	-0.797925	-0.680268
CC_OL_005_F08	1765653	CC1G_00199T0	-0.0302384	0.119702	-0.828753	-0.470637	-0.302482	-0.250438
CC_OL_027_D23	1772809	CC1G_00201T0	0.191944	0.435222	-0.17273	0.164969	0.154851	0.178456
CC_OL_013_C04	1769523	CC1G_00203T0	-0.507174	0.0146347	-0.125186	0.0827364	-0.133747	-0.0552759
CC_OL_012_H20	1769290	CC1G_00206T0	0.368266	0.465443	-0.201034	-0.564176	0.017125	0.0836161
CC_OL_018_J06	1773216	CC1G_00210T0	-0.985852	-0.460608	-0.00276488	-0.134966	-0.396048	-0.297787
CC_OL_009_M01	1773909	CC1G_14610T0	-0.0431563	0.0132269	0.143794	0.396585	0.127612	0.0785105
CC_OL_019_A01	1771277	CC1G_00216T0	0.127863	0.276858	0.353299	0.18931	0.236832	0.233084
CC_OL_018_A20	1766692	CC1G_00218T0	0.406791	0.184566	-0.453521	-0.190316	-0.01312	-0.00287504
CC_OL_034_B15	1767541	CC1G_14611T0	-0.607969	-0.621277	-0.105007	-0.38842	-0.430668	-0.498194
CC_OL_022_P07	1774983	CC1G_14612T0	-2.80898	-2.34828	-3.24124	-4.14333	-3.13546	-3.02511
CC_OL_005_D12	1767639	CC1G_00221T0	-1.54849	-1.39831	-4.59873	-1.71937	-2.31622	-1.63393
CC_OL_008_G22	1764949	CC1G_00223T0	-0.128944	-0.223153	-0.0720795	1.18287	0.189673	-0.100512
CC_OL_015_I04	1767926	CC1G_14613T0	-0.43163	-0.282849	0.271434	0.330921	-0.0280311	-0.00570767
CC_OL_006_B13	1767691	CC1G_14614T0	-0.248886	-0.580396	-0.119946	0.0264508	-0.230694	-0.184416
CC_OL_017_J12	1761296	CC1G_00225T0	-0.181906	0.264704	0.108054	-0.356993	-0.0415352	-0.0369262
CC_OL_025_C16	1767692	CC1G_00229T0	-0.514222	-0.462734	-0.0463684	-0.0994154	-0.280685	-0.281075
CC_OL_016_K14	1766161	CC1G_00233T0	0.515305	0.990509	0.786619	-0.0183182	0.568529	0.650962
CC_OL_014_A15	1765177	CC1G_00236T0	0.363398	-0.0911358	0.461286	0.100442	0.208498	0.23192
CC_OL_034_A16	1773867	CC1G_14616T0	-0.286363	-0.245361	-0.4834	-0.363937	-0.344765	-0.32515
CC_OL_031_O11	1772259	CC1G_00242T0	-0.594599	-0.508395	-0.417283	-0.548482	-0.51719	-0.528439
CC_OL_017_B10	1773812	CC1G_00245T0	0.029172	0.196511	0.321316	0.539599	0.271649	0.258913
CC_OL_008_G20	1773989	CC1G_00250T0	-0.0643551	-0.101022	0.567251	-0.396854	0.00125489	-0.0826883
CC_OL_017_J17	1773573	CC1G_14619T0	0.446675	-0.11881	-0.258193	0.304197	0.0934672	0.0926931
CC_OL_004_B20	1773266	CC1G_00255T0	1.42358	1.91695	0.456509	-0.109013	0.922006	0.940043
CC_OL_027_M05	1763562	CC1G_00257T0	1.47249	-0.0371952	0.928428	0.203762	0.641872	0.566095
CC_OL_018_L14	1765128	CC1G_00258T0	0.950341	0.244159	0.737923	0.339266	0.567922	0.538594
CC_OL_006_I09	1771099	CC1G_00263T0	0.23543	-0.0694688	-0.140936	0.300398	0.0813556	0.0829805
CC_OL_026_C19	1764065	CC1G_00266T0	1.67429	0.730722	1.00292	0.519454	0.981846	0.866822
CC_OL_012_L24	1767433	CC1G_14620T0	0.0441367	-0.638055	-0.567257	-1.0602	-0.555344	-0.602656
CC_OL_029_P18	1764784	CC1G_00268T0	0.423973	0.758815	0.290507	-0.453687	0.254902	0.35724
CC_OL_002_O13	1768096	CC1G_00270T0	-0.610144	-0.646986	-0.492433	-0.667967	-0.604383	-0.628565
CC_OL_021_O04	1762616	CC1G_00273T0	0.215563	0.610747	0.606693	0.312633	0.436409	0.459663
CC_OL_027_F18	1770654	CC1G_00275T0	0.403821	0.635712	-0.052093	0.930383	0.479456	0.519767
CC_OL_028_K04	1772718	CC1G_00277T0	-0.276988	-0.185559	-0.338768	-0.32912	-0.282609	-0.303054
CC_OL_005_C18	1766979	CC1G_00279T0	-0.667809	-1.15412	-0.695656	-0.84574	-0.840832	-0.770698
CC_OL_002_O14	1762751	CC1G_00284T0	0.183184	-0.502954	-0.772904	-0.343124	-0.358949	-0.423039
CC_OL_004_H04	1767361	CC1G_00289T0	0.127785	0.749483	-0.015499	0.228035	0.272451	0.17791
CC_OL_019_B18	1763097	CC1G_14624T0	0.34559	-0.234436	-0.703073	-0.352498	-0.236104	-0.293467
CC_OL_033_N15	1767909	CC1G_14625T0	-0.562512	-0.657617	-0.626829	-0.500063	-0.586755	-0.594671
CC_OL_032_O03	1772214	CC1G_00291T0	-0.435395	-0.346025	-0.127926	-0.370623	-0.319992	-0.358324
CC_OL_010_P19	1771105	CC1G_00296T0	-0.78262	-0.991854	-1.22568	-0.812086	-0.95306	-0.90197
CC_OL_006_C16	1761417	CC1G_00297T0	-0.361361	-0.173591	-0.571771	-0.850954	-0.489419	-0.466566
CC_OL_029_N21	1766440	CC1G_00299T0	0.92661	0.519217	0.882633	0.891519	0.804995	0.887076
CC_OL_011_G19	1766895	CC1G_00303T0	-1.12204	-0.342609	-0.854409	0.00564758	-0.578353	-0.598509
CC_OL_026_P05	1766569	CC1G_00304T0	-0.311116	0.440643	-1.02186	-0.454743	-0.336768	-0.382929
CC_OL_002_O16	1766007	CC1G_00312T0	-0.0117449	-0.27624	0.177012	-0.353161	-0.116034	-0.143992
CC_OL_005_O21	1763487	CC1G_14634T0	0.0801752	0.0887595	0.0120708	-0.1712	0.00245144	0.046123
CC_OL_001_A21	1769917	CC1G_00324T0	-1.13215	-2.49132	-1.1107	-1.31946	-1.51341	-1.2258
CC_OL_004_H03	1766205	CC1G_00329T0	0.181673	-0.348775	-0.151955	-0.0945297	-0.103397	-0.123242
CC_OL_002_O17	1764432	CC1G_00332T0	-2.71445	-2.21372	-1.87479	-1.26431	-2.01682	-2.04425
CC_OL_032_N07	1768454	CC1G_14636T0	2.33765	0.954679	0.354414	0.394645	1.01035	0.674662
CC_OL_012_E06	1767880	CC1G_14638T0	-0.137342	0.21	0.279737	-0.343978	0.00210433	0.0363289
CC_OL_019_L10	1768635	CC1G_14639T0	0.283681	0.754757	0.0092739	0.782885	0.457649	0.519219
CC_OL_026_F03	1767898	CC1G_14640T0	0.545524	0.225634	0.945588	0.0314286	0.437044	0.385579
CC_OL_017_J10	1761662	CC1G_14641T0	-0.513704	-0.428676	0.191131	-0.156471	-0.22693	-0.292573
CC_OL_006_L02	1769989	CC1G_00346T0	0.220135	-0.379255	0.0342939	-0.292637	-0.104366	-0.129171
CC_OL_007_B01	1770788	CC1G_00348T0	0.166573	-0.122396	-0.0553596	-0.158426	-0.0424024	-0.0888779
CC_OL_006_J01	1762873	CC1G_00349T0	-0.181464	-0.430967	0.212671	0.149535	-0.0625563	-0.0159647
CC_OL_002_O18	1770451	CC1G_00350T0	-1.13694	-1.52854	-0.75207	-0.816237	-1.05845	-0.976588
CC_OL_002_O19	1766977	CC1G_00351T0	0.930502	1.59002	1.57091	0.86398	1.23885	1.25071
CC_OL_005_B03	1772309	CC1G_00359T0	-0.665734	-0.861993	-1.13014	-0.815508	-0.868344	-0.83875
CC_OL_023_I20	1762742	CC1G_00360T0	0.114703	0.121338	-0.0233642	-0.217821	-0.00128618	0.0456692
CC_OL_019_I20	1763424	CC1G_00361T0	1.84394	1.33181	1.59325	0.979158	1.43704	1.46253
CC_OL_002_O21	1768735	CC1G_00362T0	-0.878802	-0.665446	-0.134675	-0.153649	-0.458143	-0.409547
CC_OL_027_J13	1769391	CC1G_00365T0	1.14438	1.11545	0.0431915	-0.414424	0.47215	0.579323
CC_OL_002_O22	1761773	CC1G_00367T0	0.571915	0.778366	0.566273	-0.0480258	0.467132	0.569094
CC_OL_025_A20	1774797	CC1G_00369T0	0.0105395	-0.0488046	-0.209882	0.188987	-0.0147899	-0.0191325
CC_OL_018_F11	1769005	CC1G_00370T0	-0.519329	-0.429596	-0.111644	-0.535697	-0.399066	-0.474463
CC_OL_026_D10	1773045	CC1G_00372T0	0.214101	-0.18359	0.220958	0.335062	0.146633	0.21753
CC_OL_010_F01	1773644	CC1G_00380T0	0.235328	0.232289	0.228465	0.30046	0.249136	0.233809
CC_OL_026_A08	1770581	CC1G_00382T0	-0.528606	-0.466285	0.434297	0.336543	-0.0560129	-0.064871
CC_OL_011_I04	1771322	CC1G_00383T0	0.218163	-0.159857	0.050497	0.0202899	0.0322732	0.0353934
CC_OL_018_A02	1764898	CC1G_00385T0	0.00901095	-0.0917331	-0.165226	-0.145446	-0.0983486	-0.11859
CC_OL_021_H15	1769456	CC1G_00387T0	0.259495	-0.120708	0.807287	0.420093	0.341542	0.339794
CC_OL_016_I04	1771008	CC1G_00389T0	0.537393	0.276915	0.669439	0.00979413	0.373385	0.407154
CC_OL_034_F05	1770041	CC1G_00390T0	0.929059	0.512679	0.89004	0.514509	0.711572	0.702275
CC_OL_002_P01	1774854	CC1G_00395T0	-0.475896	-0.939483	-0.125541	-0.43273	-0.493413	-0.454313
CC_OL_026_D11	1766537	CC1G_00401T0	-0.407239	0.241689	-0.821921	-0.380178	-0.341912	-0.393708
CC_OL_027_K19	1763628	CC1G_00405T0	0.136564	-0.289862	0.49618	-0.514186	-0.0428261	-0.0766493
CC_OL_027_A22	1770100	CC1G_00406T0	-0.342427	-0.234966	-0.394847	-0.439152	-0.352848	-0.368637
CC_OL_009_F13	1774312	CC1G_00407T0	-1.74739	-1.7929	-1.74931	-2.16821	-1.86445	-1.7711
CC_OL_023_N24	1766667	CC1G_00409T0	-1.42248	-2.0506	-0.00567318	-0.359363	-0.959531	-0.890923
CC_OL_015_F16	1766013	CC1G_00410T0	-1.50706	-1.11374	-1.01918	-1.08961	-1.1824	-1.10168
CC_OL_002_P03	1775015	CC1G_00412T0	-0.0624373	-0.266197	-0.00447519	-0.121355	-0.113616	-0.0918961
CC_OL_008_E02	1773019	CC1G_00414T0	-0.0947095	-0.107639	-0.328537	-0.0478891	-0.144694	-0.101174
CC_OL_011_C19	1771666	CC1G_14654T0	1.12291	0.0897808	0.200551	-0.128344	0.321225	0.145166
CC_OL_013_J21	1762206	CC1G_00416T0	-0.728917	-1.23088	-0.169281	-0.42431	-0.638347	-0.576613
CC_OL_029_H22	1762139	CC1G_00418T0	0.419876	0.657948	-0.45924	0.242371	0.215239	0.331123
CC_OL_021_L06	1764525	CC1G_00420T0	0.755345	0.621135	0.643347	0.372301	0.598032	0.632241
CC_OL_028_P12	1770579	CC1G_00423T0	-0.0471304	0.248429	0.456703	-0.79857	-0.035142	0.100649
CC_OL_014_B19	1767221	CC1G_00424T0	0.492962	-0.144592	0.0964398	-0.341632	0.0257945	-0.0240761
CC_OL_005_P16	1767625	CC1G_00427T0	-1.31444	-0.682591	-1.57785	-0.738764	-1.07841	-1.0266
CC_OL_012_K21	1764000	CC1G_00430T0	-0.4273	0.34299	-0.391568	-0.283481	-0.18984	-0.337525
CC_OL_019_N07	1774295	CC1G_14655T0	-0.220524	-0.00458136	-0.0581865	0.0556361	-0.0569139	-0.0313839
CC_OL_016_I06	1764103	CC1G_14656T0	-0.263336	-0.240242	0.103451	0.0942128	-0.0764785	-0.0730147
CC_OL_002_P04	1768005	CC1G_00435T0	-0.748034	-0.840244	-0.520575	-0.92297	-0.757956	-0.794139
CC_OL_030_O23	1767856	CC1G_00436T0	0.592078	1.15243	0.396925	0.743731	0.72129	0.667904
CC_OL_011_G10	1764221	CC1G_00439T0	-0.557194	-1.39781	-1.01893	-0.955423	-0.982339	-0.987177
CC_OL_011_F20	1774775	CC1G_00440T0	-0.330575	-0.299446	-0.028985	-0.209436	-0.217111	-0.254441
CC_OL_012_J19	1772695	CC1G_00441T0	0.863922	1.42196	1.11106	1.43872	1.20891	1.26651
CC_OL_032_J15	1763150	CC1G_00446T0	0.363244	1.10371	0.288468	-0.713408	0.260504	0.325856
CC_OL_020_E18	1772324	CC1G_00447T0	-0.358395	0.0714453	-0.330616	-0.17203	-0.197399	-0.251323
CC_OL_008_A06	1764767	CC1G_00449T0	0.120081	0.230553	-0.0728576	0.0634811	0.0853143	0.0917809
CC_OL_010_B14	1762939	CC1G_00451T0	2.51761	1.9967	1.85476	0.404611	1.69342	1.92573
CC_OL_019_C02	1770912	CC1G_00453T0	-0.236673	0.41376	-0.787264	-0.35902	-0.242299	-0.297846
CC_OL_013_C09	1765522	CC1G_00454T0	-0.963663	-0.790126	-0.490024	-0.183822	-0.606909	-0.640075
CC_OL_011_I10	1764885	CC1G_00459T0	0.23196	0.397799	0.441075	-0.150127	0.230177	0.314879
CC_OL_026_A24	1765998	CC1G_00465T0	-0.362122	-0.728532	-0.0786142	-0.31425	-0.37088	-0.338186
CC_OL_016_N07	1767767	CC1G_00469T0	0.930395	1.80077	0.191934	0.680051	0.900787	0.805223
CC_OL_005_D08	1771310	CC1G_00470T0	-0.584414	0.729554	-1.68531	-1.08878	-0.657239	-0.836598
CC_OL_015_E19	1762896	CC1G_10586T0	-0.607431	-0.316892	-0.432629	-0.326249	-0.4208	-0.379439
CC_OL_018_K14	1764455	CC1G_10585T0	-0.328807	0.152198	-0.794711	-0.374472	-0.336448	-0.351639
CC_OL_034_E22	1767694	CC1G_10579T0	1.67787	1.65056	1.17488	1.09129	1.39865	1.41272
CC_OL_009_A14	1773808	CC1G_10577T0	-0.0138756	-0.110435	-0.751285	0.307117	-0.14212	-0.0621554
CC_OL_018_L19	1762066	CC1G_10571T0	-0.325698	-0.103821	-0.234956	-0.249302	-0.228444	-0.242129
CC_OL_033_O15	1768173	CC1G_10570T0	0.0122718	-0.449957	0.203581	-0.0633176	-0.0743555	-0.0255229
CC_OL_018_A14	1772540	CC1G_13843T0	0.573722	0.303805	0.332592	0.744931	0.488762	0.453157
CC_OL_018_M24	1767798	CC1G_13840T0	-0.169794	-0.298975	-0.0688998	0.0578812	-0.119947	-0.119347
CC_OL_005_D21	1769216	CC1G_13839T0	0.26604	-0.065781	0.108717	-1.07962	-0.192661	0.0214679
CC_OL_014_D17	1762965	CC1G_10553T0	0.0200309	-0.497952	0.647609	-0.0554332	0.0285637	-0.0177012
CC_OL_027_H22	1771111	CC1G_10555T0	0.268222	0.376827	-0.137357	0.150989	0.16467	0.209606
CC_OL_011_N14	1764731	CC1G_10556T0	0.173808	0.158303	0.28332	0.453918	0.267337	0.228564
CC_OL_011_K14	1773171	CC1G_10558T0	0.62876	0.504538	0.176021	0.032584	0.335476	0.34028
CC_OL_031_M20	1766694	CC1G_10562T0	-0.72685	-0.46256	-1.16784	-0.164909	-0.630539	-0.594705
CC_OL_007_I09	1762226	CC1G_10563T0	0.574692	-0.0207047	0.0399502	-0.519949	0.0184974	0.00962276
CC_OL_027_M16	1763582	CC1G_10564T0	-0.673217	-0.0643907	-0.0608388	0.607718	-0.0476821	-0.0626148
CC_OL_022_I13	1764564	CC1G_10565T0	-1.1299	-1.07676	-1.1004	-1.14456	-1.1129	-1.11515
CC_OL_014_J09	1771692	CC1G_10568T0	-0.087829	-0.183728	-0.0394957	0.300305	-0.00268697	-0.0636623
CC_OL_011_D13	1765596	CC1G_10573T0	0.129705	0.340529	0.388551	0.510599	0.342346	0.36454
CC_OL_033_I03	1767161	CC1G_10578T0	-0.0341967	0.0130058	0.513396	0.707311	0.299879	0.263201
CC_OL_006_I11	1772796	CC1G_10582T0	-0.907565	0.52928	-0.902711	-1.22302	-0.626003	-0.905138
CC_OL_020_C13	1766002	CC1G_10584T0	-0.110517	-0.0733495	-0.483791	-0.454911	-0.280642	-0.282714
CC_OL_018_B03	1764299	CC1G_12690T0	0.0980362	0.261339	-0.151294	0.294379	0.125615	0.179687
CC_OL_033_P03	1764281	CC1G_12687T0	-1.24531	-1.03472	-0.706949	-1.40505	-1.09801	-1.14001
CC_OL_027_D07	1762242	CC1G_15364T0	0.0882751	1.37391	-0.416356	-0.155679	0.222537	-0.033702
CC_OL_034_M08	1768663	CC1G_12688T0	-1.7259	-1.58568	-0.828632	-1.33274	-1.36824	-1.45921
CC_OL_023_B13	1771730	CC1G_12691T0	0.631295	0.711308	1.41983	0.759311	0.880437	0.73531
CC_OL_006_M11	1765389	Gene:Jan06m300_GLEAN_02672	0.884074	0.241999	0.749915	0.170925	0.511728	0.495957
CC_OL_034_A17	1761714	CC1G_10298T0	0.772808	0.677465	-0.225206	-0.0619378	0.290783	0.307764
CC_OL_023_C15	1766062	CC1G_10294T0	-0.0596604	-0.409423	-0.613111	-0.472871	-0.388766	-0.441147
CC_OL_017_O05	1770370	CC1G_10292T0	-0.690665	0.0727	-0.00744245	0.0554707	-0.142484	0.0240141
CC_OL_034_E19	1762274	CC1G_10290T0	0.824913	1.20056	0.866479	0.68131	0.893314	0.845696
CC_OL_006_D15	1762724	CC1G_10288T0	0.239936	0.606059	-0.113409	0.516535	0.31228	0.378236
CC_OL_028_B18	1775013	CC1G_10286T0	-0.763603	-0.92888	-0.910553	-0.498241	-0.775319	-0.837078
CC_OL_011_L09	1765792	CC1G_10285T0					0	#NUM!
CC_OL_028_E18	1770769	CC1G_10284T0	-0.617019	0.0101924	-0.363124	-0.697576	-0.416882	-0.490071
CC_OL_013_F07	1774619	CC1G_10282T0	-0.209594	0.517262	0.520752	0.0329981	0.215354	0.27513
CC_OL_010_D04	1771555	CC1G_10279T0	-1.36993	-1.201	-0.00647219	-1.04488	-0.90557	-1.12294
CC_OL_032_N10	1766912	CC1G_13628T0	-0.130303	-0.114079	0.238384	0.0578873	0.0129722	-0.0280958
CC_OL_026_H05	1767561	CC1G_10276T0	-0.468642	-0.223278	-0.846585	-0.811187	-0.587423	-0.639914
CC_OL_024_D10	1762220	CC1G_10274T0	0.262386	-0.179835	-0.539228	0.747827	0.0727873	0.0412753
CC_OL_011_H23	1766796	CC1G_10267T0	0.21513	0.265999	-0.154152	0.279387	0.151591	0.240565
CC_OL_025_P24	1765451	CC1G_10260T0	-0.316989	0.297426	-0.931281	-0.507689	-0.364633	-0.412339
CC_OL_010_G03	1773928	CC1G_10258T0	0.221571	-0.125877	0.285222	0.29253	0.168362	0.253397
CC_OL_027_E16	1766493	CC1G_13624T0	0.985855	0.616748	0.280045	0.451185	0.583458	0.533966
CC_OL_007_F02	1770202	CC1G_10259T0	0.312077	0.122808	-0.128052	-0.0390348	0.0669496	0.0418868
CC_OL_023_M11	1767680	CC1G_13626T0	0.0948513	0.347103	-0.343508	-0.369546	-0.0677749	-0.124329
CC_OL_009_J12	1769606	CC1G_10263T0	0.958387	0.670636	0.288545	0.972963	0.722633	0.814512
CC_OL_008_J23	1769254	CC1G_10265T0	0.359892	0.0921042	0.601268	1.03267	0.521484	0.48058
CC_OL_014_I19	1769337	CC1G_10268T0	-0.0712782	-0.788031	0.0205405	-0.00798651	-0.211689	-0.0396323
CC_OL_012_I17	1773380	CC1G_10270T0	-0.842848	-1.02848	-0.684091	-0.714447	-0.817465	-0.778648
CC_OL_022_K22	1767631	CC1G_10271T0	0.299441	0.296569	-0.319324	-0.657562	-0.0952189	-0.0113775
CC_OL_007_B05	1769433	CC1G_10272T0	-0.607148	-0.408946	0.114475	0.183679	-0.179485	-0.147235
CC_OL_026_N03	1770543	CC1G_10273T0	0.9075	-0.0183059	0.216924	0.472436	0.394639	0.34468
CC_OL_015_C02	1772457	CC1G_10275T0	-0.173898	-0.109033	-0.245503	-0.0236248	-0.138015	-0.141465
CC_OL_030_P04	1768251	CC1G_10278T0	-0.423149	-0.943292	-0.276134	-0.0950504	-0.434406	-0.349641
CC_OL_015_B19	1762709	CC1G_10281T0	0.582676	0.302273	0.251493	-0.186855	0.237397	0.276883
CC_OL_016_H03	1774213	CC1G_10283T0	-0.719966	-1.04028	-0.85519	-1.33592	-0.987838	-0.947734
CC_OL_011_C02	1768680	CC1G_10287T0	-0.0588386	0.0488372	-0.12226	-0.00431521	-0.0341441	-0.0315769
CC_OL_007_E14	1764910	CC1G_10289T0	-0.0311873	-0.36577	0.0688002	0.104116	-0.0560104	0.0188064
CC_OL_029_N05	1763926	CC1G_10291T0	0.418317	0.107976	1.3076	0.486353	0.580062	0.452335
CC_OL_021_G20	1771672	CC1G_13632T0	-0.485921	-0.47799	0.242458	0.353531	-0.0919803	-0.117766
CC_OL_029_A18	1765600	CC1G_10295T0	-0.210024	0.140878	0.232416	1.23911	0.350594	0.186647
CC_OL_008_M06	1767966	CC1G_10296T0	0.567606	-0.572392	-0.719786	-0.716629	-0.3603	-0.64451
CC_OL_010_L20	1762029	CC1G_10299T0	0.100806	-0.0967045	0.0224804	0.420701	0.111821	0.0616433
CC_OL_015_J07	1762309	CC1G_14294T0	0.553105	0.429589	0.417939	0.162814	0.390862	0.423764
CC_OL_024_D15	1764327	CC1G_14294T0	0.818453	0.467511	0.503515	0.549808	0.584822	0.526661
CC_OL_031_A18	1765292	CC1G_14295T0	0.0955964	-0.414087	0.784954	0.0638419	0.132576	0.0797192
CC_OL_007_E02	1770641	CC1G_10800T0	-0.0926823	-0.144776	-0.478898	0.143907	-0.143112	-0.118729
CC_OL_010_G19	1763531	CC1G_06905T0	-0.00827419	0.344902	0.320895	-0.0818482	0.143919	0.156311
CC_OL_025_H20	1773878	CC1G_06901T0	-1.19503	-1.37917	-3.36741	-2.46884	-2.10261	-1.924
CC_OL_012_M24	1765310	CC1G_06900T0	-2.60886	-1.73728	-2.10885	-3.44012	-2.47378	-2.35886
CC_OL_008_K05	1772366	CC1G_06899T0	-0.00590461	-0.205707	0.625301	-0.0605314	0.0882897	-0.033218
CC_OL_007_P15	1769197	CC1G_06896T0	-0.0328007	0.336764	0.360585	-0.0722915	0.148064	0.151982
CC_OL_001_J06	1769930	CC1G_06891T0	-5.37133	-4.91765	-4.87442	-4.25536	-4.85469	-4.89603
CC_OL_025_C02	1769300	CC1G_06888T0	-0.143559	-0.126711	-0.634279	-0.513896	-0.354611	-0.328727
CC_OL_015_D09	1766804	CC1G_06886T0	-0.63616	-0.440542	-0.43209	-0.0630699	-0.392966	-0.436316
CC_OL_034_M23	1772251	CC1G_06885T0	0.135833	0.285385	0.556562	1.15642	0.533551	0.420974
CC_OL_033_M20	1768648	CC1G_06882T0	0.62278	-0.305714	-0.112715	0.265892	0.117561	0.0765885
CC_OL_001_J08	1773457	CC1G_06880T0	-0.676385	-0.187541	-0.248568	-0.0301252	-0.285655	-0.218054
CC_OL_013_A04	1772864	CC1G_06877T0	0.0420985	0.270673	-0.301456	-0.230303	-0.0547468	-0.0941023
CC_OL_029_O03	1772068	CC1G_06874T0	-0.351767	-0.44755	-0.264514	-0.547284	-0.402779	-0.399659
CC_OL_021_K01	1771699	CC1G_06866T0	0.46088	0.095936	0.255193	-0.011394	0.200154	0.175564
CC_OL_007_F15	1773118	CC1G_06861T0	0.00232713	-0.0557776	0.892666	0.246032	0.271312	0.124179
CC_OL_032_E16	1763221	CC1G_06856T0	0.337985	0.0743	0.264987	-0.0735878	0.150921	0.169643
CC_OL_016_J16	1774042	CC1G_06854T0	-0.30847	0.111992	0.158662	-0.0564576	-0.0235684	0.0277674
CC_OL_006_L13	1765405	CC1G_14762T0	-0.0212679	0.339102	0.218226	-0.412495	0.0308913	0.0984791
CC_OL_019_J17	1765373	CC1G_06846T0	-0.235244	0.261852	0.723587	0.10077	0.212741	0.181311
CC_OL_013_I13	1767506	CC1G_06840T0	0.711336	0.122215	0.916193	0.516183	0.566482	0.613759
CC_OL_012_E11	1767362	CC1G_06832T0	0.449014	-0.111551	0.571431	0.315598	0.306123	0.382306
CC_OL_016_B14	1769043	CC1G_06825T0	-3.44899	-3.08441	-4.14816	-3.55832	-3.55997	-3.50366
CC_OL_001_J09	1771973	CC1G_06822T0	-1.71156	-1.43674	-1.77508	-1.88566	-1.70226	-1.74332
CC_OL_021_B13	1769446	CC1G_06818T0	0.246158	0.217601	0.576572	0.329772	0.342526	0.287965
CC_OL_009_B21	1771073	CC1G_06817T0	-0.137046	-1.16557	-0.486236	-0.507537	-0.574097	-0.496886
CC_OL_009_B11	1773903	CC1G_06815T0	-0.0278849	-0.0242532	0.192901	0.342814	0.120894	0.0843238
CC_OL_019_A04	1761435	CC1G_06813T0	-0.176989	-0.621514	-0.731702	-1.00206	-0.633068	-0.676608
CC_OL_007_B04	1774304	CC1G_06816T0	-0.368501	-0.231394	-0.0849528	0.252911	-0.107984	-0.158174
CC_OL_001_J10	1770859	CC1G_06820T0	-0.083395	-0.183317	0.160364	0.111153	0.00120122	0.0138788
CC_OL_006_A01	1771890	CC1G_06821T0	-0.0746918	0.257089	-0.311703	0.250602	0.030324	0.087955
[truncated: 6,668 more rows]
