# Supplementary material for: 5'-Serial Analysis of Gene Expression studies reveal a transcriptomic switch during fruiting body development in Coprinopsis cinerea
Source: BMC Genomics. 2013 Mar 20;14:195. doi: 10.1186/1471-2164-14-195 (PMC3606632; doi:10.1186/1471-2164-14-195)
Supplement: Additional file 5 — Gene ontology terms assigned to the differentially expressed genes in both Myc and S1-Pri. We recommend viewing using Gene Ontology Browsing Utility, available at //gobu.iis.sinica.edu.tw. Run “gobuCmd.bat” in the “gobu” folder after extraction of the downloaded .zip file, wait for the program interface to pop up and load the .txt file into the program. [file 1471-2164-14-195-S5.txt]

UN:MYC	RP:CC1G_07820T0	GO:0004024
UN:MYC	RP:CC1G_07820T0	GO:0006066
UN:MYC	RP:CC1G_01131T0	GO:0006950
UN:MYC	RP:CC1G_01018T0	GO:0046098
UN:MYC	RP:CC1G_01018T0	GO:0005737
UN:MYC	RP:CC1G_01018T0	GO:0008892
UN:MYC	RP:CC1G_01018T0	GO:0005829
UN:MYC	RP:CC1G_01124T0	GO:0047018
UN:MYC	RP:CC1G_01124T0	GO:0047019
UN:MYC	RP:CC1G_01124T0	GO:0051268
UN:MYC	RP:CC1G_01124T0	GO:0051269
UN:MYC	RP:CC1G_01124T0	GO:0005737
UN:MYC	RP:CC1G_01124T0	GO:0005634
UN:MYC	RP:CC1G_01124T0	GO:0016652
UN:MYC	RP:CC1G_01124T0	GO:0005829
UN:MYC	RP:CC1G_13882T0	GO:0000324
UN:MYC	RP:CC1G_13882T0	GO:0006816
UN:MYC	RP:CC1G_13882T0	GO:0006874
UN:MYC	RP:CC1G_13882T0	GO:0015085
UN:MYC	RP:CC1G_01876T0	GO:0008152
UN:MYC	RP:CC1G_01876T0	GO:0016491
UN:MYC	RP:CC1G_01843T0	GO:0005960
UN:MYC	RP:CC1G_01843T0	GO:0005739
UN:MYC	RP:CC1G_01843T0	GO:0004375
UN:MYC	RP:CC1G_01843T0	GO:0019464
UN:MYC	RP:CC1G_12449T0	GO:0008152
UN:MYC	RP:CC1G_12449T0	GO:0016491
UN:MYC	RP:CC1G_07544T0	GO:0005634
UN:MYC	RP:CC1G_07544T0	GO:0005829
UN:MYC	RP:CC1G_07533T0	GO:0005634
UN:MYC	RP:CC1G_07533T0	GO:0005829
UN:MYC	RP:CC1G_07550T0	GO:0004806
UN:MYC	RP:CC1G_07550T0	GO:0006629
UN:MYC	RP:CC1G_11444T0	GO:0005634
UN:MYC	RP:CC1G_11444T0	GO:0005829
UN:MYC	RP:CC1G_11443T0	GO:0006270
UN:MYC	RP:CC1G_11443T0	GO:0042555
UN:MYC	RP:CC1G_11443T0	GO:0000084
UN:MYC	RP:CC1G_11443T0	GO:0005656
UN:MYC	RP:CC1G_03317T0	GO:0009228
UN:MYC	RP:CC1G_03317T0	GO:0005737
UN:MYC	RP:CC1G_03317T0	GO:0004417
UN:MYC	RP:CC1G_03317T0	GO:0004789
UN:MYC	RP:CC1G_03317T0	GO:0005829
UN:MYC	RP:CC1G_03271T0	GO:0004177
UN:MYC	RP:CC1G_03332T0	GO:0009311
UN:MYC	RP:CC1G_03332T0	GO:0016798
UN:MYC	RP:CC1G_08033T0	GO:0005634
UN:MYC	RP:CC1G_08033T0	GO:0005657
UN:MYC	RP:CC1G_08033T0	GO:0017108
UN:MYC	RP:CC1G_08033T0	GO:0005515
UN:MYC	RP:CC1G_08033T0	GO:0045145
UN:MYC	RP:CC1G_08033T0	GO:0043137
UN:MYC	RP:CC1G_08033T0	GO:0000731
UN:MYC	RP:CC1G_08033T0	GO:0000723
UN:MYC	RP:CC1G_08039T0	GO:0004497
UN:MYC	RP:CC1G_00701T0	GO:0005634
UN:MYC	RP:CC1G_00701T0	GO:0005829
UN:MYC	RP:CC1G_00577T0	GO:0005737
UN:MYC	RP:CC1G_00577T0	GO:0005634
UN:MYC	RP:CC1G_00577T0	GO:0005524
UN:MYC	RP:CC1G_00577T0	GO:0004707
UN:MYC	RP:CC1G_00577T0	GO:0005515
UN:MYC	RP:CC1G_00577T0	GO:0030003
UN:MYC	RP:CC1G_00577T0	GO:0009267
UN:MYC	RP:CC1G_00577T0	GO:0045931
UN:MYC	RP:CC1G_00577T0	GO:0006468
UN:MYC	RP:CC1G_00577T0	GO:0009411
UN:MYC	RP:CC1G_00577T0	GO:0046685
UN:MYC	RP:CC1G_00577T0	GO:0043157
UN:MYC	RP:CC1G_00577T0	GO:0009408
UN:MYC	RP:CC1G_00577T0	GO:0042542
UN:MYC	RP:CC1G_00577T0	GO:0051595
UN:MYC	RP:CC1G_00577T0	GO:0006970
UN:MYC	RP:CC1G_00577T0	GO:0006979
UN:MYC	RP:CC1G_00577T0	GO:0006883
UN:MYC	RP:CC1G_00577T0	GO:0051403
UN:MYC	RP:CC1G_00577T0	GO:0031990
UN:MYC	RP:CC1G_00577T0	GO:0043556
UN:MYC	RP:CC1G_00577T0	GO:0043557
UN:MYC	RP:CC1G_00577T0	GO:0043561
UN:MYC	RP:CC1G_00577T0	GO:0005829
UN:MYC	RP:CC1G_00689T0	GO:0000302
UN:MYC	RP:CC1G_00689T0	GO:0005737
UN:MYC	RP:CC1G_00689T0	GO:0005634
UN:MYC	RP:CC1G_00689T0	GO:0005829
UN:MYC	RP:CC1G_00735T0	GO:0008794
UN:MYC	RP:CC1G_13619T0	GO:0003899
UN:MYC	RP:CC1G_13619T0	GO:0004532
UN:MYC	RP:CC1G_13619T0	GO:0005736
UN:MYC	RP:CC1G_13619T0	GO:0006360
UN:MYC	RP:CC1G_13619T0	GO:0042254
UN:MYC	RP:CC1G_04345T0	GO:0004395
UN:MYC	RP:CC1G_04345T0	GO:0006744
UN:MYC	RP:CC1G_04345T0	GO:0019898
UN:MYC	RP:CC1G_04345T0	GO:0005743
UN:MYC	RP:CC1G_04345T0	GO:0005634
UN:MYC	RP:CC1G_04345T0	GO:0005829
UN:MYC	RP:CC1G_04378T0	GO:0009793
UN:MYC	RP:CC1G_11132T0	GO:0005515
UN:MYC	RP:CC1G_11132T0	GO:0016491
UN:MYC	RP:CC1G_11132T0	GO:0019509
UN:MYC	RP:CC1G_11132T0	GO:0005634
UN:MYC	RP:CC1G_11132T0	GO:0005737
UN:MYC	RP:CC1G_11132T0	GO:0005886
UN:MYC	RP:CC1G_07797T0	GO:0016021
UN:MYC	RP:CC1G_07797T0	GO:0005355
UN:MYC	RP:CC1G_07797T0	GO:0015758
UN:MYC	RP:CC1G_07797T0	GO:0042493
UN:MYC	RP:CC1G_07797T0	GO:0005887
UN:MYC	RP:CC1G_01447T0	GO:0009228
UN:MYC	RP:CC1G_01447T0	GO:0008972
UN:MYC	RP:CC1G_01447T0	GO:0005829
UN:MYC	RP:CC1G_01328T0	GO:0005737
UN:MYC	RP:CC1G_01328T0	GO:0005634
UN:MYC	RP:CC1G_01328T0	GO:0005829
UN:MYC	RP:CC1G_01270T0	GO:0005515
UN:MYC	RP:CC1G_01270T0	GO:0005739
UN:MYC	RP:CC1G_01270T0	GO:0005759
UN:MYC	RP:CC1G_01270T0	GO:0006879
UN:MYC	RP:CC1G_01270T0	GO:0016226
UN:MYC	RP:CC1G_01340T0	GO:0005576
UN:MYC	RP:CC1G_14615T0	GO:0005759
UN:MYC	RP:CC1G_14615T0	GO:0004029
UN:MYC	RP:CC1G_14615T0	GO:0016491
UN:MYC	RP:CC1G_14615T0	GO:0006115
UN:MYC	RP:CC1G_14615T0	GO:0006068
UN:MYC	RP:CC1G_14615T0	GO:0005634
UN:MYC	RP:CC1G_14615T0	GO:0005737
UN:MYC	RP:CC1G_14615T0	GO:0005794
UN:MYC	RP:CC1G_14615T0	GO:0005829
UN:MYC	RP:CC1G_00207T0	GO:0006891
UN:MYC	RP:CC1G_00207T0	GO:0048278
UN:MYC	RP:CC1G_00207T0	GO:0030173
UN:MYC	RP:CC1G_00207T0	GO:0006896
UN:MYC	RP:CC1G_00207T0	GO:0045324
UN:MYC	RP:CC1G_00207T0	GO:0005484
UN:MYC	RP:CC1G_00207T0	GO:0005737
UN:MYC	RP:CC1G_00207T0	GO:0005773
UN:MYC	RP:CC1G_00207T0	GO:0005794
UN:MYC	RP:CC1G_00131T0	GO:0046294
UN:MYC	RP:CC1G_00131T0	GO:0005737
UN:MYC	RP:CC1G_00131T0	GO:0005739
UN:MYC	RP:CC1G_00131T0	GO:0005634
UN:MYC	RP:CC1G_00131T0	GO:0005829
UN:MYC	RP:CC1G_00019T0	GO:0005634
UN:MYC	RP:CC1G_00019T0	GO:0007059
UN:MYC	RP:CC1G_00019T0	GO:0006396
UN:MYC	RP:CC1G_00019T0	GO:0004534
UN:MYC	RP:CC1G_00019T0	GO:0006364
UN:MYC	RP:CC1G_00019T0	GO:0030846
UN:MYC	RP:CC1G_00441T0	GO:0004888
UN:MYC	RP:CC1G_00441T0	GO:0005624
UN:MYC	RP:CC1G_00441T0	GO:0005737
UN:MYC	RP:CC1G_00441T0	GO:0005933
UN:MYC	RP:CC1G_00441T0	GO:0007047
UN:MYC	RP:CC1G_00441T0	GO:0007266
UN:MYC	RP:CC1G_00441T0	GO:0009408
UN:MYC	RP:CC1G_00441T0	GO:0030036
UN:MYC	RP:CC1G_00441T0	GO:0030427
UN:MYC	RP:CC1G_00451T0	GO:0005622
UN:MYC	RP:CC1G_00451T0	GO:0035023
UN:MYC	RP:CC1G_00451T0	GO:0005089
UN:MYC	RP:CC1G_00455T0	GO:0019853
UN:MYC	RP:CC1G_00455T0	GO:0045290
UN:MYC	RP:CC1G_06840T0	GO:0008912
UN:MYC	RP:CC1G_06840T0	GO:0044262
UN:MYC	RP:CC1G_02344T0	GO:0005730
UN:MYC	RP:CC1G_02341T0	GO:0005515
UN:MYC	RP:CC1G_02341T0	GO:0009408
UN:MYC	RP:CC1G_02341T0	GO:0050821
UN:MYC	RP:CC1G_02260T0	GO:0004130
UN:MYC	RP:CC1G_02260T0	GO:0005739
UN:MYC	RP:CC1G_02260T0	GO:0005758
UN:MYC	RP:CC1G_02260T0	GO:0006979
UN:MYC	RP:CC1G_02307T0	GO:0004462
UN:MYC	RP:CC1G_02307T0	GO:0005516
UN:MYC	RP:CC1G_02307T0	GO:0005975
UN:MYC	RP:CC1G_09149T0	GO:0003714
UN:MYC	RP:CC1G_09149T0	GO:0005215
UN:MYC	RP:CC1G_09149T0	GO:0005515
UN:MYC	RP:CC1G_09149T0	GO:0008017
UN:MYC	RP:CC1G_09149T0	GO:0006915
UN:MYC	RP:CC1G_09149T0	GO:0006917
UN:MYC	RP:CC1G_09149T0	GO:0007610
UN:MYC	RP:CC1G_09149T0	GO:0009405
UN:MYC	RP:CC1G_09149T0	GO:0009887
UN:MYC	RP:CC1G_09149T0	GO:0005625
UN:MYC	RP:CC1G_09149T0	GO:0005634
UN:MYC	RP:CC1G_09149T0	GO:0005737
UN:MYC	RP:CC1G_09149T0	GO:0005794
UN:MYC	RP:CC1G_11355T0	GO:0009055
UN:MYC	RP:CC1G_05384T0	GO:0009808
UN:MYC	RP:CC1G_05384T0	GO:0016801
UN:MYC	RP:CC1G_02672T0	GO:0008379
UN:MYC	RP:CC1G_02672T0	GO:0005737
UN:MYC	RP:CC1G_02672T0	GO:0030503
UN:MYC	RP:CC1G_02672T0	GO:0006950
UN:MYC	RP:CC1G_02672T0	GO:0006979
UN:MYC	RP:CC1G_02672T0	GO:0005634
UN:MYC	RP:CC1G_02672T0	GO:0005829
UN:MYC	RP:CC1G_02656T0	GO:0004221
UN:MYC	RP:CC1G_02656T0	GO:0006511
UN:MYC	RP:CC1G_02656T0	GO:0005737
UN:MYC	RP:CC1G_14311T0	GO:0018456
UN:MYC	RP:CC1G_02603T0	GO:0009277
UN:MYC	RP:CC1G_11182T0	GO:0000166
UN:MYC	RP:CC1G_11182T0	GO:0005634
UN:MYC	RP:CC1G_11182T0	GO:0005737
UN:MYC	RP:CC1G_11182T0	GO:0009117
UN:MYC	RP:CC1G_11182T0	GO:0016787
UN:MYC	RP:CC1G_12510T0	GO:0042802
UN:MYC	RP:CC1G_11879T0	GO:0004890
UN:MYC	RP:CC1G_11879T0	GO:0006821
UN:MYC	RP:CC1G_11879T0	GO:0007214
UN:MYC	RP:CC1G_11879T0	GO:0042493
UN:MYC	RP:CC1G_11876T0	GO:0005739
UN:MYC	RP:CC1G_11876T0	GO:0016291
UN:MYC	RP:CC1G_03377T0	GO:0004729
UN:MYC	RP:CC1G_03377T0	GO:0006783
UN:MYC	RP:CC1G_03377T0	GO:0005739
UN:MYC	RP:CC1G_03377T0	GO:0005634
UN:MYC	RP:CC1G_03377T0	GO:0005829
UN:MYC	RP:CC1G_03411T0	GO:0005515
UN:MYC	RP:CC1G_05574T0	GO:0008152
UN:MYC	RP:CC1G_05574T0	GO:0016787
UN:MYC	RP:CC1G_05577T0	GO:0000328
UN:MYC	RP:CC1G_05577T0	GO:0000329
UN:MYC	RP:CC1G_05577T0	GO:0005737
UN:MYC	RP:CC1G_05577T0	GO:0008289
UN:MYC	RP:CC1G_05577T0	GO:0030162
UN:MYC	RP:CC1G_05577T0	GO:0030414
UN:MYC	RP:CC1G_02860T0	GO:0004553
UN:MYC	RP:CC1G_05737T0	GO:0005744
UN:MYC	RP:CC1G_05737T0	GO:0030150
UN:MYC	RP:CC1G_05737T0	GO:0015450
UN:MYC	RP:CC1G_05737T0	GO:0005739
UN:MYC	RP:CC1G_09532T0	GO:0004175
UN:MYC	RP:CC1G_05509T0	GO:0005789
UN:MYC	RP:CC1G_05509T0	GO:0050613
UN:MYC	RP:CC1G_05509T0	GO:0006696
UN:MYC	RP:CC1G_05509T0	GO:0005783
UN:MYC	RP:CC1G_11776T0	GO:0005737
UN:MYC	RP:CC1G_07894T0	GO:0008138
UN:MYC	RP:CC1G_04248T0	GO:0000003
UN:MYC	RP:CC1G_04248T0	GO:0008406
UN:MYC	RP:CC1G_04248T0	GO:0040025
UN:MYC	RP:CC1G_04248T0	GO:0009792
UN:MYC	RP:CC1G_04248T0	GO:0040035
UN:MYC	RP:CC1G_04248T0	GO:0002009
UN:MYC	RP:CC1G_02958T0	GO:0003723
UN:MYC	RP:CC1G_02958T0	GO:0005829
UN:MYC	RP:CC1G_02949T0	GO:0006464
UN:MYC	RP:CC1G_02949T0	GO:0005783
UN:MYC	RP:CC1G_02949T0	GO:0005509
UN:MYC	RP:CC1G_02949T0	GO:0005634
UN:MYC	RP:CC1G_02949T0	GO:0005829
UN:MYC	RP:CC1G_15006T0	GO:0005739
UN:MYC	RP:CC1G_02962T0	GO:0031017
UN:MYC	RP:CC1G_02962T0	GO:0031016
UN:MYC	RP:CC1G_06603T0	GO:0004521
UN:MYC	RP:CC1G_06603T0	GO:0006402
UN:MYC	RP:CC1G_06571T0	GO:0005515
UN:MYC	RP:CC1G_06546T0	GO:0009986
UN:MYC	RP:CC1G_06590T0	GO:0006734
UN:MYC	RP:CC1G_06590T0	GO:0008936
UN:MYC	RP:CC1G_06590T0	GO:0016811
UN:MYC	RP:CC1G_03111T0	GO:0005515
UN:MYC	RP:CC1G_03714T0	GO:0009051
UN:MYC	RP:CC1G_03714T0	GO:0017057
UN:MYC	RP:CC1G_03714T0	GO:0005737
UN:MYC	RP:CC1G_03714T0	GO:0005634
UN:MYC	RP:CC1G_03714T0	GO:0005829
UN:MYC	RP:CC1G_03638T0	GO:0030544
UN:MYC	RP:CC1G_03638T0	GO:0005783
UN:MYC	RP:CC1G_03645T0	GO:0005675
UN:MYC	RP:CC1G_03645T0	GO:0004861
UN:MYC	RP:CC1G_03645T0	GO:0005515
UN:MYC	RP:CC1G_03645T0	GO:0007070
UN:MYC	RP:CC1G_03645T0	GO:0000079
UN:MYC	RP:CC1G_03645T0	GO:0051726
UN:MYC	RP:CC1G_03645T0	GO:0005634
UN:MYC	RP:CC1G_03728T0	GO:0005737
UN:MYC	RP:CC1G_03728T0	GO:0005634
UN:MYC	RP:CC1G_03728T0	GO:0030687
UN:MYC	RP:CC1G_03728T0	GO:0000054
UN:MYC	RP:CC1G_03728T0	GO:0042273
UN:MYC	RP:CC1G_03728T0	GO:0005730
UN:MYC	RP:CC1G_03728T0	GO:0005829
UN:MYC	RP:CC1G_03772T0	GO:0005310
UN:MYC	RP:CC1G_03772T0	GO:0005739
UN:MYC	RP:CC1G_03772T0	GO:0005740
UN:MYC	RP:CC1G_03772T0	GO:0006835
UN:MYC	RP:CC1G_10591T0	GO:0004364
UN:MYC	RP:CC1G_10591T0	GO:0016782
UN:MYC	RP:CC1G_10591T0	GO:0045174
UN:MYC	RP:CC1G_05872T0	GO:0008106
UN:MYC	RP:CC1G_05872T0	GO:0008270
UN:MYC	RP:CC1G_05872T0	GO:0006950
UN:MYC	RP:CC1G_05872T0	GO:0005739
UN:MYC	RP:CC1G_05826T0	GO:0005759
UN:MYC	RP:CC1G_05826T0	GO:0004029
UN:MYC	RP:CC1G_05826T0	GO:0016491
UN:MYC	RP:CC1G_05826T0	GO:0006115
UN:MYC	RP:CC1G_05826T0	GO:0006068
UN:MYC	RP:CC1G_05826T0	GO:0005634
UN:MYC	RP:CC1G_05826T0	GO:0005737
UN:MYC	RP:CC1G_05826T0	GO:0005794
UN:MYC	RP:CC1G_05826T0	GO:0005829
UN:MYC	RP:CC1G_12295T0	GO:0016020
UN:MYC	RP:CC1G_02034T0	GO:0003924
UN:MYC	RP:CC1G_02034T0	GO:0005057
UN:MYC	RP:CC1G_02034T0	GO:0006936
UN:MYC	RP:CC1G_02034T0	GO:0007399
UN:MYC	RP:CC1G_02034T0	GO:0007411
UN:MYC	RP:CC1G_01959T0	GO:0006644
UN:MYC	RP:CC1G_01959T0	GO:0005789
UN:MYC	RP:CC1G_01959T0	GO:0046489
UN:MYC	RP:CC1G_01959T0	GO:0005783
UN:MYC	RP:CC1G_02026T0	GO:0007163
UN:MYC	RP:CC1G_02026T0	GO:0005525
UN:MYC	RP:CC1G_02026T0	GO:0030950
UN:MYC	RP:CC1G_02026T0	GO:0030979
UN:MYC	RP:CC1G_02026T0	GO:0003924
UN:MYC	RP:CC1G_02026T0	GO:0051286
UN:MYC	RP:CC1G_02026T0	GO:0031097
UN:MYC	RP:CC1G_02026T0	GO:0005515
UN:MYC	RP:CC1G_02026T0	GO:0030427
UN:MYC	RP:CC1G_02026T0	GO:0007264
UN:MYC	RP:CC1G_02026T0	GO:0005634
UN:MYC	RP:CC1G_02026T0	GO:0005829
UN:MYC	RP:CC1G_09478T0	GO:0016491
UN:MYC	RP:CC1G_09478T0	GO:0008152
UN:MYC	RP:CC1G_10394T0	GO:0003702
UN:MYC	RP:CC1G_10394T0	GO:0003711
UN:MYC	RP:CC1G_10394T0	GO:0005515
UN:MYC	RP:CC1G_10394T0	GO:0006357
UN:MYC	RP:CC1G_10394T0	GO:0019079
UN:MYC	RP:CC1G_10394T0	GO:0005634
UN:MYC	RP:CC1G_10395T0	GO:0003779
UN:MYC	RP:CC1G_05908T0	GO:0004096
UN:MYC	RP:CC1G_05908T0	GO:0004601
UN:MYC	RP:CC1G_05908T0	GO:0005777
UN:MYC	RP:CC1G_05908T0	GO:0006979
UN:MYC	RP:CC1G_05908T0	GO:0008340
UN:MYC	RP:CC1G_09624T0	GO:0008152
UN:MYC	RP:CC1G_09624T0	GO:0016787
UN:MYC	RP:CC1G_07947T0	GO:0008152
UN:MYC	RP:CC1G_07947T0	GO:0016491
UN:MYC	RP:CC1G_11565T0	GO:0005654
UN:MYC	RP:CC1G_11565T0	GO:0005737
UN:MYC	RP:CC1G_13072T0	GO:0005199
UN:MYC	RP:CC1G_13072T0	GO:0005515
UN:MYC	RP:CC1G_10545T0	GO:0007339
UN:MYC	RP:CC1G_10545T0	GO:0016337
UN:MYC	RP:CC1G_10545T0	GO:0005886
UN:MYC	RP:CC1G_02196T0	GO:0005625
UN:MYC	RP:CC1G_02196T0	GO:0006066
UN:MYC	RP:CC1G_02196T0	GO:0006081
UN:MYC	RP:CC1G_02196T0	GO:0008106
UN:MYC	RP:CC1G_02196T0	GO:0033833
UN:MYC	RP:CC1G_02196T0	GO:0033845
UN:MYC	RP:CC1G_02196T0	GO:0033859
UN:MYC	RP:CC1G_02204T0	GO:0005737
UN:MYC	RP:CC1G_02204T0	GO:0005980
UN:MYC	RP:CC1G_02204T0	GO:0008184
UN:MYC	RP:CC1G_04976T0	GO:0018131
UN:MYC	RP:CC1G_04976T0	GO:0009228
UN:MYC	RP:CC1G_04976T0	GO:0005739
UN:MYC	RP:CC1G_04976T0	GO:0005634
UN:MYC	RP:CC1G_04976T0	GO:0005829
UN:MYC	RP:CC1G_04959T0	GO:0009808
UN:MYC	RP:CC1G_04959T0	GO:0016801
UN:MYC	RP:CC1G_09846T0	GO:0016441
UN:MYC	RP:CC1G_09846T0	GO:0009793
UN:MYC	RP:CC1G_09846T0	GO:0009965
UN:MYC	RP:CC1G_09846T0	GO:0005737
UN:MYC	RP:CC1G_09846T0	GO:0035195
UN:MYC	RP:CC1G_09846T0	GO:0048830
UN:MYC	RP:CC1G_09846T0	GO:0035198
UN:MYC	RP:CC1G_09846T0	GO:0035197
UN:MYC	RP:CC1G_09846T0	GO:0004521
UN:MYC	RP:CC1G_09846T0	GO:0009733
UN:MYC	RP:CC1G_09846T0	GO:0009850
UN:MYC	RP:CC1G_09846T0	GO:0010218
UN:MYC	RP:CC1G_09846T0	GO:0009616
UN:MYC	RP:CC1G_09846T0	GO:0005634
UN:MYC	RP:CC1G_09846T0	GO:0005515
UN:MYC	RP:CC1G_09846T0	GO:0016246
UN:MYC	RP:CC1G_11890T0	GO:0004364
UN:MYC	RP:CC1G_02530T0	GO:0004024
UN:MYC	RP:CC1G_02530T0	GO:0006113
UN:MYC	RP:CC1G_02530T0	GO:0008270
UN:MYC	RP:CC1G_08207T0	GO:0008517
UN:MYC	RP:CC1G_08207T0	GO:0015884
UN:MYC	RP:CC1G_08207T0	GO:0005743
UN:MYC	RP:CC1G_09241T0	GO:0008654
UN:MYC	RP:CC1G_12426T0	GO:0016787
UN:MYC	RP:CC1G_09444T0	GO:0006810
UN:MYC	RP:CC1G_09444T0	GO:0019534
UN:MYC	RP:CC1G_14380T0	GO:0060026
UN:MYC	RP:CC1G_14211T0	GO:0008381
UN:MYC	RP:CC1G_14211T0	GO:0006811
UN:MYC	RP:CC1G_14211T0	GO:0016021
UN:MYC	RP:CC1G_14211T0	GO:0005783
UN:MYC	RP:CC1G_07626T0	GO:0004356
UN:MYC	RP:CC1G_07626T0	GO:0009399
UN:MYC	RP:CC1G_03796T0	GO:0008429
UN:MYC	RP:CC1G_03790T0	GO:0004351
UN:MYC	RP:CC1G_03790T0	GO:0005737
UN:MYC	RP:CC1G_03790T0	GO:0006538
UN:MYC	RP:CC1G_03790T0	GO:0006979
UN:MYC	RP:CC1G_03865T0	GO:0000166
UN:MYC	RP:CC1G_03865T0	GO:0004742
UN:MYC	RP:CC1G_03865T0	GO:0005739
UN:MYC	RP:CC1G_03865T0	GO:0006086
UN:MYC	RP:CC1G_03865T0	GO:0045254
UN:MYC	RP:CC1G_07691T0	GO:0005634
UN:MYC	RP:CC1G_07691T0	GO:0005829
UN:MYC	RP:CC1G_07321T0	GO:0043169
UN:MYC	RP:CC1G_07321T0	GO:0005739
UN:MYC	RP:CC1G_07280T0	GO:0016021
UN:MYC	RP:CC1G_07280T0	GO:0016192
UN:MYC	RP:CC1G_07290T0	GO:0005310
UN:MYC	RP:CC1G_07290T0	GO:0005739
UN:MYC	RP:CC1G_07290T0	GO:0022857
UN:MYC	RP:CC1G_07290T0	GO:0005740
UN:MYC	RP:CC1G_07310T0	GO:0004148
UN:MYC	RP:CC1G_07310T0	GO:0006520
UN:MYC	RP:CC1G_07310T0	GO:0009405
UN:MYC	RP:CC1G_07310T0	GO:0005625
UN:MYC	RP:CC1G_13957T0	GO:0000935
UN:MYC	RP:CC1G_13957T0	GO:0051285
UN:MYC	RP:CC1G_13957T0	GO:0030427
UN:MYC	RP:CC1G_13957T0	GO:0005524
UN:MYC	RP:CC1G_13957T0	GO:0005515
UN:MYC	RP:CC1G_13957T0	GO:0004674
UN:MYC	RP:CC1G_13957T0	GO:0051519
UN:MYC	RP:CC1G_13957T0	GO:0000753
UN:MYC	RP:CC1G_13957T0	GO:0007105
UN:MYC	RP:CC1G_13957T0	GO:0007163
UN:MYC	RP:CC1G_13957T0	GO:0006468
UN:MYC	RP:CC1G_13957T0	GO:0008104
UN:MYC	RP:CC1G_13957T0	GO:0007165
UN:MYC	RP:CC1G_13949T0	GO:0005811
UN:MYC	RP:CC1G_05078T0	GO:0005737
UN:MYC	RP:CC1G_05078T0	GO:0005634
UN:MYC	RP:CC1G_05078T0	GO:0003690
UN:MYC	RP:CC1G_05197T0	GO:0003700
UN:MYC	RP:CC1G_05197T0	GO:0006355
UN:MYC	RP:CC1G_05197T0	GO:0005634
UN:MYC	RP:CC1G_05197T0	GO:0008270
UN:MYC	RP:CC1G_05197T0	GO:0003677
UN:MYC	RP:CC1G_05197T0	GO:0005829
UN:MYC	RP:CC1G_06180T0	GO:0008824
UN:MYC	RP:CC1G_06180T0	GO:0009636
UN:MYC	RP:CC1G_06167T0	GO:0009624
UN:MYC	RP:CC1G_06167T0	GO:0005351
UN:MYC	RP:CC1G_06167T0	GO:0015144
UN:MYC	RP:CC1G_06167T0	GO:0016020
UN:MYC	RP:CC1G_14459T0	GO:0005624
UN:MYC	RP:CC1G_14800T0	GO:0005576
UN:MYC	RP:CC1G_14800T0	GO:0004338
UN:MYC	RP:CC1G_14800T0	GO:0007047
UN:MYC	RP:CC1G_15133T0	GO:0004719
UN:MYC	RP:CC1G_15133T0	GO:0006479
UN:MYC	RP:CC1G_08381T0	GO:0000293
UN:MYC	RP:CC1G_08381T0	GO:0005886
UN:MYC	RP:CC1G_08381T0	GO:0006879
UN:MYC	RP:CC1G_08381T0	GO:0015892
UN:MYC	RP:CC1G_08381T0	GO:0016021
UN:MYC	RP:CC1G_08842T0	GO:0005515
UN:MYC	RP:CC1G_08842T0	GO:0030154
UN:MYC	RP:CC1G_09707T0	GO:0003849
UN:MYC	RP:CC1G_09707T0	GO:0009073
UN:MYC	RP:CC1G_09707T0	GO:0005737
UN:MYC	RP:CC1G_09707T0	GO:0005739
UN:MYC	RP:CC1G_09707T0	GO:0005634
UN:MYC	RP:CC1G_09707T0	GO:0005829
UN:MYC	RP:CC1G_14224T0	GO:0006413
UN:MYC	RP:CC1G_14224T0	GO:0005852
UN:MYC	RP:CC1G_14224T0	GO:0003743
UN:MYC	RP:CC1G_14224T0	GO:0005829
UN:MYC	RP:CC1G_11525T0	GO:0006644
UN:MYC	RP:CC1G_11525T0	GO:0005887
UN:MYC	RP:CC1G_11525T0	GO:0008195
UN:MYC	RP:CC1G_12113T0	GO:0000324
UN:MYC	RP:CC1G_12113T0	GO:0000328
UN:MYC	RP:CC1G_12113T0	GO:0004175
UN:MYC	RP:CC1G_12113T0	GO:0004196
UN:MYC	RP:CC1G_12113T0	GO:0005739
UN:MYC	RP:CC1G_12113T0	GO:0007039
UN:MYC	RP:CC1G_12113T0	GO:0009267
UN:MYC	RP:CC1G_12113T0	GO:0016237
UN:MYC	RP:CC1G_12113T0	GO:0030435
UN:MYC	RP:CC1G_15527T0	GO:0005515
UN:MYC	RP:CC1G_12265T0	GO:0004252
UN:MYC	RP:CC1G_12265T0	GO:0005811
UN:MYC	RP:CC1G_10160T0	GO:0005789
UN:MYC	RP:CC1G_10160T0	GO:0016020
UN:MYC	RP:CC1G_10160T0	GO:0008047
UN:MYC	RP:CC1G_10160T0	GO:0020037
UN:MYC	RP:CC1G_10160T0	GO:0005515
UN:MYC	RP:CC1G_10160T0	GO:0005496
UN:MYC	RP:CC1G_10160T0	GO:0006696
UN:MYC	RP:CC1G_10160T0	GO:0005783
UN:MYC	RP:CC1G_08745T0	GO:0006950
UN:MYC	RP:CC1G_08745T0	GO:0009277
UN:MYC	RP:CC1G_06016T0	GO:0005515
UN:MYC	RP:CC1G_05990T0	GO:0005509
UN:MYC	RP:CC1G_10100T0	GO:0005883
UN:MYC	RP:CC1G_10100T0	GO:0045104
UN:MYC	RP:CC1G_10100T0	GO:0045110
UN:MYC	RP:CC1G_10100T0	GO:0060052
UN:MYC	RP:CC1G_10100T0	GO:0000226
UN:MYC	RP:CC1G_10100T0	GO:0005739
UN:MYC	RP:CC1G_08163T0	GO:0004734
UN:MYC	RP:CC1G_08163T0	GO:0004364
UN:MYC	RP:CC1G_08163T0	GO:0016782
UN:MYC	RP:CC1G_08163T0	GO:0045174
UN:MYC	RP:CC1G_08163T0	GO:0042803
UN:MYC	RP:CC1G_08163T0	GO:0006728
UN:MYC	RP:CC1G_08163T0	GO:0006726
UN:MYC	RP:CC1G_00892T0	GO:0006379
UN:MYC	RP:CC1G_00892T0	GO:0006378
UN:MYC	RP:CC1G_00892T0	GO:0005847
UN:MYC	RP:CC1G_00892T0	GO:0005634
UN:MYC	RP:CC1G_14823T0	GO:0005794
UN:MYC	RP:CC1G_00905T0	GO:0006865
UN:MYC	RP:CC1G_00905T0	GO:0000329
UN:MYC	RP:CC1G_00905T0	GO:0007034
UN:MYC	RP:CC1G_00905T0	GO:0015183
UN:MYC	RP:CC1G_00905T0	GO:0005313
UN:MYC	RP:CC1G_01657T0	GO:0003700
UN:MYC	RP:CC1G_01657T0	GO:0009086
UN:MYC	RP:CC1G_01657T0	GO:0000776
UN:MYC	RP:CC1G_01657T0	GO:0007059
UN:MYC	RP:CC1G_01657T0	GO:0019237
UN:MYC	RP:CC1G_01657T0	GO:0000103
UN:MYC	RP:CC1G_01626T0	GO:0008757
UN:MYC	RP:CC1G_01663T0	GO:0005789
UN:MYC	RP:CC1G_01663T0	GO:0006888
UN:MYC	RP:CC1G_01663T0	GO:0005737
UN:MYC	RP:CC1G_07820T0	myc1:9.0796
UN:MYC	RP:CC1G_01131T0	myc1:71.1237
UN:MYC	RP:CC1G_01018T0	myc1:6.053
UN:MYC	RP:CC1G_01124T0	myc1:52.9644
UN:MYC	RP:CC1G_13882T0	myc1:9.0796
UN:MYC	RP:CC1G_01876T0	myc1:69.6104
UN:MYC	RP:CC1G_01843T0	myc1:6.053
UN:MYC	RP:CC1G_12449T0	myc1:12.1061
UN:MYC	RP:CC1G_07544T0	myc1:7.5663
UN:MYC	RP:CC1G_07533T0	myc1:6.053
UN:MYC	RP:CC1G_07550T0	myc1:34.8052
UN:MYC	RP:CC1G_11444T0	myc1:460.034
UN:MYC	RP:CC1G_11443T0	myc1:7.5663
UN:MYC	RP:CC1G_03317T0	myc1:24.2123
UN:MYC	RP:CC1G_03271T0	myc1:63.5573
UN:MYC	RP:CC1G_03332T0	myc1:6.053
UN:MYC	RP:CC1G_08033T0	myc1:49.9379
UN:MYC	RP:CC1G_08039T0	myc1:16.6459
UN:MYC	RP:CC1G_00701T0	myc1:7.5663
UN:MYC	RP:CC1G_00577T0	myc1:21.1857
UN:MYC	RP:CC1G_00689T0	myc1:95.336
UN:MYC	RP:CC1G_00735T0	myc1:60.5308
UN:MYC	RP:CC1G_13619T0	myc1:6.053
UN:MYC	RP:CC1G_04345T0	myc1:9.0796
UN:MYC	RP:CC1G_04378T0	myc1:102.902
UN:MYC	RP:CC1G_11132T0	myc1:24.2123
UN:MYC	RP:CC1G_07797T0	myc1:13.6194
UN:MYC	RP:CC1G_01447T0	myc1:10.5928
UN:MYC	RP:CC1G_01328T0	myc1:231.531
UN:MYC	RP:CC1G_01270T0	myc1:62.0441
UN:MYC	RP:CC1G_01340T0	myc1:28.7521
UN:MYC	RP:CC1G_14615T0	myc1:10.5928
UN:MYC	RP:CC1G_00207T0	myc1:6.053
UN:MYC	RP:CC1G_00131T0	myc1:18.1592
UN:MYC	RP:CC1G_00019T0	myc1:9.0796
UN:MYC	RP:CC1G_00441T0	myc1:31.7786
UN:MYC	RP:CC1G_00451T0	myc1:6.053
UN:MYC	RP:CC1G_00455T0	myc1:21.1857
UN:MYC	RP:CC1G_06840T0	myc1:9.0796
UN:MYC	RP:CC1G_02344T0	myc1:6.053
UN:MYC	RP:CC1G_02341T0	myc1:42.3715
UN:MYC	RP:CC1G_02260T0	myc1:6.053
UN:MYC	RP:CC1G_02307T0	myc1:18.1592
UN:MYC	RP:CC1G_09149T0	myc1:12.1061
UN:MYC	RP:CC1G_11355T0	myc1:16.6459
UN:MYC	RP:CC1G_05384T0	myc1:133.168
UN:MYC	RP:CC1G_02672T0	myc1:33.2919
UN:MYC	RP:CC1G_02656T0	myc1:7.5663
UN:MYC	RP:CC1G_14311T0	myc1:13.6194
UN:MYC	RP:CC1G_02603T0	myc1:7.5663
UN:MYC	RP:CC1G_11182T0	myc1:24.2123
UN:MYC	RP:CC1G_12510T0	myc1:10.5928
UN:MYC	RP:CC1G_11879T0	myc1:9.0796
UN:MYC	RP:CC1G_11876T0	myc1:33.2919
UN:MYC	RP:CC1G_03377T0	myc1:10.5928
UN:MYC	RP:CC1G_03411T0	myc1:31.7786
UN:MYC	RP:CC1G_05574T0	myc1:6.053
UN:MYC	RP:CC1G_05577T0	myc1:6.053
UN:MYC	RP:CC1G_02860T0	myc1:9.0796
UN:MYC	RP:CC1G_05737T0	myc1:16.6459
UN:MYC	RP:CC1G_09532T0	myc1:31.7786
UN:MYC	RP:CC1G_05509T0	myc1:16.6459
UN:MYC	RP:CC1G_11776T0	myc1:18.1592
UN:MYC	RP:CC1G_07894T0	myc1:65.0706
UN:MYC	RP:CC1G_04248T0	myc1:6.053
UN:MYC	RP:CC1G_02958T0	myc1:145.274
UN:MYC	RP:CC1G_02949T0	myc1:7.5663
UN:MYC	RP:CC1G_15006T0	myc1:39.345
UN:MYC	RP:CC1G_02962T0	myc1:9.0796
UN:MYC	RP:CC1G_06603T0	myc1:33.2919
UN:MYC	RP:CC1G_06571T0	myc1:10.5928
UN:MYC	RP:CC1G_06546T0	myc1:7.5663
UN:MYC	RP:CC1G_06590T0	myc1:24.2123
UN:MYC	RP:CC1G_03111T0	myc1:6.053
UN:MYC	RP:CC1G_03714T0	myc1:36.3185
UN:MYC	RP:CC1G_03638T0	myc1:52.9644
UN:MYC	RP:CC1G_03645T0	myc1:6.053
UN:MYC	RP:CC1G_03728T0	myc1:40.8583
UN:MYC	RP:CC1G_03772T0	myc1:13.6194
UN:MYC	RP:CC1G_10591T0	myc1:9.0796
UN:MYC	RP:CC1G_05872T0	myc1:9.0796
UN:MYC	RP:CC1G_05826T0	myc1:31.7786
UN:MYC	RP:CC1G_12295T0	myc1:28.7521
UN:MYC	RP:CC1G_02034T0	myc1:6.053
UN:MYC	RP:CC1G_01959T0	myc1:7.5663
UN:MYC	RP:CC1G_02026T0	myc1:54.4777
UN:MYC	RP:CC1G_09478T0	myc1:6.053
UN:MYC	RP:CC1G_10394T0	myc1:375.291
UN:MYC	RP:CC1G_10395T0	myc1:349.566
UN:MYC	RP:CC1G_05908T0	myc1:10.5928
UN:MYC	RP:CC1G_09624T0	myc1:12.1061
UN:MYC	RP:CC1G_07947T0	myc1:10.5928
UN:MYC	RP:CC1G_11565T0	myc1:6.053
UN:MYC	RP:CC1G_13072T0	myc1:10.5928
UN:MYC	RP:CC1G_10545T0	myc1:42.3715
UN:MYC	RP:CC1G_02196T0	myc1:22.699
UN:MYC	RP:CC1G_02204T0	myc1:6.053
UN:MYC	RP:CC1G_04976T0	myc1:89.283
UN:MYC	RP:CC1G_04959T0	myc1:19.6725
UN:MYC	RP:CC1G_09846T0	myc1:9.0796
UN:MYC	RP:CC1G_11890T0	myc1:45.3981
UN:MYC	RP:CC1G_02530T0	myc1:93.8228
UN:MYC	RP:CC1G_08207T0	myc1:12.1061
UN:MYC	RP:CC1G_09241T0	myc1:46.9114
UN:MYC	RP:CC1G_12426T0	myc1:6.053
UN:MYC	RP:CC1G_09444T0	myc1:6.053
UN:MYC	RP:CC1G_14380T0	myc1:31.7786
UN:MYC	RP:CC1G_14211T0	myc1:6.053
UN:MYC	RP:CC1G_07626T0	myc1:7.5663
UN:MYC	RP:CC1G_03796T0	myc1:39.345
UN:MYC	RP:CC1G_03790T0	myc1:46.9114
UN:MYC	RP:CC1G_03865T0	myc1:46.9114
UN:MYC	RP:CC1G_07691T0	myc1:6.053
UN:MYC	RP:CC1G_07321T0	myc1:49.9379
UN:MYC	RP:CC1G_07280T0	myc1:13.6194
UN:MYC	RP:CC1G_07290T0	myc1:19.6725
UN:MYC	RP:CC1G_07310T0	myc1:9.0796
UN:MYC	RP:CC1G_13957T0	myc1:24.2123
UN:MYC	RP:CC1G_13949T0	myc1:65.0706
UN:MYC	RP:CC1G_05078T0	myc1:22.699
UN:MYC	RP:CC1G_05197T0	myc1:10.5928
UN:MYC	RP:CC1G_06180T0	myc1:24.2123
UN:MYC	RP:CC1G_06167T0	myc1:13.6194
UN:MYC	RP:CC1G_14459T0	myc1:6.053
UN:MYC	RP:CC1G_14800T0	myc1:16.6459
UN:MYC	RP:CC1G_15133T0	myc1:6.053
UN:MYC	RP:CC1G_08381T0	myc1:12.1061
UN:MYC	RP:CC1G_08842T0	myc1:12.1061
UN:MYC	RP:CC1G_09707T0	myc1:16.6459
UN:MYC	RP:CC1G_14224T0	myc1:108.955
UN:MYC	RP:CC1G_11525T0	myc1:236.07
UN:MYC	RP:CC1G_12113T0	myc1:10.5928
UN:MYC	RP:CC1G_15527T0	myc1:7.5663
UN:MYC	RP:CC1G_12265T0	myc1:970.007
UN:MYC	RP:CC1G_10160T0	myc1:39.345
UN:MYC	RP:CC1G_08745T0	myc1:15.1327
UN:MYC	RP:CC1G_06016T0	myc1:6.053
UN:MYC	RP:CC1G_05990T0	myc1:13.6194
UN:MYC	RP:CC1G_10100T0	myc1:51.4512
UN:MYC	RP:CC1G_08163T0	myc1:7.5663
UN:MYC	RP:CC1G_00892T0	myc1:6.053
UN:MYC	RP:CC1G_14823T0	myc1:68.0972
UN:MYC	RP:CC1G_00905T0	myc1:9.0796
UN:MYC	RP:CC1G_01657T0	myc1:6.053
UN:MYC	RP:CC1G_01626T0	myc1:6.053
UN:MYC	RP:CC1G_01663T0	myc1:24.2123
UN:MYC	RP:CC1G_07820T0	pri1:0
UN:MYC	RP:CC1G_01131T0	pri1:7.4755
UN:MYC	RP:CC1G_01018T0	pri1:0
UN:MYC	RP:CC1G_01124T0	pri1:3.2037
UN:MYC	RP:CC1G_13882T0	pri1:0
UN:MYC	RP:CC1G_01876T0	pri1:0
UN:MYC	RP:CC1G_01843T0	pri1:0
UN:MYC	RP:CC1G_12449T0	pri1:0
UN:MYC	RP:CC1G_07544T0	pri1:0
UN:MYC	RP:CC1G_07533T0	pri1:0
UN:MYC	RP:CC1G_07550T0	pri1:0
UN:MYC	RP:CC1G_11444T0	pri1:0
UN:MYC	RP:CC1G_11443T0	pri1:0
UN:MYC	RP:CC1G_03317T0	pri1:0
UN:MYC	RP:CC1G_03271T0	pri1:22.4265
UN:MYC	RP:CC1G_03332T0	pri1:0
UN:MYC	RP:CC1G_08033T0	pri1:7.4755
UN:MYC	RP:CC1G_08039T0	pri1:0
UN:MYC	RP:CC1G_00701T0	pri1:0
UN:MYC	RP:CC1G_00577T0	pri1:0
UN:MYC	RP:CC1G_00689T0	pri1:10.6793
UN:MYC	RP:CC1G_00735T0	pri1:8.5434
UN:MYC	RP:CC1G_13619T0	pri1:0
UN:MYC	RP:CC1G_04345T0	pri1:0
UN:MYC	RP:CC1G_04378T0	pri1:0
UN:MYC	RP:CC1G_11132T0	pri1:10.6793
UN:MYC	RP:CC1G_07797T0	pri1:3.2037
UN:MYC	RP:CC1G_01447T0	pri1:2.1358
UN:MYC	RP:CC1G_01328T0	pri1:33.1058
UN:MYC	RP:CC1G_01270T0	pri1:30.97
UN:MYC	RP:CC1G_01340T0	pri1:2.1358
UN:MYC	RP:CC1G_14615T0	pri1:0
UN:MYC	RP:CC1G_00207T0	pri1:0
UN:MYC	RP:CC1G_00131T0	pri1:4.2717
UN:MYC	RP:CC1G_00019T0	pri1:0
UN:MYC	RP:CC1G_00441T0	pri1:10.6793
UN:MYC	RP:CC1G_00451T0	pri1:0
UN:MYC	RP:CC1G_00455T0	pri1:8.5434
UN:MYC	RP:CC1G_06840T0	pri1:0
UN:MYC	RP:CC1G_02344T0	pri1:0
UN:MYC	RP:CC1G_02341T0	pri1:0
UN:MYC	RP:CC1G_02260T0	pri1:0
UN:MYC	RP:CC1G_02307T0	pri1:2.1358
UN:MYC	RP:CC1G_09149T0	pri1:0
UN:MYC	RP:CC1G_11355T0	pri1:0
UN:MYC	RP:CC1G_05384T0	pri1:21.3586
UN:MYC	RP:CC1G_02672T0	pri1:13.8831
UN:MYC	RP:CC1G_02656T0	pri1:0
UN:MYC	RP:CC1G_14311T0	pri1:0
UN:MYC	RP:CC1G_02603T0	pri1:0
UN:MYC	RP:CC1G_11182T0	pri1:7.4755
UN:MYC	RP:CC1G_12510T0	pri1:0
UN:MYC	RP:CC1G_11879T0	pri1:0
UN:MYC	RP:CC1G_11876T0	pri1:9.6113
UN:MYC	RP:CC1G_03377T0	pri1:0
UN:MYC	RP:CC1G_03411T0	pri1:16.0189
UN:MYC	RP:CC1G_05574T0	pri1:0
UN:MYC	RP:CC1G_05577T0	pri1:0
UN:MYC	RP:CC1G_02860T0	pri1:0
UN:MYC	RP:CC1G_05737T0	pri1:3.2037
UN:MYC	RP:CC1G_09532T0	pri1:6.4075
UN:MYC	RP:CC1G_05509T0	pri1:0
UN:MYC	RP:CC1G_11776T0	pri1:0
UN:MYC	RP:CC1G_07894T0	pri1:7.4755
UN:MYC	RP:CC1G_04248T0	pri1:0
UN:MYC	RP:CC1G_02958T0	pri1:82.2306
UN:MYC	RP:CC1G_02949T0	pri1:0
UN:MYC	RP:CC1G_15006T0	pri1:0
UN:MYC	RP:CC1G_02962T0	pri1:0
UN:MYC	RP:CC1G_06603T0	pri1:8.5434
UN:MYC	RP:CC1G_06571T0	pri1:0
UN:MYC	RP:CC1G_06546T0	pri1:0
UN:MYC	RP:CC1G_06590T0	pri1:7.4755
UN:MYC	RP:CC1G_03111T0	pri1:0
UN:MYC	RP:CC1G_03714T0	pri1:13.8831
UN:MYC	RP:CC1G_03638T0	pri1:4.2717
UN:MYC	RP:CC1G_03645T0	pri1:0
UN:MYC	RP:CC1G_03728T0	pri1:21.3586
UN:MYC	RP:CC1G_03772T0	pri1:0
UN:MYC	RP:CC1G_10591T0	pri1:0
UN:MYC	RP:CC1G_05872T0	pri1:0
UN:MYC	RP:CC1G_05826T0	pri1:16.0189
UN:MYC	RP:CC1G_12295T0	pri1:0
UN:MYC	RP:CC1G_02034T0	pri1:0
UN:MYC	RP:CC1G_01959T0	pri1:0
UN:MYC	RP:CC1G_02026T0	pri1:21.3586
UN:MYC	RP:CC1G_09478T0	pri1:0
UN:MYC	RP:CC1G_10394T0	pri1:82.2306
UN:MYC	RP:CC1G_10395T0	pri1:27.7662
UN:MYC	RP:CC1G_05908T0	pri1:0
UN:MYC	RP:CC1G_09624T0	pri1:0
UN:MYC	RP:CC1G_07947T0	pri1:0
UN:MYC	RP:CC1G_11565T0	pri1:0
UN:MYC	RP:CC1G_13072T0	pri1:0
UN:MYC	RP:CC1G_10545T0	pri1:10.6793
UN:MYC	RP:CC1G_02196T0	pri1:0
UN:MYC	RP:CC1G_02204T0	pri1:0
UN:MYC	RP:CC1G_04976T0	pri1:0
UN:MYC	RP:CC1G_04959T0	pri1:0
UN:MYC	RP:CC1G_09846T0	pri1:0
UN:MYC	RP:CC1G_11890T0	pri1:0
UN:MYC	RP:CC1G_02530T0	pri1:0
UN:MYC	RP:CC1G_08207T0	pri1:2.1358
UN:MYC	RP:CC1G_09241T0	pri1:2.1358
UN:MYC	RP:CC1G_12426T0	pri1:0
UN:MYC	RP:CC1G_09444T0	pri1:0
UN:MYC	RP:CC1G_14380T0	pri1:10.6793
UN:MYC	RP:CC1G_14211T0	pri1:0
UN:MYC	RP:CC1G_07626T0	pri1:0
UN:MYC	RP:CC1G_03796T0	pri1:19.2227
UN:MYC	RP:CC1G_03790T0	pri1:0
UN:MYC	RP:CC1G_03865T0	pri1:5.3396
UN:MYC	RP:CC1G_07691T0	pri1:0
UN:MYC	RP:CC1G_07321T0	pri1:0
UN:MYC	RP:CC1G_07280T0	pri1:3.2037
UN:MYC	RP:CC1G_07290T0	pri1:4.2717
UN:MYC	RP:CC1G_07310T0	pri1:0
UN:MYC	RP:CC1G_13957T0	pri1:8.5434
UN:MYC	RP:CC1G_13949T0	pri1:6.4075
UN:MYC	RP:CC1G_05078T0	pri1:6.4075
UN:MYC	RP:CC1G_05197T0	pri1:0
UN:MYC	RP:CC1G_06180T0	pri1:4.2717
UN:MYC	RP:CC1G_06167T0	pri1:0
UN:MYC	RP:CC1G_14459T0	pri1:0
UN:MYC	RP:CC1G_14800T0	pri1:5.3396
UN:MYC	RP:CC1G_15133T0	pri1:0
UN:MYC	RP:CC1G_08381T0	pri1:0
UN:MYC	RP:CC1G_08842T0	pri1:0
UN:MYC	RP:CC1G_09707T0	pri1:4.2717
UN:MYC	RP:CC1G_14224T0	pri1:3.2037
UN:MYC	RP:CC1G_11525T0	pri1:0
UN:MYC	RP:CC1G_12113T0	pri1:0
UN:MYC	RP:CC1G_15527T0	pri1:0
UN:MYC	RP:CC1G_12265T0	pri1:2.1358
UN:MYC	RP:CC1G_10160T0	pri1:13.8831
UN:MYC	RP:CC1G_08745T0	pri1:0
UN:MYC	RP:CC1G_06016T0	pri1:0
UN:MYC	RP:CC1G_05990T0	pri1:2.1358
UN:MYC	RP:CC1G_10100T0	pri1:0
UN:MYC	RP:CC1G_08163T0	pri1:0
UN:MYC	RP:CC1G_00892T0	pri1:0
UN:MYC	RP:CC1G_14823T0	pri1:0
UN:MYC	RP:CC1G_00905T0	pri1:0
UN:MYC	RP:CC1G_01657T0	pri1:0
UN:MYC	RP:CC1G_01626T0	pri1:0
UN:MYC	RP:CC1G_01663T0	pri1:8.5434
UN:MYC	RP:CC1G_07820T0	myc1pri1:0.005015
UN:MYC	RP:CC1G_01131T0	myc1pri1:0
UN:MYC	RP:CC1G_01018T0	myc1pri1:0.0293
UN:MYC	RP:CC1G_01124T0	myc1pri1:0
UN:MYC	RP:CC1G_13882T0	myc1pri1:0.005015
UN:MYC	RP:CC1G_01876T0	myc1pri1:0
UN:MYC	RP:CC1G_01843T0	myc1pri1:0.0293
UN:MYC	RP:CC1G_12449T0	myc1pri1:0.000858
UN:MYC	RP:CC1G_07544T0	myc1pri1:0.012122
UN:MYC	RP:CC1G_07533T0	myc1pri1:0.0293
UN:MYC	RP:CC1G_07550T0	myc1pri1:0
UN:MYC	RP:CC1G_11444T0	myc1pri1:0
UN:MYC	RP:CC1G_11443T0	myc1pri1:0.012122
UN:MYC	RP:CC1G_03317T0	myc1pri1:1e-06
UN:MYC	RP:CC1G_03271T0	myc1pri1:5.7e-05
UN:MYC	RP:CC1G_03332T0	myc1pri1:0.0293
UN:MYC	RP:CC1G_08033T0	myc1pri1:0
UN:MYC	RP:CC1G_08039T0	myc1pri1:6.1e-05
UN:MYC	RP:CC1G_00701T0	myc1pri1:0.012122
UN:MYC	RP:CC1G_00577T0	myc1pri1:4e-06
UN:MYC	RP:CC1G_00689T0	myc1pri1:0
UN:MYC	RP:CC1G_00735T0	myc1pri1:0
UN:MYC	RP:CC1G_13619T0	myc1pri1:0.0293
UN:MYC	RP:CC1G_04345T0	myc1pri1:0.005015
UN:MYC	RP:CC1G_04378T0	myc1pri1:0
UN:MYC	RP:CC1G_11132T0	myc1pri1:0.045623
UN:MYC	RP:CC1G_07797T0	myc1pri1:0.035138
UN:MYC	RP:CC1G_01447T0	myc1pri1:0.038739
UN:MYC	RP:CC1G_01328T0	myc1pri1:0
UN:MYC	RP:CC1G_01270T0	myc1pri1:0.004877
UN:MYC	RP:CC1G_01340T0	myc1pri1:4e-06
UN:MYC	RP:CC1G_14615T0	myc1pri1:0.002075
UN:MYC	RP:CC1G_00207T0	myc1pri1:0.0293
UN:MYC	RP:CC1G_00131T0	myc1pri1:0.009169
UN:MYC	RP:CC1G_00019T0	myc1pri1:0.005015
UN:MYC	RP:CC1G_00441T0	myc1pri1:0.003349
UN:MYC	RP:CC1G_00451T0	myc1pri1:0.0293
UN:MYC	RP:CC1G_00455T0	myc1pri1:0.049021
UN:MYC	RP:CC1G_06840T0	myc1pri1:0.005015
UN:MYC	RP:CC1G_02344T0	myc1pri1:0.0293
UN:MYC	RP:CC1G_02341T0	myc1pri1:0
UN:MYC	RP:CC1G_02260T0	myc1pri1:0.0293
UN:MYC	RP:CC1G_02307T0	myc1pri1:0.001443
UN:MYC	RP:CC1G_09149T0	myc1pri1:0.000858
UN:MYC	RP:CC1G_11355T0	myc1pri1:6.1e-05
UN:MYC	RP:CC1G_05384T0	myc1pri1:0
UN:MYC	RP:CC1G_02672T0	myc1pri1:0.01499
UN:MYC	RP:CC1G_02656T0	myc1pri1:0.012122
UN:MYC	RP:CC1G_14311T0	myc1pri1:0.000355
UN:MYC	RP:CC1G_02603T0	myc1pri1:0.012122
UN:MYC	RP:CC1G_11182T0	myc1pri1:0.009454
UN:MYC	RP:CC1G_12510T0	myc1pri1:0.002075
UN:MYC	RP:CC1G_11879T0	myc1pri1:0.005015
UN:MYC	RP:CC1G_11876T0	myc1pri1:0.001449
UN:MYC	RP:CC1G_03377T0	myc1pri1:0.002075
UN:MYC	RP:CC1G_03411T0	myc1pri1:0.042857
UN:MYC	RP:CC1G_05574T0	myc1pri1:0.0293
UN:MYC	RP:CC1G_05577T0	myc1pri1:0.0293
UN:MYC	RP:CC1G_02860T0	myc1pri1:0.005015
UN:MYC	RP:CC1G_05737T0	myc1pri1:0.005901
UN:MYC	RP:CC1G_09532T0	myc1pri1:0.000238
UN:MYC	RP:CC1G_05509T0	myc1pri1:6.1e-05
UN:MYC	RP:CC1G_11776T0	myc1pri1:2.5e-05
UN:MYC	RP:CC1G_07894T0	myc1pri1:0
UN:MYC	RP:CC1G_04248T0	myc1pri1:0.0293
UN:MYC	RP:CC1G_02958T0	myc1pri1:0.000196
UN:MYC	RP:CC1G_02949T0	myc1pri1:0.012122
UN:MYC	RP:CC1G_15006T0	myc1pri1:0
UN:MYC	RP:CC1G_02962T0	myc1pri1:0.005015
UN:MYC	RP:CC1G_06603T0	myc1pri1:0.000578
UN:MYC	RP:CC1G_06571T0	myc1pri1:0.002075
UN:MYC	RP:CC1G_06546T0	myc1pri1:0.012122
UN:MYC	RP:CC1G_06590T0	myc1pri1:0.009454
UN:MYC	RP:CC1G_03111T0	myc1pri1:0.0293
UN:MYC	RP:CC1G_03714T0	myc1pri1:0.00434
UN:MYC	RP:CC1G_03638T0	myc1pri1:0
UN:MYC	RP:CC1G_03645T0	myc1pri1:0.0293
UN:MYC	RP:CC1G_03728T0	myc1pri1:0.036908
UN:MYC	RP:CC1G_03772T0	myc1pri1:0.000355
UN:MYC	RP:CC1G_10591T0	myc1pri1:0.005015
UN:MYC	RP:CC1G_05872T0	myc1pri1:0.005015
UN:MYC	RP:CC1G_05826T0	myc1pri1:0.042857
UN:MYC	RP:CC1G_12295T0	myc1pri1:0
UN:MYC	RP:CC1G_02034T0	myc1pri1:0.0293
UN:MYC	RP:CC1G_01959T0	myc1pri1:0.012122
UN:MYC	RP:CC1G_02026T0	myc1pri1:0.000611
UN:MYC	RP:CC1G_09478T0	myc1pri1:0.0293
UN:MYC	RP:CC1G_10394T0	myc1pri1:0
UN:MYC	RP:CC1G_10395T0	myc1pri1:0
UN:MYC	RP:CC1G_05908T0	myc1pri1:0.002075
UN:MYC	RP:CC1G_09624T0	myc1pri1:0.000858
UN:MYC	RP:CC1G_07947T0	myc1pri1:0.002075
UN:MYC	RP:CC1G_11565T0	myc1pri1:0.0293
UN:MYC	RP:CC1G_13072T0	myc1pri1:0.002075
UN:MYC	RP:CC1G_10545T0	myc1pri1:8.8e-05
UN:MYC	RP:CC1G_02196T0	myc1pri1:2e-06
UN:MYC	RP:CC1G_02204T0	myc1pri1:0.0293
UN:MYC	RP:CC1G_04976T0	myc1pri1:0
UN:MYC	RP:CC1G_04959T0	myc1pri1:1e-05
UN:MYC	RP:CC1G_09846T0	myc1pri1:0.005015
UN:MYC	RP:CC1G_11890T0	myc1pri1:0
UN:MYC	RP:CC1G_02530T0	myc1pri1:0
UN:MYC	RP:CC1G_08207T0	myc1pri1:0.020302
UN:MYC	RP:CC1G_09241T0	myc1pri1:0
UN:MYC	RP:CC1G_12426T0	myc1pri1:0.0293
UN:MYC	RP:CC1G_09444T0	myc1pri1:0.0293
UN:MYC	RP:CC1G_14380T0	myc1pri1:0.003349
UN:MYC	RP:CC1G_14211T0	myc1pri1:0.0293
UN:MYC	RP:CC1G_07626T0	myc1pri1:0.012122
UN:MYC	RP:CC1G_03796T0	myc1pri1:0.020989
UN:MYC	RP:CC1G_03790T0	myc1pri1:0
UN:MYC	RP:CC1G_03865T0	myc1pri1:0
UN:MYC	RP:CC1G_07691T0	myc1pri1:0.0293
UN:MYC	RP:CC1G_07321T0	myc1pri1:0
UN:MYC	RP:CC1G_07280T0	myc1pri1:0.035138
UN:MYC	RP:CC1G_07290T0	myc1pri1:0.005089
UN:MYC	RP:CC1G_07310T0	myc1pri1:0.005015
UN:MYC	RP:CC1G_13957T0	myc1pri1:0.020464
UN:MYC	RP:CC1G_13949T0	myc1pri1:0
UN:MYC	RP:CC1G_05078T0	myc1pri1:0.006839
UN:MYC	RP:CC1G_05197T0	myc1pri1:0.002075
UN:MYC	RP:CC1G_06180T0	myc1pri1:0.000848
UN:MYC	RP:CC1G_06167T0	myc1pri1:0.000355
UN:MYC	RP:CC1G_14459T0	myc1pri1:0.0293
UN:MYC	RP:CC1G_14800T0	myc1pri1:0.039197
UN:MYC	RP:CC1G_15133T0	myc1pri1:0.0293
UN:MYC	RP:CC1G_08381T0	myc1pri1:0.000858
UN:MYC	RP:CC1G_08842T0	myc1pri1:0.000858
UN:MYC	RP:CC1G_09707T0	myc1pri1:0.016371
UN:MYC	RP:CC1G_14224T0	myc1pri1:0
UN:MYC	RP:CC1G_11525T0	myc1pri1:0
UN:MYC	RP:CC1G_12113T0	myc1pri1:0.002075
UN:MYC	RP:CC1G_15527T0	myc1pri1:0.012122
UN:MYC	RP:CC1G_12265T0	myc1pri1:0
UN:MYC	RP:CC1G_10160T0	myc1pri1:0.001732
UN:MYC	RP:CC1G_08745T0	myc1pri1:0.000147
UN:MYC	RP:CC1G_06016T0	myc1pri1:0.0293
UN:MYC	RP:CC1G_05990T0	myc1pri1:0.010533
UN:MYC	RP:CC1G_10100T0	myc1pri1:0
UN:MYC	RP:CC1G_08163T0	myc1pri1:0.012122
UN:MYC	RP:CC1G_00892T0	myc1pri1:0.0293
UN:MYC	RP:CC1G_14823T0	myc1pri1:0
UN:MYC	RP:CC1G_00905T0	myc1pri1:0.005015
UN:MYC	RP:CC1G_01657T0	myc1pri1:0.0293
UN:MYC	RP:CC1G_01626T0	myc1pri1:0.0293
UN:MYC	RP:CC1G_01663T0	myc1pri1:0.020464
UN:PRI	RP:CC1G_07865T0	GO:0005774
UN:PRI	RP:CC1G_07865T0	GO:0005783
UN:PRI	RP:CC1G_07865T0	GO:0007034
UN:PRI	RP:CC1G_07865T0	GO:0008104
UN:PRI	RP:CC1G_07865T0	GO:0016237
UN:PRI	RP:CC1G_07865T0	GO:0033254
UN:PRI	RP:CC1G_07865T0	GO:0042144
UN:PRI	RP:CC1G_07830T0	GO:0005681
UN:PRI	RP:CC1G_07830T0	GO:0000398
UN:PRI	RP:CC1G_07830T0	GO:0005515
UN:PRI	RP:CC1G_07830T0	GO:0005634
UN:PRI	RP:CC1G_07829T0	GO:0005737
UN:PRI	RP:CC1G_07829T0	GO:0005840
UN:PRI	RP:CC1G_07829T0	GO:0042254
UN:PRI	RP:CC1G_14363T0	GO:0004722
UN:PRI	RP:CC1G_14363T0	GO:0005515
UN:PRI	RP:CC1G_14363T0	GO:0005737
UN:PRI	RP:CC1G_14363T0	GO:0005829
UN:PRI	RP:CC1G_14363T0	GO:0005886
UN:PRI	RP:CC1G_14363T0	GO:0006470
UN:PRI	RP:CC1G_14363T0	GO:0007498
UN:PRI	RP:CC1G_14363T0	GO:0008022
UN:PRI	RP:CC1G_14363T0	GO:0046982
UN:PRI	RP:CC1G_07862T0	GO:0008152
UN:PRI	RP:CC1G_07862T0	GO:0016491
UN:PRI	RP:CC1G_07874T0	GO:0005739
UN:PRI	RP:CC1G_13164T0	GO:0004385
UN:PRI	RP:CC1G_08649T0	GO:0004084
UN:PRI	RP:CC1G_08649T0	GO:0005634
UN:PRI	RP:CC1G_08649T0	GO:0005737
UN:PRI	RP:CC1G_08649T0	GO:0009082
UN:PRI	RP:CC1G_08649T0	GO:0009083
UN:PRI	RP:CC1G_08619T0	GO:0003676
UN:PRI	RP:CC1G_08619T0	GO:0005622
UN:PRI	RP:CC1G_08627T0	GO:0006457
UN:PRI	RP:CC1G_08627T0	GO:0051082
UN:PRI	RP:CC1G_08644T0	GO:0008142
UN:PRI	RP:CC1G_08644T0	GO:0006694
UN:PRI	RP:CC1G_08644T0	GO:0005634
UN:PRI	RP:CC1G_08644T0	GO:0005829
UN:PRI	RP:CC1G_08655T0	GO:0006875
UN:PRI	RP:CC1G_08655T0	GO:0010038
UN:PRI	RP:CC1G_08655T0	GO:0005783
UN:PRI	RP:CC1G_08655T0	GO:0016887
UN:PRI	RP:CC1G_08655T0	GO:0043529
UN:PRI	RP:CC1G_08655T0	GO:0006890
UN:PRI	RP:CC1G_08655T0	GO:0005634
UN:PRI	RP:CC1G_08655T0	GO:0005829
UN:PRI	RP:CC1G_01236T0	GO:0007346
UN:PRI	RP:CC1G_01236T0	GO:0005515
UN:PRI	RP:CC1G_01236T0	GO:0000075
UN:PRI	RP:CC1G_01236T0	GO:0016925
UN:PRI	RP:CC1G_01236T0	GO:0019789
UN:PRI	RP:CC1G_01236T0	GO:0006974
UN:PRI	RP:CC1G_01236T0	GO:0005634
UN:PRI	RP:CC1G_01236T0	GO:0000792
UN:PRI	RP:CC1G_01236T0	GO:0005829
UN:PRI	RP:CC1G_01233T0	GO:0042883
UN:PRI	RP:CC1G_01233T0	GO:0033229
UN:PRI	RP:CC1G_01233T0	GO:0005783
UN:PRI	RP:CC1G_13890T0	GO:0005739
UN:PRI	RP:CC1G_01176T0	GO:0007035
UN:PRI	RP:CC1G_01176T0	GO:0016471
UN:PRI	RP:CC1G_01176T0	GO:0046961
UN:PRI	RP:CC1G_01137T0	GO:0000906
UN:PRI	RP:CC1G_01137T0	GO:0005634
UN:PRI	RP:CC1G_01137T0	GO:0005737
UN:PRI	RP:CC1G_01137T0	GO:0009231
UN:PRI	RP:CC1G_01082T0	GO:0042776
UN:PRI	RP:CC1G_01082T0	GO:0005754
UN:PRI	RP:CC1G_01082T0	GO:0046933
UN:PRI	RP:CC1G_01082T0	GO:0046961
UN:PRI	RP:CC1G_01082T0	GO:0005739
UN:PRI	RP:CC1G_01040T0	GO:0030127
UN:PRI	RP:CC1G_01040T0	GO:0005789
UN:PRI	RP:CC1G_01040T0	GO:0032940
UN:PRI	RP:CC1G_01040T0	GO:0006886
UN:PRI	RP:CC1G_01040T0	GO:0006888
UN:PRI	RP:CC1G_01040T0	GO:0006998
UN:PRI	RP:CC1G_01040T0	GO:0005525
UN:PRI	RP:CC1G_01040T0	GO:0003924
UN:PRI	RP:CC1G_01040T0	GO:0007264
UN:PRI	RP:CC1G_01040T0	GO:0005737
UN:PRI	RP:CC1G_01040T0	GO:0005783
UN:PRI	RP:CC1G_01038T0	GO:0046540
UN:PRI	RP:CC1G_01038T0	GO:0005732
UN:PRI	RP:CC1G_01038T0	GO:0030490
UN:PRI	RP:CC1G_01038T0	GO:0000398
UN:PRI	RP:CC1G_01038T0	GO:0005730
UN:PRI	RP:CC1G_01041T0	GO:0000146
UN:PRI	RP:CC1G_01041T0	GO:0000281
UN:PRI	RP:CC1G_01041T0	GO:0001701
UN:PRI	RP:CC1G_01041T0	GO:0001725
UN:PRI	RP:CC1G_01041T0	GO:0001764
UN:PRI	RP:CC1G_01041T0	GO:0001778
UN:PRI	RP:CC1G_01041T0	GO:0005515
UN:PRI	RP:CC1G_01041T0	GO:0005737
UN:PRI	RP:CC1G_01041T0	GO:0005819
UN:PRI	RP:CC1G_01041T0	GO:0005886
UN:PRI	RP:CC1G_01041T0	GO:0005938
UN:PRI	RP:CC1G_01041T0	GO:0006887
UN:PRI	RP:CC1G_01041T0	GO:0006928
UN:PRI	RP:CC1G_01041T0	GO:0006930
UN:PRI	RP:CC1G_01041T0	GO:0007097
UN:PRI	RP:CC1G_01041T0	GO:0007409
UN:PRI	RP:CC1G_01041T0	GO:0007411
UN:PRI	RP:CC1G_01041T0	GO:0007420
UN:PRI	RP:CC1G_01041T0	GO:0007512
UN:PRI	RP:CC1G_01041T0	GO:0008283
UN:PRI	RP:CC1G_01041T0	GO:0008360
UN:PRI	RP:CC1G_01041T0	GO:0016459
UN:PRI	RP:CC1G_01041T0	GO:0021592
UN:PRI	RP:CC1G_01041T0	GO:0021670
UN:PRI	RP:CC1G_01041T0	GO:0021678
UN:PRI	RP:CC1G_01041T0	GO:0021680
UN:PRI	RP:CC1G_01041T0	GO:0030036
UN:PRI	RP:CC1G_01041T0	GO:0030048
UN:PRI	RP:CC1G_01041T0	GO:0030239
UN:PRI	RP:CC1G_01041T0	GO:0030424
UN:PRI	RP:CC1G_01041T0	GO:0030426
UN:PRI	RP:CC1G_01041T0	GO:0030496
UN:PRI	RP:CC1G_01041T0	GO:0030898
UN:PRI	RP:CC1G_01041T0	GO:0031175
UN:PRI	RP:CC1G_01041T0	GO:0031594
UN:PRI	RP:CC1G_01041T0	GO:0032154
UN:PRI	RP:CC1G_01041T0	GO:0043005
UN:PRI	RP:CC1G_01041T0	GO:0043025
UN:PRI	RP:CC1G_01041T0	GO:0043197
UN:PRI	RP:CC1G_01041T0	GO:0043531
UN:PRI	RP:CC1G_01041T0	GO:0050885
UN:PRI	RP:CC1G_01041T0	GO:0051015
UN:PRI	RP:CC1G_01041T0	GO:0055003
UN:PRI	RP:CC1G_01041T0	GO:0055015
UN:PRI	RP:CC1G_01041T0	GO:0060041
UN:PRI	RP:CC1G_01093T0	GO:0042729
UN:PRI	RP:CC1G_01093T0	GO:0007052
UN:PRI	RP:CC1G_01093T0	GO:0031134
UN:PRI	RP:CC1G_01152T0	GO:0005525
UN:PRI	RP:CC1G_01152T0	GO:0006446
UN:PRI	RP:CC1G_01152T0	GO:0005085
UN:PRI	RP:CC1G_01152T0	GO:0003743
UN:PRI	RP:CC1G_01152T0	GO:0005851
UN:PRI	RP:CC1G_01159T0	GO:0006464
UN:PRI	RP:CC1G_01159T0	GO:0009399
UN:PRI	RP:CC1G_01159T0	GO:0016799
UN:PRI	RP:CC1G_01175T0	GO:0003735
UN:PRI	RP:CC1G_01175T0	GO:0006412
UN:PRI	RP:CC1G_01175T0	GO:0015934
UN:PRI	RP:CC1G_01179T0	GO:0005088
UN:PRI	RP:CC1G_01179T0	GO:0005794
UN:PRI	RP:CC1G_01179T0	GO:0006888
UN:PRI	RP:CC1G_01179T0	GO:0017112
UN:PRI	RP:CC1G_01179T0	GO:0030008
UN:PRI	RP:CC1G_01182T0	GO:0005634
UN:PRI	RP:CC1G_01182T0	GO:0030188
UN:PRI	RP:CC1G_01199T0	GO:0005794
UN:PRI	RP:CC1G_01199T0	GO:0005515
UN:PRI	RP:CC1G_01199T0	GO:0006886
UN:PRI	RP:CC1G_01199T0	GO:0018125
UN:PRI	RP:CC1G_13889T0	GO:0000400
UN:PRI	RP:CC1G_13889T0	GO:0000794
UN:PRI	RP:CC1G_13889T0	GO:0000800
UN:PRI	RP:CC1G_13889T0	GO:0007129
UN:PRI	RP:CC1G_13889T0	GO:0007130
UN:PRI	RP:CC1G_01221T0	GO:0004478
UN:PRI	RP:CC1G_01221T0	GO:0030446
UN:PRI	RP:CC1G_01221T0	GO:0009986
UN:PRI	RP:CC1G_13288T0	GO:0016020
UN:PRI	RP:CC1G_13288T0	GO:0008320
UN:PRI	RP:CC1G_13288T0	GO:0006886
UN:PRI	RP:CC1G_01841T0	GO:0005789
UN:PRI	RP:CC1G_01841T0	GO:0006886
UN:PRI	RP:CC1G_01841T0	GO:0008565
UN:PRI	RP:CC1G_01841T0	GO:0015031
UN:PRI	RP:CC1G_01841T0	GO:0015450
UN:PRI	RP:CC1G_01841T0	GO:0030176
UN:PRI	RP:CC1G_01837T0	GO:0005730
UN:PRI	RP:CC1G_01837T0	GO:0005634
UN:PRI	RP:CC1G_01791T0	GO:0042802
UN:PRI	RP:CC1G_01784T0	GO:0004367
UN:PRI	RP:CC1G_01784T0	GO:0006072
UN:PRI	RP:CC1G_01784T0	GO:0008654
UN:PRI	RP:CC1G_01773T0	GO:0003735
UN:PRI	RP:CC1G_01773T0	GO:0005739
UN:PRI	RP:CC1G_01773T0	GO:0005763
UN:PRI	RP:CC1G_01773T0	GO:0006412
UN:PRI	RP:CC1G_01723T0	GO:0042254
UN:PRI	RP:CC1G_01723T0	GO:0005634
UN:PRI	RP:CC1G_01723T0	GO:0005730
UN:PRI	RP:CC1G_01723T0	GO:0005829
UN:PRI	RP:CC1G_01729T0	GO:0000002
UN:PRI	RP:CC1G_01729T0	GO:0003677
UN:PRI	RP:CC1G_01729T0	GO:0005371
UN:PRI	RP:CC1G_01729T0	GO:0005739
UN:PRI	RP:CC1G_01729T0	GO:0005743
UN:PRI	RP:CC1G_01729T0	GO:0006842
UN:PRI	RP:CC1G_01729T0	GO:0042645
UN:PRI	RP:CC1G_01730T0	GO:0005778
UN:PRI	RP:CC1G_01730T0	GO:0003674
UN:PRI	RP:CC1G_13694T0	GO:0008296
UN:PRI	RP:CC1G_13694T0	GO:0006308
UN:PRI	RP:CC1G_13694T0	GO:0005634
UN:PRI	RP:CC1G_13694T0	GO:0005829
UN:PRI	RP:CC1G_01767T0	GO:0005681
UN:PRI	RP:CC1G_01770T0	GO:0001403
UN:PRI	RP:CC1G_01770T0	GO:0005886
UN:PRI	RP:CC1G_01770T0	GO:0007124
UN:PRI	RP:CC1G_01770T0	GO:0016337
UN:PRI	RP:CC1G_01770T0	GO:0030447
UN:PRI	RP:CC1G_01770T0	GO:0042710
UN:PRI	RP:CC1G_13698T0	GO:0003729
UN:PRI	RP:CC1G_13698T0	GO:0030530
UN:PRI	RP:CC1G_01807T0	GO:0003899
UN:PRI	RP:CC1G_01807T0	GO:0005665
UN:PRI	RP:CC1G_01807T0	GO:0005666
UN:PRI	RP:CC1G_01807T0	GO:0005736
UN:PRI	RP:CC1G_01807T0	GO:0006360
UN:PRI	RP:CC1G_01807T0	GO:0006366
UN:PRI	RP:CC1G_01807T0	GO:0006383
UN:PRI	RP:CC1G_01817T0	GO:0016655
UN:PRI	RP:CC1G_12718T0	GO:0005737
UN:PRI	RP:CC1G_12718T0	GO:0005634
UN:PRI	RP:CC1G_12718T0	GO:0004364
UN:PRI	RP:CC1G_14988T0	GO:0040010
UN:PRI	RP:CC1G_14988T0	GO:0009792
UN:PRI	RP:CC1G_14988T0	GO:0000003
UN:PRI	RP:CC1G_14988T0	GO:0040007
UN:PRI	RP:CC1G_14988T0	GO:0002119
UN:PRI	RP:CC1G_14988T0	GO:0040011
UN:PRI	RP:CC1G_07131T0	GO:0000001
UN:PRI	RP:CC1G_07131T0	GO:0001302
UN:PRI	RP:CC1G_07131T0	GO:0005739
UN:PRI	RP:CC1G_07131T0	GO:0005743
UN:PRI	RP:CC1G_07131T0	GO:0006457
UN:PRI	RP:CC1G_07131T0	GO:0045861
UN:PRI	RP:CC1G_07126T0	GO:0005739
UN:PRI	RP:CC1G_07126T0	GO:0005758
UN:PRI	RP:CC1G_07126T0	GO:0008565
UN:PRI	RP:CC1G_07126T0	GO:0042719
UN:PRI	RP:CC1G_07126T0	GO:0045039
UN:PRI	RP:CC1G_07126T0	GO:0051082
UN:PRI	RP:CC1G_07178T0	GO:0000813
UN:PRI	RP:CC1G_11475T0	GO:0003723
UN:PRI	RP:CC1G_11475T0	GO:0003735
UN:PRI	RP:CC1G_11475T0	GO:0006412
UN:PRI	RP:CC1G_11475T0	GO:0022625
UN:PRI	RP:CC1G_08610T0	GO:0000027
UN:PRI	RP:CC1G_08610T0	GO:0003735
UN:PRI	RP:CC1G_08610T0	GO:0006412
UN:PRI	RP:CC1G_08610T0	GO:0022625
UN:PRI	RP:CC1G_07500T0	GO:0005515
UN:PRI	RP:CC1G_07492T0	GO:0000935
UN:PRI	RP:CC1G_07492T0	GO:0051286
UN:PRI	RP:CC1G_06431T0	GO:0000080
UN:PRI	RP:CC1G_06431T0	GO:0008284
UN:PRI	RP:CC1G_06375T0	GO:0006508
UN:PRI	RP:CC1G_06375T0	GO:0008233
UN:PRI	RP:CC1G_06416T0	GO:0005787
UN:PRI	RP:CC1G_06416T0	GO:0006465
UN:PRI	RP:CC1G_06416T0	GO:0009003
UN:PRI	RP:CC1G_06416T0	GO:0045047
UN:PRI	RP:CC1G_06429T0	GO:0005739
UN:PRI	RP:CC1G_06429T0	GO:0031966
UN:PRI	RP:CC1G_06429T0	GO:0009853
UN:PRI	RP:CC1G_06429T0	GO:0045271
UN:PRI	RP:CC1G_03263T0	GO:0005774
UN:PRI	RP:CC1G_03263T0	GO:0005794
UN:PRI	RP:CC1G_03233T0	GO:0005634
UN:PRI	RP:CC1G_03206T0	GO:0006897
UN:PRI	RP:CC1G_03218T0	GO:0005525
UN:PRI	RP:CC1G_03218T0	GO:0031105
UN:PRI	RP:CC1G_03218T0	GO:0005515
UN:PRI	RP:CC1G_03218T0	GO:0000920
UN:PRI	RP:CC1G_03218T0	GO:0005940
UN:PRI	RP:CC1G_03218T0	GO:0000935
UN:PRI	RP:CC1G_03218T0	GO:0005737
UN:PRI	RP:CC1G_03218T0	GO:0005829
UN:PRI	RP:CC1G_03231T0	GO:0000220
UN:PRI	RP:CC1G_03231T0	GO:0007035
UN:PRI	RP:CC1G_03231T0	GO:0016021
UN:PRI	RP:CC1G_03231T0	GO:0042493
UN:PRI	RP:CC1G_03231T0	GO:0046961
UN:PRI	RP:CC1G_03235T0	GO:0003899
UN:PRI	RP:CC1G_03235T0	GO:0003677
UN:PRI	RP:CC1G_03235T0	GO:0006350
UN:PRI	RP:CC1G_03235T0	GO:0005634
UN:PRI	RP:CC1G_03254T0	GO:0005743
UN:PRI	RP:CC1G_03254T0	GO:0006839
UN:PRI	RP:CC1G_03254T0	GO:0005215
UN:PRI	RP:CC1G_07995T0	GO:0004842
UN:PRI	RP:CC1G_07995T0	GO:0030433
UN:PRI	RP:CC1G_07995T0	GO:0005789
UN:PRI	RP:CC1G_07995T0	GO:0016567
UN:PRI	RP:CC1G_07995T0	GO:0008270
UN:PRI	RP:CC1G_07995T0	GO:0005938
UN:PRI	RP:CC1G_07999T0	GO:0005730
UN:PRI	RP:CC1G_07999T0	GO:0006364
UN:PRI	RP:CC1G_07999T0	GO:0030532
UN:PRI	RP:CC1G_07999T0	GO:0005732
UN:PRI	RP:CC1G_07999T0	GO:0005634
UN:PRI	RP:CC1G_08006T0	GO:0003676
UN:PRI	RP:CC1G_08031T0	GO:0005634
UN:PRI	RP:CC1G_08031T0	GO:0003723
UN:PRI	RP:CC1G_08031T0	GO:0000290
UN:PRI	RP:CC1G_08031T0	GO:0050072
UN:PRI	RP:CC1G_08031T0	GO:0000932
UN:PRI	RP:CC1G_08031T0	GO:0005829
UN:PRI	RP:CC1G_08950T0	GO:0004175
UN:PRI	RP:CC1G_08957T0	GO:0022625
UN:PRI	RP:CC1G_08957T0	GO:0006412
UN:PRI	RP:CC1G_08957T0	GO:0003735
UN:PRI	RP:CC1G_08957T0	GO:0005634
UN:PRI	RP:CC1G_08957T0	GO:0005829
UN:PRI	RP:CC1G_00723T0	GO:0005578
UN:PRI	RP:CC1G_00723T0	GO:0005618
UN:PRI	RP:CC1G_00723T0	GO:0016023
UN:PRI	RP:CC1G_00723T0	GO:0030395
UN:PRI	RP:CC1G_00723T0	GO:0030584
UN:PRI	RP:CC1G_00694T0	GO:0003735
UN:PRI	RP:CC1G_00694T0	GO:0006412
UN:PRI	RP:CC1G_00694T0	GO:0005762
UN:PRI	RP:CC1G_00694T0	GO:0003723
UN:PRI	RP:CC1G_00659T0	GO:0022625
UN:PRI	RP:CC1G_00659T0	GO:0006412
UN:PRI	RP:CC1G_00659T0	GO:0003735
UN:PRI	RP:CC1G_00659T0	GO:0005829
UN:PRI	RP:CC1G_00520T0	GO:0000902
UN:PRI	RP:CC1G_00520T0	GO:0007047
UN:PRI	RP:CC1G_00520T0	GO:0006979
UN:PRI	RP:CC1G_00520T0	GO:0007232
UN:PRI	RP:CC1G_00517T0	GO:0004497
UN:PRI	RP:CC1G_00517T0	GO:0006725
UN:PRI	RP:CC1G_00477T0	GO:0051087
UN:PRI	RP:CC1G_00477T0	GO:0007023
UN:PRI	RP:CC1G_00477T0	GO:0007025
UN:PRI	RP:CC1G_00477T0	GO:0005737
UN:PRI	RP:CC1G_13730T0	GO:0003735
UN:PRI	RP:CC1G_13730T0	GO:0006412
UN:PRI	RP:CC1G_00486T0	GO:0005634
UN:PRI	RP:CC1G_00486T0	GO:0000398
UN:PRI	RP:CC1G_00561T0	GO:0016272
UN:PRI	RP:CC1G_00561T0	GO:0006457
UN:PRI	RP:CC1G_00561T0	GO:0051082
UN:PRI	RP:CC1G_00567T0	GO:0000276
UN:PRI	RP:CC1G_00567T0	GO:0005198
UN:PRI	RP:CC1G_00567T0	GO:0005739
UN:PRI	RP:CC1G_00567T0	GO:0015986
UN:PRI	RP:CC1G_00571T0	GO:0003735
UN:PRI	RP:CC1G_00571T0	GO:0006412
UN:PRI	RP:CC1G_00652T0	GO:0005825
UN:PRI	RP:CC1G_00652T0	GO:0005643
UN:PRI	RP:CC1G_00652T0	GO:0005509
UN:PRI	RP:CC1G_00652T0	GO:0005198
UN:PRI	RP:CC1G_00652T0	GO:0008104
UN:PRI	RP:CC1G_00652T0	GO:0030474
UN:PRI	RP:CC1G_00652T0	GO:0005634
UN:PRI	RP:CC1G_00652T0	GO:0005829
UN:PRI	RP:CC1G_00660T0	GO:0022627
UN:PRI	RP:CC1G_00660T0	GO:0006412
UN:PRI	RP:CC1G_00660T0	GO:0003735
UN:PRI	RP:CC1G_00660T0	GO:0005829
UN:PRI	RP:CC1G_00725T0	GO:0005624
UN:PRI	RP:CC1G_09089T0	GO:0000793
UN:PRI	RP:CC1G_09089T0	GO:0003690
UN:PRI	RP:CC1G_09089T0	GO:0005634
UN:PRI	RP:CC1G_09089T0	GO:0005737
UN:PRI	RP:CC1G_09089T0	GO:0006288
UN:PRI	RP:CC1G_09089T0	GO:0006357
UN:PRI	RP:CC1G_09089T0	GO:0007399
UN:PRI	RP:CC1G_09089T0	GO:0008289
UN:PRI	RP:CC1G_09089T0	GO:0008301
UN:PRI	RP:CC1G_09089T0	GO:0048471
UN:PRI	RP:CC1G_11224T0	GO:0005886
UN:PRI	RP:CC1G_11224T0	GO:0015764
UN:PRI	RP:CC1G_11224T0	GO:0015572
UN:PRI	RP:CC1G_04440T0	GO:0005739
UN:PRI	RP:CC1G_04440T0	GO:0005758
UN:PRI	RP:CC1G_04440T0	GO:0008565
UN:PRI	RP:CC1G_04440T0	GO:0042719
UN:PRI	RP:CC1G_04440T0	GO:0045039
UN:PRI	RP:CC1G_04440T0	GO:0051082
UN:PRI	RP:CC1G_04425T0	GO:0004775
UN:PRI	RP:CC1G_04425T0	GO:0005515
UN:PRI	RP:CC1G_04425T0	GO:0006781
UN:PRI	RP:CC1G_04425T0	GO:0005739
UN:PRI	RP:CC1G_04419T0	GO:0005624
UN:PRI	RP:CC1G_04355T0	GO:0003735
UN:PRI	RP:CC1G_04355T0	GO:0006412
UN:PRI	RP:CC1G_04355T0	GO:0022625
UN:PRI	RP:CC1G_13586T0	GO:0004316
UN:PRI	RP:CC1G_13586T0	GO:0006633
UN:PRI	RP:CC1G_04343T0	GO:0006457
UN:PRI	RP:CC1G_04343T0	GO:0005528
UN:PRI	RP:CC1G_04343T0	GO:0003755
UN:PRI	RP:CC1G_04343T0	GO:0005737
UN:PRI	RP:CC1G_04388T0	GO:0022627
UN:PRI	RP:CC1G_04388T0	GO:0006412
UN:PRI	RP:CC1G_04388T0	GO:0003735
UN:PRI	RP:CC1G_04388T0	GO:0005829
UN:PRI	RP:CC1G_04394T0	GO:0000329
UN:PRI	RP:CC1G_04394T0	GO:0016471
UN:PRI	RP:CC1G_04394T0	GO:0046961
UN:PRI	RP:CC1G_04394T0	GO:0015991
UN:PRI	RP:CC1G_04394T0	GO:0005524
UN:PRI	RP:CC1G_04394T0	GO:0007035
UN:PRI	RP:CC1G_04394T0	GO:0005634
UN:PRI	RP:CC1G_04394T0	GO:0005829
UN:PRI	RP:CC1G_04427T0	GO:0000118
UN:PRI	RP:CC1G_04427T0	GO:0004407
UN:PRI	RP:CC1G_04427T0	GO:0005634
UN:PRI	RP:CC1G_04427T0	GO:0005737
UN:PRI	RP:CC1G_04427T0	GO:0008134
UN:PRI	RP:CC1G_04427T0	GO:0016568
UN:PRI	RP:CC1G_04428T0	GO:0005624
UN:PRI	RP:CC1G_04428T0	GO:0005778
UN:PRI	RP:CC1G_04428T0	GO:0016021
UN:PRI	RP:CC1G_11134T0	GO:0003735
UN:PRI	RP:CC1G_11134T0	GO:0006412
UN:PRI	RP:CC1G_11134T0	GO:0005762
UN:PRI	RP:CC1G_11134T0	GO:0005739
UN:PRI	RP:CC1G_07744T0	GO:0005634
UN:PRI	RP:CC1G_07744T0	GO:0030503
UN:PRI	RP:CC1G_07744T0	GO:0006979
UN:PRI	RP:CC1G_07744T0	GO:0008379
UN:PRI	RP:CC1G_07744T0	GO:0005829
UN:PRI	RP:CC1G_07750T0	GO:0022625
UN:PRI	RP:CC1G_07750T0	GO:0006412
UN:PRI	RP:CC1G_07750T0	GO:0003735
UN:PRI	RP:CC1G_01387T0	GO:0005739
UN:PRI	RP:CC1G_01387T0	GO:0005743
UN:PRI	RP:CC1G_01380T0	GO:0008380
UN:PRI	RP:CC1G_01380T0	GO:0005685
UN:PRI	RP:CC1G_01379T0	GO:0005783
UN:PRI	RP:CC1G_01379T0	GO:0007034
UN:PRI	RP:CC1G_01379T0	GO:0016237
UN:PRI	RP:CC1G_01379T0	GO:0031310
UN:PRI	RP:CC1G_01379T0	GO:0033254
UN:PRI	RP:CC1G_01379T0	GO:0042144
UN:PRI	RP:CC1G_01359T0	GO:0003844
UN:PRI	RP:CC1G_01359T0	GO:0006091
UN:PRI	RP:CC1G_01359T0	GO:0005829
UN:PRI	RP:CC1G_01357T0	GO:0005634
UN:PRI	RP:CC1G_01357T0	GO:0042274
UN:PRI	RP:CC1G_01357T0	GO:0043248
UN:PRI	RP:CC1G_01357T0	GO:0030684
UN:PRI	RP:CC1G_01357T0	GO:0003723
UN:PRI	RP:CC1G_01357T0	GO:0004540
UN:PRI	RP:CC1G_01357T0	GO:0005829
UN:PRI	RP:CC1G_01331T0	GO:0003779
UN:PRI	RP:CC1G_01331T0	GO:0005768
UN:PRI	RP:CC1G_01331T0	GO:0005793
UN:PRI	RP:CC1G_01331T0	GO:0005802
UN:PRI	RP:CC1G_01331T0	GO:0005856
UN:PRI	RP:CC1G_01331T0	GO:0006888
UN:PRI	RP:CC1G_01331T0	GO:0006890
UN:PRI	RP:CC1G_01331T0	GO:0008060
UN:PRI	RP:CC1G_01331T0	GO:0030037
UN:PRI	RP:CC1G_01331T0	GO:0043001
UN:PRI	RP:CC1G_14677T0	GO:0004485
UN:PRI	RP:CC1G_14677T0	GO:0006552
UN:PRI	RP:CC1G_01316T0	GO:0006508
UN:PRI	RP:CC1G_01316T0	GO:0008233
UN:PRI	RP:CC1G_01296T0	GO:0008137
UN:PRI	RP:CC1G_01296T0	GO:0005747
UN:PRI	RP:CC1G_01296T0	GO:0006120
UN:PRI	RP:CC1G_01296T0	GO:0003954
UN:PRI	RP:CC1G_14669T0	GO:0003735
UN:PRI	RP:CC1G_14669T0	GO:0006412
UN:PRI	RP:CC1G_14669T0	GO:0022627
UN:PRI	RP:CC1G_14669T0	GO:0005634
UN:PRI	RP:CC1G_14669T0	GO:0005730
UN:PRI	RP:CC1G_14669T0	GO:0005829
UN:PRI	RP:CC1G_01259T0	GO:0003735
UN:PRI	RP:CC1G_01259T0	GO:0005739
UN:PRI	RP:CC1G_01259T0	GO:0005763
UN:PRI	RP:CC1G_01259T0	GO:0006412
UN:PRI	RP:CC1G_01253T0	GO:0009986
UN:PRI	RP:CC1G_01253T0	GO:0004553
UN:PRI	RP:CC1G_01253T0	GO:0005783
UN:PRI	RP:CC1G_01253T0	GO:0005794
UN:PRI	RP:CC1G_01249T0	GO:0003735
UN:PRI	RP:CC1G_01249T0	GO:0005739
UN:PRI	RP:CC1G_01249T0	GO:0005762
UN:PRI	RP:CC1G_01249T0	GO:0006412
UN:PRI	RP:CC1G_01271T0	GO:0005669
UN:PRI	RP:CC1G_01271T0	GO:0000124
UN:PRI	RP:CC1G_01271T0	GO:0006367
UN:PRI	RP:CC1G_01271T0	GO:0016573
UN:PRI	RP:CC1G_01271T0	GO:0016568
UN:PRI	RP:CC1G_01271T0	GO:0016251
UN:PRI	RP:CC1G_01276T0	GO:0043161
UN:PRI	RP:CC1G_01276T0	GO:0004175
UN:PRI	RP:CC1G_01276T0	GO:0019773
UN:PRI	RP:CC1G_01276T0	GO:0005634
UN:PRI	RP:CC1G_01276T0	GO:0051726
UN:PRI	RP:CC1G_01276T0	GO:0005829
UN:PRI	RP:CC1G_01278T0	GO:0005634
UN:PRI	RP:CC1G_01278T0	GO:0006508
UN:PRI	RP:CC1G_01278T0	GO:0008233
UN:PRI	RP:CC1G_01278T0	GO:0005737
UN:PRI	RP:CC1G_01278T0	GO:0006511
UN:PRI	RP:CC1G_01278T0	GO:0004298
UN:PRI	RP:CC1G_01278T0	GO:0005839
UN:PRI	RP:CC1G_01315T0	GO:0004568
UN:PRI	RP:CC1G_01315T0	GO:0006032
UN:PRI	RP:CC1G_01339T0	GO:0051082
UN:PRI	RP:CC1G_01339T0	GO:0006457
UN:PRI	RP:CC1G_01339T0	GO:0016272
UN:PRI	RP:CC1G_01356T0	GO:0030479
UN:PRI	RP:CC1G_01356T0	GO:0000147
UN:PRI	RP:CC1G_01356T0	GO:0005885
UN:PRI	RP:CC1G_01356T0	GO:0030833
UN:PRI	RP:CC1G_01356T0	GO:0000935
UN:PRI	RP:CC1G_01356T0	GO:0005634
UN:PRI	RP:CC1G_01356T0	GO:0005829
UN:PRI	RP:CC1G_01356T0	GO:0051286
UN:PRI	RP:CC1G_01375T0	GO:0005515
UN:PRI	RP:CC1G_01378T0	GO:0016585
UN:PRI	RP:CC1G_01378T0	GO:0006338
UN:PRI	RP:CC1G_01378T0	GO:0000123
UN:PRI	RP:CC1G_01378T0	GO:0016573
UN:PRI	RP:CC1G_01378T0	GO:0003677
UN:PRI	RP:CC1G_01378T0	GO:0000785
UN:PRI	RP:CC1G_01378T0	GO:0005634
UN:PRI	RP:CC1G_01381T0	GO:0005730
UN:PRI	RP:CC1G_01381T0	GO:0005732
UN:PRI	RP:CC1G_01381T0	GO:0005688
UN:PRI	RP:CC1G_01381T0	GO:0046540
UN:PRI	RP:CC1G_01381T0	GO:0000398
UN:PRI	RP:CC1G_01381T0	GO:0006402
UN:PRI	RP:CC1G_01381T0	GO:0003723
UN:PRI	RP:CC1G_01418T0	GO:0007165
UN:PRI	RP:CC1G_01418T0	GO:0030447
UN:PRI	RP:CC1G_01418T0	GO:0001410
UN:PRI	RP:CC1G_01418T0	GO:0006109
UN:PRI	RP:CC1G_01418T0	GO:0009986
UN:PRI	RP:CC1G_01418T0	GO:0030445
UN:PRI	RP:CC1G_01443T0	GO:0019139
UN:PRI	RP:CC1G_01443T0	GO:0009823
UN:PRI	RP:CC1G_01449T0	GO:0004777
UN:PRI	RP:CC1G_01449T0	GO:0009450
UN:PRI	RP:CC1G_01458T0	GO:0006413
UN:PRI	RP:CC1G_01458T0	GO:0005852
UN:PRI	RP:CC1G_01458T0	GO:0003743
UN:PRI	RP:CC1G_01458T0	GO:0005515
UN:PRI	RP:CC1G_01458T0	GO:0051225
UN:PRI	RP:CC1G_01458T0	GO:0005634
UN:PRI	RP:CC1G_01458T0	GO:0005829
UN:PRI	RP:CC1G_00461T0	GO:0000274
UN:PRI	RP:CC1G_00461T0	GO:0005739
UN:PRI	RP:CC1G_00461T0	GO:0006461
UN:PRI	RP:CC1G_00461T0	GO:0015986
UN:PRI	RP:CC1G_00461T0	GO:0046933
UN:PRI	RP:CC1G_14658T0	GO:0005094
UN:PRI	RP:CC1G_14658T0	GO:0007264
UN:PRI	RP:CC1G_14658T0	GO:0007015
UN:PRI	RP:CC1G_14658T0	GO:0005829
UN:PRI	RP:CC1G_14658T0	GO:0005634
UN:PRI	RP:CC1G_00431T0	GO:0006999
UN:PRI	RP:CC1G_00431T0	GO:0006606
UN:PRI	RP:CC1G_00431T0	GO:0006405
UN:PRI	RP:CC1G_00431T0	GO:0017056
UN:PRI	RP:CC1G_00431T0	GO:0005643
UN:PRI	RP:CC1G_00421T0	GO:0000723
UN:PRI	RP:CC1G_00421T0	GO:0004326
UN:PRI	RP:CC1G_00421T0	GO:0005737
UN:PRI	RP:CC1G_00421T0	GO:0005739
UN:PRI	RP:CC1G_00421T0	GO:0006730
UN:PRI	RP:CC1G_00399T0	GO:0046526
UN:PRI	RP:CC1G_14647T0	GO:0006378
UN:PRI	RP:CC1G_14647T0	GO:0006379
UN:PRI	RP:CC1G_14647T0	GO:0005849
UN:PRI	RP:CC1G_14647T0	GO:0006369
UN:PRI	RP:CC1G_14647T0	GO:0005634
UN:PRI	RP:CC1G_00384T0	GO:0003677
UN:PRI	RP:CC1G_00377T0	GO:0022625
UN:PRI	RP:CC1G_00377T0	GO:0006412
UN:PRI	RP:CC1G_00377T0	GO:0003735
UN:PRI	RP:CC1G_00377T0	GO:0005829
UN:PRI	RP:CC1G_00347T0	GO:0005829
UN:PRI	RP:CC1G_00330T0	GO:0005634
UN:PRI	RP:CC1G_00330T0	GO:0006917
UN:PRI	RP:CC1G_00330T0	GO:0005515
UN:PRI	RP:CC1G_00328T0	GO:0005737
UN:PRI	RP:CC1G_00328T0	GO:0005739
UN:PRI	RP:CC1G_00328T0	GO:0005829
UN:PRI	RP:CC1G_00328T0	GO:0005840
UN:PRI	RP:CC1G_00328T0	GO:0006412
UN:PRI	RP:CC1G_00328T0	GO:0006979
UN:PRI	RP:CC1G_00269T0	GO:0019003
UN:PRI	RP:CC1G_00269T0	GO:0005525
UN:PRI	RP:CC1G_00269T0	GO:0003924
UN:PRI	RP:CC1G_00269T0	GO:0005515
UN:PRI	RP:CC1G_00269T0	GO:0043091
UN:PRI	RP:CC1G_00269T0	GO:0030996
UN:PRI	RP:CC1G_00269T0	GO:0007165
UN:PRI	RP:CC1G_00269T0	GO:0007264
UN:PRI	RP:CC1G_00269T0	GO:0005634
UN:PRI	RP:CC1G_00269T0	GO:0005829
UN:PRI	RP:CC1G_00267T0	GO:0005737
UN:PRI	RP:CC1G_00238T0	GO:0003735
UN:PRI	RP:CC1G_00238T0	GO:0022627
UN:PRI	RP:CC1G_00238T0	GO:0006412
UN:PRI	RP:CC1G_00238T0	GO:0005829
UN:PRI	RP:CC1G_00197T0	GO:0003735
UN:PRI	RP:CC1G_00197T0	GO:0006412
UN:PRI	RP:CC1G_00197T0	GO:0005763
UN:PRI	RP:CC1G_00197T0	GO:0005739
UN:PRI	RP:CC1G_00190T0	GO:0009277
UN:PRI	RP:CC1G_00190T0	GO:0004338
UN:PRI	RP:CC1G_00190T0	GO:0007047
UN:PRI	RP:CC1G_00190T0	GO:0006076
UN:PRI	RP:CC1G_00149T0	GO:0000139
UN:PRI	RP:CC1G_00149T0	GO:0005525
UN:PRI	RP:CC1G_00149T0	GO:0003924
UN:PRI	RP:CC1G_00149T0	GO:0006888
UN:PRI	RP:CC1G_00149T0	GO:0006886
UN:PRI	RP:CC1G_00149T0	GO:0005794
UN:PRI	RP:CC1G_00108T0	GO:0005634
UN:PRI	RP:CC1G_00108T0	GO:0005681
UN:PRI	RP:CC1G_00108T0	GO:0005732
UN:PRI	RP:CC1G_00108T0	GO:0003723
UN:PRI	RP:CC1G_00108T0	GO:0006397
UN:PRI	RP:CC1G_00108T0	GO:0000398
UN:PRI	RP:CC1G_00108T0	GO:0031202
UN:PRI	RP:CC1G_00095T0	GO:0005634
UN:PRI	RP:CC1G_00095T0	GO:0003714
UN:PRI	RP:CC1G_00095T0	GO:0006357
UN:PRI	RP:CC1G_00095T0	GO:0006367
UN:PRI	RP:CC1G_00095T0	GO:0005829
UN:PRI	RP:CC1G_00033T0	GO:0005525
UN:PRI	RP:CC1G_00033T0	GO:0031291
UN:PRI	RP:CC1G_00033T0	GO:0006405
UN:PRI	RP:CC1G_00033T0	GO:0006606
UN:PRI	RP:CC1G_00033T0	GO:0005829
UN:PRI	RP:CC1G_00034T0	GO:0006888
UN:PRI	RP:CC1G_00034T0	GO:0030134
UN:PRI	RP:CC1G_00034T0	GO:0005783
UN:PRI	RP:CC1G_14586T0	GO:0003735
UN:PRI	RP:CC1G_14586T0	GO:0006412
UN:PRI	RP:CC1G_14586T0	GO:0005840
UN:PRI	RP:CC1G_14586T0	GO:0042254
UN:PRI	RP:CC1G_00118T0	GO:0006888
UN:PRI	RP:CC1G_00118T0	GO:0030134
UN:PRI	RP:CC1G_00118T0	GO:0005783
UN:PRI	RP:CC1G_00118T0	GO:0005794
UN:PRI	RP:CC1G_00125T0	GO:0004170
UN:PRI	RP:CC1G_00125T0	GO:0009394
UN:PRI	RP:CC1G_14591T0	GO:0003723
UN:PRI	RP:CC1G_14591T0	GO:0005515
UN:PRI	RP:CC1G_14591T0	GO:0031145
UN:PRI	RP:CC1G_14591T0	GO:0051436
UN:PRI	RP:CC1G_14591T0	GO:0051437
UN:PRI	RP:CC1G_14591T0	GO:0005634
UN:PRI	RP:CC1G_14591T0	GO:0005844
UN:PRI	RP:CC1G_14594T0	GO:0042645
UN:PRI	RP:CC1G_14594T0	GO:0003697
UN:PRI	RP:CC1G_14594T0	GO:0006264
UN:PRI	RP:CC1G_14594T0	GO:0000002
UN:PRI	RP:CC1G_14594T0	GO:0005739
UN:PRI	RP:CC1G_00146T0	GO:0005515
UN:PRI	RP:CC1G_00158T0	GO:0009986
UN:PRI	RP:CC1G_00158T0	GO:0005783
UN:PRI	RP:CC1G_00160T0	GO:0004514
UN:PRI	RP:CC1G_00160T0	GO:0005634
UN:PRI	RP:CC1G_00160T0	GO:0005737
UN:PRI	RP:CC1G_00160T0	GO:0034354
UN:PRI	RP:CC1G_00164T0	GO:0003824
UN:PRI	RP:CC1G_00164T0	GO:0009062
UN:PRI	RP:CC1G_00179T0	GO:0005739
UN:PRI	RP:CC1G_00201T0	GO:0004748
UN:PRI	RP:CC1G_00201T0	GO:0005634
UN:PRI	RP:CC1G_00201T0	GO:0005737
UN:PRI	RP:CC1G_00201T0	GO:0005971
UN:PRI	RP:CC1G_00201T0	GO:0006260
UN:PRI	RP:CC1G_00201T0	GO:0009263
UN:PRI	RP:CC1G_00210T0	GO:0005199
UN:PRI	RP:CC1G_00210T0	GO:0005515
UN:PRI	RP:CC1G_14619T0	GO:0005739
UN:PRI	RP:CC1G_14619T0	GO:0033615
UN:PRI	RP:CC1G_14619T0	GO:0042493
UN:PRI	RP:CC1G_00296T0	GO:0005762
UN:PRI	RP:CC1G_00296T0	GO:0003735
UN:PRI	RP:CC1G_00296T0	GO:0006412
UN:PRI	RP:CC1G_00296T0	GO:0005737
UN:PRI	RP:CC1G_00303T0	GO:0005515
UN:PRI	RP:CC1G_00309T0	GO:0005730
UN:PRI	RP:CC1G_00309T0	GO:0003723
UN:PRI	RP:CC1G_00309T0	GO:0000154
UN:PRI	RP:CC1G_00309T0	GO:0005634
UN:PRI	RP:CC1G_00309T0	GO:0005732
UN:PRI	RP:CC1G_00309T0	GO:0030515
UN:PRI	RP:CC1G_00309T0	GO:0030559
UN:PRI	RP:CC1G_00309T0	GO:0031118
UN:PRI	RP:CC1G_00350T0	GO:0006099
UN:PRI	RP:CC1G_00350T0	GO:0006102
UN:PRI	RP:CC1G_00350T0	GO:0006537
UN:PRI	RP:CC1G_00350T0	GO:0004449
UN:PRI	RP:CC1G_00350T0	GO:0005759
UN:PRI	RP:CC1G_00350T0	GO:0005739
UN:PRI	RP:CC1G_00372T0	GO:0006099
UN:PRI	RP:CC1G_00372T0	GO:0006102
UN:PRI	RP:CC1G_00372T0	GO:0006537
UN:PRI	RP:CC1G_00372T0	GO:0004449
UN:PRI	RP:CC1G_00372T0	GO:0005759
UN:PRI	RP:CC1G_00372T0	GO:0005737
UN:PRI	RP:CC1G_00382T0	GO:0003735
UN:PRI	RP:CC1G_00382T0	GO:0006412
UN:PRI	RP:CC1G_00382T0	GO:0005622
UN:PRI	RP:CC1G_00382T0	GO:0005840
UN:PRI	RP:CC1G_00440T0	GO:0004862
UN:PRI	RP:CC1G_00440T0	GO:0005634
UN:PRI	RP:CC1G_00440T0	GO:0005737
UN:PRI	RP:CC1G_00440T0	GO:0005886
UN:PRI	RP:CC1G_00440T0	GO:0046580
UN:PRI	RP:CC1G_00454T0	GO:0008137
UN:PRI	RP:CC1G_00454T0	GO:0006120
UN:PRI	RP:CC1G_00454T0	GO:0005739
UN:PRI	RP:CC1G_00454T0	GO:0005747
UN:PRI	RP:CC1G_00459T0	GO:0006412
UN:PRI	RP:CC1G_00459T0	GO:0005763
UN:PRI	RP:CC1G_00459T0	GO:0003735
UN:PRI	RP:CC1G_12688T0	GO:0004033
UN:PRI	RP:CC1G_10267T0	GO:0005737
UN:PRI	RP:CC1G_10267T0	GO:0005634
UN:PRI	RP:CC1G_10267T0	GO:0005829
UN:PRI	RP:CC1G_10272T0	GO:0004776
UN:PRI	RP:CC1G_10272T0	GO:0045244
UN:PRI	RP:CC1G_10272T0	GO:0006099
UN:PRI	RP:CC1G_10299T0	GO:0005741
UN:PRI	RP:CC1G_10299T0	GO:0008053
UN:PRI	RP:CC1G_10299T0	GO:0006839
UN:PRI	RP:CC1G_10299T0	GO:0022857
UN:PRI	RP:CC1G_10299T0	GO:0000002
UN:PRI	RP:CC1G_10299T0	GO:0005739
UN:PRI	RP:CC1G_06891T0	GO:0004175
UN:PRI	RP:CC1G_06872T0	GO:0030125
UN:PRI	RP:CC1G_06872T0	GO:0016192
UN:PRI	RP:CC1G_06872T0	GO:0005737
UN:PRI	RP:CC1G_06872T0	GO:0005794
UN:PRI	RP:CC1G_06825T0	GO:0009055
UN:PRI	RP:CC1G_06816T0	GO:0001700
UN:PRI	RP:CC1G_06816T0	GO:0002168
UN:PRI	RP:CC1G_06857T0	GO:0000723
UN:PRI	RP:CC1G_06857T0	GO:0003735
UN:PRI	RP:CC1G_06857T0	GO:0006412
UN:PRI	RP:CC1G_06857T0	GO:0006450
UN:PRI	RP:CC1G_06857T0	GO:0022627
UN:PRI	RP:CC1G_12152T0	GO:0016491
UN:PRI	RP:CC1G_12305T0	GO:0004559
UN:PRI	RP:CC1G_12305T0	GO:0006487
UN:PRI	RP:CC1G_12305T0	GO:0005794
UN:PRI	RP:CC1G_13987T0	GO:0005739
UN:PRI	RP:CC1G_13987T0	GO:0005634
UN:PRI	RP:CC1G_13987T0	GO:0005829
UN:PRI	RP:CC1G_13982T0	GO:0005829
UN:PRI	RP:CC1G_02318T0	GO:0015386
UN:PRI	RP:CC1G_02318T0	GO:0015672
UN:PRI	RP:CC1G_02318T0	GO:0005886
UN:PRI	RP:CC1G_02318T0	GO:0030007
UN:PRI	RP:CC1G_02317T0	GO:0005515
UN:PRI	RP:CC1G_02286T0	GO:0004289
UN:PRI	RP:CC1G_02286T0	GO:0006508
UN:PRI	RP:CC1G_02269T0	GO:0005730
UN:PRI	RP:CC1G_02273T0	GO:0004143
UN:PRI	RP:CC1G_02273T0	GO:0005886
UN:PRI	RP:CC1G_02273T0	GO:0006979
UN:PRI	RP:CC1G_02273T0	GO:0007242
UN:PRI	RP:CC1G_02273T0	GO:0046339
UN:PRI	RP:CC1G_10893T0	GO:0008800
UN:PRI	RP:CC1G_10893T0	GO:0030655
UN:PRI	RP:CC1G_10893T0	GO:0046677
UN:PRI	RP:CC1G_09955T0	GO:0003735
UN:PRI	RP:CC1G_09955T0	GO:0006412
UN:PRI	RP:CC1G_09955T0	GO:0022625
UN:PRI	RP:CC1G_09955T0	GO:0042493
UN:PRI	RP:CC1G_09186T0	GO:0006368
UN:PRI	RP:CC1G_09186T0	GO:0016593
UN:PRI	RP:CC1G_09186T0	GO:0016944
UN:PRI	RP:CC1G_09186T0	GO:0005634
UN:PRI	RP:CC1G_09186T0	GO:0005829
UN:PRI	RP:CC1G_05321T0	GO:0005763
UN:PRI	RP:CC1G_05321T0	GO:0003723
UN:PRI	RP:CC1G_05321T0	GO:0003735
UN:PRI	RP:CC1G_05321T0	GO:0006412
UN:PRI	RP:CC1G_05321T0	GO:0005739
UN:PRI	RP:CC1G_05316T0	GO:0005515
UN:PRI	RP:CC1G_05313T0	GO:0004519
UN:PRI	RP:CC1G_05313T0	GO:0003676
UN:PRI	RP:CC1G_05313T0	GO:0006308
UN:PRI	RP:CC1G_05307T0	GO:0031145
UN:PRI	RP:CC1G_05307T0	GO:0051436
UN:PRI	RP:CC1G_05307T0	GO:0051437
UN:PRI	RP:CC1G_05283T0	GO:0008312
UN:PRI	RP:CC1G_05283T0	GO:0006605
UN:PRI	RP:CC1G_05283T0	GO:0005786
UN:PRI	RP:CC1G_05276T0	GO:0003735
UN:PRI	RP:CC1G_05276T0	GO:0006412
UN:PRI	RP:CC1G_05276T0	GO:0022625
UN:PRI	RP:CC1G_05311T0	GO:0042254
UN:PRI	RP:CC1G_05311T0	GO:0005730
UN:PRI	RP:CC1G_05311T0	GO:0005634
UN:PRI	RP:CC1G_05311T0	GO:0005829
UN:PRI	RP:CC1G_11853T0	GO:0022627
UN:PRI	RP:CC1G_11853T0	GO:0006412
UN:PRI	RP:CC1G_11853T0	GO:0003735
UN:PRI	RP:CC1G_11853T0	GO:0005829
UN:PRI	RP:CC1G_11841T0	GO:0005739
UN:PRI	RP:CC1G_11842T0	GO:0006414
UN:PRI	RP:CC1G_11842T0	GO:0003735
UN:PRI	RP:CC1G_11842T0	GO:0022625
UN:PRI	RP:CC1G_11842T0	GO:0005634
UN:PRI	RP:CC1G_11842T0	GO:0005829
UN:PRI	RP:CC1G_11854T0	GO:0003735
UN:PRI	RP:CC1G_11854T0	GO:0006412
UN:PRI	RP:CC1G_11854T0	GO:0022627
UN:PRI	RP:CC1G_11862T0	GO:0030121
UN:PRI	RP:CC1G_11862T0	GO:0016192
UN:PRI	RP:CC1G_11862T0	GO:0030276
UN:PRI	RP:CC1G_11862T0	GO:0006886
UN:PRI	RP:CC1G_11862T0	GO:0000935
UN:PRI	RP:CC1G_11862T0	GO:0005634
UN:PRI	RP:CC1G_11862T0	GO:0005829
UN:PRI	RP:CC1G_11862T0	GO:0051286
UN:PRI	RP:CC1G_13636T0	GO:0004044
UN:PRI	RP:CC1G_12669T0	GO:0005515
UN:PRI	RP:CC1G_11368T0	GO:0022625
UN:PRI	RP:CC1G_11368T0	GO:0006412
UN:PRI	RP:CC1G_11368T0	GO:0003735
UN:PRI	RP:CC1G_11368T0	GO:0005829
UN:PRI	RP:CC1G_11368T0	GO:0005730
UN:PRI	RP:CC1G_11362T0	GO:0004034
UN:PRI	RP:CC1G_11362T0	GO:0005975
UN:PRI	RP:CC1G_03500T0	GO:0030544
UN:PRI	RP:CC1G_03500T0	GO:0005681
UN:PRI	RP:CC1G_03500T0	GO:0005634
UN:PRI	RP:CC1G_03500T0	GO:0005730
UN:PRI	RP:CC1G_03523T0	GO:0005634
UN:PRI	RP:CC1G_03549T0	GO:0005515
UN:PRI	RP:CC1G_03549T0	GO:0048270
UN:PRI	RP:CC1G_03549T0	GO:0006556
UN:PRI	RP:CC1G_03549T0	GO:0005622
UN:PRI	RP:CC1G_03549T0	GO:0005634
UN:PRI	RP:CC1G_03549T0	GO:0048269
UN:PRI	RP:CC1G_03559T0	GO:0001315
UN:PRI	RP:CC1G_03559T0	GO:0006357
UN:PRI	RP:CC1G_03559T0	GO:0006801
UN:PRI	RP:CC1G_03575T0	GO:0042770
UN:PRI	RP:CC1G_03575T0	GO:0006975
UN:PRI	RP:CC1G_03575T0	GO:0005634
UN:PRI	RP:CC1G_03591T0	GO:0008026
UN:PRI	RP:CC1G_03591T0	GO:0005524
UN:PRI	RP:CC1G_03591T0	GO:0003676
UN:PRI	RP:CC1G_11030T0	GO:0046933
UN:PRI	RP:CC1G_11030T0	GO:0000276
UN:PRI	RP:CC1G_11030T0	GO:0042776
UN:PRI	RP:CC1G_11030T0	GO:0046961
UN:PRI	RP:CC1G_11030T0	GO:0005739
UN:PRI	RP:CC1G_02638T0	GO:0005525
UN:PRI	RP:CC1G_02638T0	GO:0005940
UN:PRI	RP:CC1G_02638T0	GO:0031105
UN:PRI	RP:CC1G_02638T0	GO:0005515
UN:PRI	RP:CC1G_02638T0	GO:0000920
UN:PRI	RP:CC1G_02638T0	GO:0008104
UN:PRI	RP:CC1G_02638T0	GO:0000935
UN:PRI	RP:CC1G_02638T0	GO:0005829
UN:PRI	RP:CC1G_02683T0	GO:0007530
UN:PRI	RP:CC1G_02683T0	GO:0005634
UN:PRI	RP:CC1G_02683T0	GO:0009793
UN:PRI	RP:CC1G_02683T0	GO:0005654
UN:PRI	RP:CC1G_02683T0	GO:0005730
UN:PRI	RP:CC1G_02683T0	GO:0016607
UN:PRI	RP:CC1G_02683T0	GO:0010183
UN:PRI	RP:CC1G_02683T0	GO:0005515
UN:PRI	RP:CC1G_02683T0	GO:0035145
UN:PRI	RP:CC1G_02705T0	GO:0003700
UN:PRI	RP:CC1G_02705T0	GO:0003702
UN:PRI	RP:CC1G_02705T0	GO:0005515
UN:PRI	RP:CC1G_02705T0	GO:0006357
UN:PRI	RP:CC1G_02705T0	GO:0008283
UN:PRI	RP:CC1G_11882T0	GO:0006338
UN:PRI	RP:CC1G_11882T0	GO:0000790
UN:PRI	RP:CC1G_11882T0	GO:0045944
UN:PRI	RP:CC1G_11882T0	GO:0030528
UN:PRI	RP:CC1G_11882T0	GO:0003677
UN:PRI	RP:CC1G_11882T0	GO:0006357
UN:PRI	RP:CC1G_11882T0	GO:0006359
UN:PRI	RP:CC1G_11882T0	GO:0005634
UN:PRI	RP:CC1G_11882T0	GO:0005829
UN:PRI	RP:CC1G_11883T0	GO:0008142
UN:PRI	RP:CC1G_11883T0	GO:0006694
UN:PRI	RP:CC1G_11883T0	GO:0000935
UN:PRI	RP:CC1G_03460T0	GO:0030915
UN:PRI	RP:CC1G_03460T0	GO:0005634
UN:PRI	RP:CC1G_03460T0	GO:0019789
UN:PRI	RP:CC1G_03460T0	GO:0005515
UN:PRI	RP:CC1G_03460T0	GO:0000724
UN:PRI	RP:CC1G_03460T0	GO:0016925
UN:PRI	RP:CC1G_03460T0	GO:0048478
UN:PRI	RP:CC1G_03460T0	GO:0005829
UN:PRI	RP:CC1G_03449T0	GO:0006633
UN:PRI	RP:CC1G_03449T0	GO:0016021
UN:PRI	RP:CC1G_03449T0	GO:0016491
UN:PRI	RP:CC1G_03403T0	GO:0005737
UN:PRI	RP:CC1G_03403T0	GO:0008757
UN:PRI	RP:CC1G_03403T0	GO:0016274
UN:PRI	RP:CC1G_03403T0	GO:0019919
UN:PRI	RP:CC1G_03403T0	GO:0035242
UN:PRI	RP:CC1G_03364T0	GO:0008418
UN:PRI	RP:CC1G_03364T0	GO:0006464
UN:PRI	RP:CC1G_03364T0	GO:0005739
UN:PRI	RP:CC1G_03364T0	GO:0006807
UN:PRI	RP:CC1G_03364T0	GO:0031363
UN:PRI	RP:CC1G_03364T0	GO:0043161
UN:PRI	RP:CC1G_03364T0	GO:0005634
UN:PRI	RP:CC1G_03364T0	GO:0005737
UN:PRI	RP:CC1G_03364T0	GO:0005829
UN:PRI	RP:CC1G_03461T0	GO:0003735
UN:PRI	RP:CC1G_03461T0	GO:0006412
UN:PRI	RP:CC1G_03461T0	GO:0006450
UN:PRI	RP:CC1G_03461T0	GO:0042254
UN:PRI	RP:CC1G_03472T0	GO:0006744
UN:PRI	RP:CC1G_03472T0	GO:0005739
UN:PRI	RP:CC1G_03472T0	GO:0009060
UN:PRI	RP:CC1G_03472T0	GO:0043334
UN:PRI	RP:CC1G_05603T0	GO:0005622
UN:PRI	RP:CC1G_05603T0	GO:0035020
UN:PRI	RP:CC1G_05603T0	GO:0030675
UN:PRI	RP:CC1G_08877T0	GO:0045449
UN:PRI	RP:CC1G_08877T0	GO:0003704
UN:PRI	RP:CC1G_08877T0	GO:0005634
UN:PRI	RP:CC1G_08877T0	GO:0008586
UN:PRI	RP:CC1G_08877T0	GO:0048098
UN:PRI	RP:CC1G_02833T0	GO:0022625
UN:PRI	RP:CC1G_02833T0	GO:0006412
UN:PRI	RP:CC1G_02833T0	GO:0003735
UN:PRI	RP:CC1G_02878T0	GO:0005524
UN:PRI	RP:CC1G_02878T0	GO:0005739
UN:PRI	RP:CC1G_02878T0	GO:0006424
UN:PRI	RP:CC1G_02878T0	GO:0004818
UN:PRI	RP:CC1G_04873T0	GO:0003857
UN:PRI	RP:CC1G_04873T0	GO:0006631
UN:PRI	RP:CC1G_05712T0	GO:0022627
UN:PRI	RP:CC1G_05712T0	GO:0006412
UN:PRI	RP:CC1G_05712T0	GO:0003735
UN:PRI	RP:CC1G_05712T0	GO:0005829
UN:PRI	RP:CC1G_14869T0	GO:0003674
UN:PRI	RP:CC1G_05666T0	GO:0005634
UN:PRI	RP:CC1G_05666T0	GO:0005732
UN:PRI	RP:CC1G_05690T0	GO:0004615
UN:PRI	RP:CC1G_05690T0	GO:0005625
UN:PRI	RP:CC1G_05694T0	GO:0022625
UN:PRI	RP:CC1G_05694T0	GO:0006412
UN:PRI	RP:CC1G_05694T0	GO:0003735
UN:PRI	RP:CC1G_05694T0	GO:0005829
UN:PRI	RP:CC1G_05719T0	GO:0005739
UN:PRI	RP:CC1G_05719T0	GO:0008453
UN:PRI	RP:CC1G_05719T0	GO:0019265
UN:PRI	RP:CC1G_05763T0	GO:0005096
UN:PRI	RP:CC1G_12771T0	GO:0003735
UN:PRI	RP:CC1G_12771T0	GO:0006412
UN:PRI	RP:CC1G_12771T0	GO:0005763
UN:PRI	RP:CC1G_12771T0	GO:0005739
UN:PRI	RP:CC1G_10045T0	GO:0005675
UN:PRI	RP:CC1G_10045T0	GO:0000112
UN:PRI	RP:CC1G_10045T0	GO:0006367
UN:PRI	RP:CC1G_10045T0	GO:0000717
UN:PRI	RP:CC1G_10045T0	GO:0016251
UN:PRI	RP:CC1G_10045T0	GO:0005737
UN:PRI	RP:CC1G_10032T0	GO:0005739
UN:PRI	RP:CC1G_10032T0	GO:0005789
UN:PRI	RP:CC1G_10032T0	GO:0000038
UN:PRI	RP:CC1G_10032T0	GO:0030497
UN:PRI	RP:CC1G_10032T0	GO:0016631
UN:PRI	RP:CC1G_10032T0	GO:0005783
UN:PRI	RP:CC1G_10036T0	GO:0016125
UN:PRI	RP:CC1G_10036T0	GO:0005794
UN:PRI	RP:CC1G_10036T0	GO:0005783
UN:PRI	RP:CC1G_10036T0	GO:0016021
UN:PRI	RP:CC1G_10036T0	GO:0006665
UN:PRI	RP:CC1G_10036T0	GO:0015918
UN:PRI	RP:CC1G_10036T0	GO:0030176
UN:PRI	RP:CC1G_10718T0	GO:0022627
UN:PRI	RP:CC1G_10718T0	GO:0006412
UN:PRI	RP:CC1G_10718T0	GO:0003735
UN:PRI	RP:CC1G_10718T0	GO:0005829
UN:PRI	RP:CC1G_10712T0	GO:0004032
UN:PRI	RP:CC1G_10712T0	GO:0004033
UN:PRI	RP:CC1G_10712T0	GO:0005634
UN:PRI	RP:CC1G_10712T0	GO:0005737
UN:PRI	RP:CC1G_10712T0	GO:0006979
UN:PRI	RP:CC1G_10712T0	GO:0016491
UN:PRI	RP:CC1G_10712T0	GO:0019568
UN:PRI	RP:CC1G_10712T0	GO:0042843
UN:PRI	RP:CC1G_10717T0	GO:0007076
UN:PRI	RP:CC1G_10717T0	GO:0005634
UN:PRI	RP:CC1G_10717T0	GO:0005737
UN:PRI	RP:CC1G_10717T0	GO:0000796
UN:PRI	RP:CC1G_10719T0	GO:0003735
UN:PRI	RP:CC1G_10719T0	GO:0005515
UN:PRI	RP:CC1G_10719T0	GO:0022627
UN:PRI	RP:CC1G_10721T0	GO:0008408
UN:PRI	RP:CC1G_10721T0	GO:0003676
UN:PRI	RP:CC1G_10721T0	GO:0005622
UN:PRI	RP:CC1G_09502T0	GO:0005886
UN:PRI	RP:CC1G_09502T0	GO:0032217
UN:PRI	RP:CC1G_09502T0	GO:0032218
UN:PRI	RP:CC1G_09497T0	GO:0043614
UN:PRI	RP:CC1G_09497T0	GO:0005850
UN:PRI	RP:CC1G_09497T0	GO:0003743
UN:PRI	RP:CC1G_09497T0	GO:0006413
UN:PRI	RP:CC1G_09497T0	GO:0005829
UN:PRI	RP:CC1G_09504T0	GO:0022625
UN:PRI	RP:CC1G_09504T0	GO:0006412
UN:PRI	RP:CC1G_09504T0	GO:0003735
UN:PRI	RP:CC1G_09504T0	GO:0005634
UN:PRI	RP:CC1G_09504T0	GO:0005829
UN:PRI	RP:CC1G_05536T0	GO:0005634
UN:PRI	RP:CC1G_05536T0	GO:0005829
[truncated: 2,831 more rows]
