# Supplementary material for: 5'-Serial Analysis of Gene Expression studies reveal a transcriptomic switch during fruiting body development in Coprinopsis cinerea
Source: BMC Genomics. 2013 Mar 20;14:195. doi: 10.1186/1471-2164-14-195 (PMC3606632; doi:10.1186/1471-2164-14-195)
Supplement: Additional file 6 — KEGG pathway maps assigned to S1-Pri DEGs. KEGG Orthology (KO) id and description can be found in the last two columns of additional file 2. [file 1471-2164-14-195-S6.xlsx]

## Sheet: Sheet1
map03010 Ribosome
K02863 RP-L1, rplA; large subunit ribosomal protein L1
K02866 RP-L10e, RPL10; large subunit ribosomal protein L10e
K02867 RP-L11, rplK; large subunit ribosomal protein L11
K02868 RP-L11e, RPL11; large subunit ribosomal protein L11e
K02870 RP-L12e, RPL12; large subunit ribosomal protein L12e
K02873 RP-L13e, RPL13; large subunit ribosomal protein L13e
K02875 RP-L14e, RPL14; large subunit ribosomal protein L14e
K02877 RP-L15e, RPL15; large subunit ribosomal protein L15e
K02880 RP-L17e, RPL17; large subunit ribosomal protein L17e
K02882 RP-L18Ae, RPL18A; large subunit ribosomal protein L18Ae
K02883 RP-L18e, RPL18; large subunit ribosomal protein L18e
K02885 RP-L19e, RPL19; large subunit ribosomal protein L19e
K02886 RP-L2, rplB; large subunit ribosomal protein L2
K02889 RP-L21e, RPL21; large subunit ribosomal protein L21e
K02891 RP-L22e, RPL22; large subunit ribosomal protein L22e
K02893 RP-L23Ae, RPL23A; large subunit ribosomal protein L23Ae
K02894 RP-L23e, RPL23; large subunit ribosomal protein L23e
K02896 RP-L24e, RPL24; large subunit ribosomal protein L24e
K02898 RP-L26e, RPL26; large subunit ribosomal protein L26e
K02900 RP-L27Ae, RPL27A; large subunit ribosomal protein L27Ae
K02901 RP-L27e, RPL27; large subunit ribosomal protein L27e
K02906 RP-L3, rplC; large subunit ribosomal protein L3
K02908 RP-L30e, RPL30; large subunit ribosomal protein L30e
K02910 RP-L31e, RPL31; large subunit ribosomal protein L31e
K02912 RP-L32e, RPL32; large subunit ribosomal protein L32e
K02917 RP-L35Ae, RPL35A; large subunit ribosomal protein L35Ae
K02918 RP-L35e, RPL35; large subunit ribosomal protein L35e
K02920 RP-L36e, RPL36; large subunit ribosomal protein L36e
K02922 RP-L37e, RPL37; large subunit ribosomal protein L37e
K02923 RP-L38e, RPL38; large subunit ribosomal protein L38e
K02929 RP-L44e, RPL44; large subunit ribosomal protein L44e
K02934 RP-L6e, RPL6; large subunit ribosomal protein L6e
K02936 RP-L7Ae, RPL7A; large subunit ribosomal protein L7Ae
K02938 RP-L8e, RPL8; large subunit ribosomal protein L8e
K02941 RP-LP0, RPLP0; large subunit ribosomal protein LP0
K02942 RP-LP1, RPLP1; large subunit ribosomal protein LP1
K02949 RP-S11e, RPS11; small subunit ribosomal protein S11e
K02950 RP-S12, rpsL; small subunit ribosomal protein S12
K02951 RP-S12e, RPS12; small subunit ribosomal protein S12e
K02953 RP-S13e, RPS13; small subunit ribosomal protein S13e
K02955 RP-S14e, RPS14; small subunit ribosomal protein S14e
K02956 RP-S15, rpsO; small subunit ribosomal protein S15
K02957 RP-S15Ae, RPS15A; small subunit ribosomal protein S15Ae
K02958 RP-S15e, RPS15; small subunit ribosomal protein S15e
K02960 RP-S16e, RPS16; small subunit ribosomal protein S16e
K02962 RP-S17e, RPS17; small subunit ribosomal protein S17e
K02964 RP-S18e, RPS18; small subunit ribosomal protein S18e
K02966 RP-S19e, RPS19; small subunit ribosomal protein S19e
K02973 RP-S23e, RPS23; small subunit ribosomal protein S23e
K02976 RP-S26e, RPS26; small subunit ribosomal protein S26e
K02977 RP-S27Ae, RPS27A; small subunit ribosomal protein S27Ae
K02978 RP-S27e, RPS27; small subunit ribosomal protein S27e
K02979 RP-S28e, RPS28; small subunit ribosomal protein S28e
K02981 RP-S2e, RPS2; small subunit ribosomal protein S2e
K02984 RP-S3Ae, RPS3A; small subunit ribosomal protein S3Ae
K02987 RP-S4e, RPS4; small subunit ribosomal protein S4e
K02989 RP-S5e, RPS5; small subunit ribosomal protein S5e
K02991 RP-S6e, RPS6; small subunit ribosomal protein S6e
K02992 RP-S7, rpsG; small subunit ribosomal protein S7
K02993 RP-S7e, RPS7; small subunit ribosomal protein S7e
K02995 RP-S8e, RPS8; small subunit ribosomal protein S8e
K02997 RP-S9e, RPS9; small subunit ribosomal protein S9e
map00190 Oxidative phosphorylation
K00234 SDH1, SDHA; succinate dehydrogenase (ubiquinone) flavoprotein subunit precursor [EC:1.3.5.1]
K00236 SDH3, SDHC; succinate dehydrogenase (ubiquinone) cytochrome b subunit precursor [EC:1.3.5.1]
K00329 E1.6.5.3; NADH dehydrogenase [EC:1.6.5.3]
K00331 NUOB; NADH dehydrogenase I chain B [EC:1.6.5.3]
K00333 NUOD; NADH dehydrogenase I chain D [EC:1.6.5.3]
K02127 ATPeF0B, ATP5F1; F-type H+-transporting ATPase subunit b [EC:3.6.3.14]
K02133 ATPeF1B, ATP5B; F-type H+-transporting ATPase beta chain [EC:3.6.3.14]
K02134 ATPeF1D, ATP5D; F-type H+-transporting ATPase delta chain [EC:3.6.3.14]
K02138 ATPeFD, ATP5H; F-type H+-transporting ATPase d chain [EC:3.6.3.14]
K02139 ATPeFF, ATP17; F-type H+-transporting ATPase f chain [EC:3.6.3.14]
K02146 ATPeVAC39, ATP6D; V-type H+-transporting ATPase subunit AC39 [EC:3.6.3.14]
K02149 ATPeVD, ATP6M; V-type H+-transporting ATPase subunit D [EC:3.6.3.14]
K02150 ATPeVE, ATP6E; V-type H+-transporting ATPase subunit E [EC:3.6.3.14]
K02151 ATPeVF, ATP6S14; V-type H+-transporting ATPase subunit F [EC:3.6.3.14]
K02155 ATPeVPL, ATP6L; V-type H+-transporting ATPase 16kDa proteolipid subunit [EC:3.6.3.14]
K02263 COX4; cytochrome c oxidase subunit IV [EC:1.9.3.1]
K02267 COX6B; cytochrome c oxidase subunit VIb [EC:1.9.3.1]
K03661 ATPeVPF, ATP6F; V-type H+-transporting ATPase 21kDa proteolipid subunit [EC:3.6.3.14]
K03936 NDUFS3; NADH dehydrogenase (ubiquinone) Fe-S protein 3 [EC:1.6.5.3 1.6.99.3]
K03938 NDUFS5; NADH dehydrogenase (ubiquinone) Fe-S protein 5 [EC:1.6.5.3 1.6.99.3]
K03939 NDUFS6; NADH dehydrogenase (ubiquinone) Fe-S protein 6 [EC:1.6.5.3 1.6.99.3]
K03942 NDUFV1; NADH dehydrogenase (ubiquinone) flavoprotein 1 [EC:1.6.5.3 1.6.99.3]
K03943 NDUFV2; NADH dehydrogenase (ubiquinone) flavoprotein 2 [EC:1.6.5.3 1.6.99.3]
K03946 NDUFA2; NADH dehydrogenase (ubiquinone) 1 alpha subcomplex 2 [EC:1.6.5.3 1.6.99.3]
K03949 NDUFA5; NADH dehydrogenase (ubiquinone) 1 alpha subcomplex 5 [EC:1.6.5.3 1.6.99.3]
K03955 NDUFAB1; NADH dehydrogenase (ubiquinone) 1 alpha/beta subcomplex 1 [EC:1.6.5.3 1.6.99.3]
K03965 NDUFB9; NADH dehydrogenase (ubiquinone) 1 beta subcomplex 9 [EC:1.6.5.3 1.6.99.3]
map00230 Purine metabolism
K00365 E1.7.3.3; urate oxidase [EC:1.7.3.3]
K00939 E2.7.4.3, adk; adenylate kinase [EC:2.7.4.3]
K00942 E2.7.4.8, gmk; guanylate kinase [EC:2.7.4.8]
K01513 E3.6.1.9; nucleotide pyrophosphatase [EC:3.6.1.9]
K01515 E3.6.1.13; ADP-ribose pyrophosphatase [EC:3.6.1.13]
K02343 DPO3G, dnaX; DNA polymerase III subunit gamma/tau [EC:2.7.7.7]
K03007 RPB10; DNA-directed RNA Polymerase II subunit L
K03008 RPB11; DNA-directed RNA polymerase II subunit J
K03014 RPB6; DNA-directed RNA Polymerase II subunit F
K03015 RPB7; DNA-directed RNA polymerase II subunit G
K03020 RPC19; DNA-directed RNA polymerase III subunit C19 [EC:2.7.7.6]
K03022 RPC25; DNA-directed RNA polymerase III subunit C25 [EC:2.7.7.6]
map00240 Pyrimidine metabolism
K00943 E2.7.4.9, tmk; dTMP kinase [EC:2.7.4.9]
K01520 E3.6.1.23, dut; dUTP pyrophosphatase [EC:3.6.1.23]
K02343 DPO3G, dnaX; DNA polymerase III subunit gamma/tau [EC:2.7.7.7]
K03007 RPB10; DNA-directed RNA Polymerase II subunit L
K03008 RPB11; DNA-directed RNA polymerase II subunit J
K03014 RPB6; DNA-directed RNA Polymerase II subunit F
K03015 RPB7; DNA-directed RNA polymerase II subunit G
K03020 RPC19; DNA-directed RNA polymerase III subunit C19 [EC:2.7.7.6]
K03022 RPC25; DNA-directed RNA polymerase III subunit C25 [EC:2.7.7.6]
map05110 Vibrio cholerae infection
K02146 ATPeVAC39, ATP6D; V-type H+-transporting ATPase subunit AC39 [EC:3.6.3.14]
K02149 ATPeVD, ATP6M; V-type H+-transporting ATPase subunit D [EC:3.6.3.14]
K02150 ATPeVE, ATP6E; V-type H+-transporting ATPase subunit E [EC:3.6.3.14]
K02151 ATPeVF, ATP6S14; V-type H+-transporting ATPase subunit F [EC:3.6.3.14]
K02155 ATPeVPL, ATP6L; V-type H+-transporting ATPase 16kDa proteolipid subunit [EC:3.6.3.14]
K03661 ATPeVPF, ATP6F; V-type H+-transporting ATPase 21kDa proteolipid subunit [EC:3.6.3.14]
K07342 SEC61G, SSS1, secE; protein transport protein Sec61 subunit gamma and related proteins
map05120 Epithelial cell signaling in Helicobacter pylori infection
K02146 ATPeVAC39, ATP6D; V-type H+-transporting ATPase subunit AC39 [EC:3.6.3.14]
K02149 ATPeVD, ATP6M; V-type H+-transporting ATPase subunit D [EC:3.6.3.14]
K02150 ATPeVE, ATP6E; V-type H+-transporting ATPase subunit E [EC:3.6.3.14]
K02151 ATPeVF, ATP6S14; V-type H+-transporting ATPase subunit F [EC:3.6.3.14]
K02155 ATPeVPL, ATP6L; V-type H+-transporting ATPase 16kDa proteolipid subunit [EC:3.6.3.14]
K03661 ATPeVPF, ATP6F; V-type H+-transporting ATPase 21kDa proteolipid subunit [EC:3.6.3.14]
K04392 RAC1; Ras-related C3 botulinum toxin substrate 1
map00020 Citrate cycle (TCA cycle)
K00030 E1.1.1.41, idh; isocitrate dehydrogenase (NAD+) [EC:1.1.1.41]
K00234 SDH1, SDHA; succinate dehydrogenase (ubiquinone) flavoprotein subunit precursor [EC:1.3.5.1]
K00236 SDH3, SDHC; succinate dehydrogenase (ubiquinone) cytochrome b subunit precursor [EC:1.3.5.1]
K01679 E4.2.1.2B, fumC; fumarate hydratase [EC:4.2.1.2]
K01902 E6.2.1.5A, sucD; succinyl-CoA synthetase alpha chain [EC:6.2.1.5]
K01903 E6.2.1.5B, sucC; succinyl-CoA synthetase beta chain [EC:6.2.1.5]
map03020 RNA polymerase
K03007 RPB10; DNA-directed RNA Polymerase II subunit L
K03008 RPB11; DNA-directed RNA polymerase II subunit J
K03014 RPB6; DNA-directed RNA Polymerase II subunit F
K03015 RPB7; DNA-directed RNA polymerase II subunit G
K03020 RPC19; DNA-directed RNA polymerase III subunit C19 [EC:2.7.7.6]
K03022 RPC25; DNA-directed RNA polymerase III subunit C25 [EC:2.7.7.6]
map03050 Proteasome
K02725 PSMA1; 20S proteasome subunit alpha 6 [EC:3.4.25.1]
K02727 PSMA3; 20S proteasome subunit alpha 7 [EC:3.4.25.1]
K02738 PSMB6; 20S proteasome subunit beta 1 [EC:3.4.25.1]
K02739 PSMB7; 20S proteasome subunit beta 2 [EC:3.4.25.1]
K03038 RPN8, PSMD7; 26S proteasome regulatory subunit N8
K03061 RPT1, PSMC2; 26S proteasome regulatory subunit T1
map04120 Ubiquitin mediated proteolysis
K06688 UBE2C, UBC11; ubiquitin-conjugating enzyme E2 C [EC:6.3.2.19]
K06689 UBE2D_E, UBC4, UBC5; ubiquitin-conjugating enzyme E2 D/E [EC:6.3.2.19]
K10577 UBE2I, UBC9; ubiquitin-conjugating enzyme E2 I [EC:6.3.2.19]
K10580 UBE2N, BLU, UBC13; ubiquitin-conjugating enzyme E2 N [EC:6.3.2.19]
K10686 UBE1C, UBA3; ubiquitin-activating enzyme E1 C [EC:6.3.2.19]
K10688 UBE2W, UBC16; ubiquitin-conjugating enzyme E2 W [EC:6.3.2.19]
map00251 Glutamate metabolism
K00135 E1.2.1.16, gabD; succinate-semialdehyde dehydrogenase (NADP+) [EC:1.2.1.16]
K00820 E2.6.1.16, glmS; glucosamine--fructose-6-phosphate aminotransferase (isomerizing) [EC:2.6.1.16]
K01885 E6.1.1.17, gltX; glutamyl-tRNA synthetase [EC:6.1.1.17]
K01915 E6.3.1.2, glnA; glutamine synthetase [EC:6.3.1.2]
K01950 E6.3.5.1, nadE; NAD+ synthase (glutamine-hydrolysing) [EC:6.3.5.1]
map00280 Valine, leucine and isoleucine degradation
K00022 E1.1.1.35, fadB; 3-hydroxyacyl-CoA dehydrogenase [EC:1.1.1.35]
K00826 E2.6.1.42, ilvE; branched-chain amino acid aminotransferase [EC:2.6.1.42]
K01029 E2.8.3.5B, scoB; 3-oxoacid CoA-transferase subunit B [EC:2.8.3.5]
K01692 E4.2.1.17, paaG; enoyl-CoA hydratase [EC:4.2.1.17]
K01969 E6.4.1.4B; 3-methylcrotonyl-CoA carboxylase beta subunit [EC:6.4.1.4]
map00650 Butanoate metabolism
K00022 E1.1.1.35, fadB; 3-hydroxyacyl-CoA dehydrogenase [EC:1.1.1.35]
K00100 E1.1.1.-; [EC:1.1.1.-]
K00135 E1.2.1.16, gabD; succinate-semialdehyde dehydrogenase (NADP+) [EC:1.2.1.16]
K01029 E2.8.3.5B, scoB; 3-oxoacid CoA-transferase subunit B [EC:2.8.3.5]
K01692 E4.2.1.17, paaG; enoyl-CoA hydratase [EC:4.2.1.17]
map04310 Wnt signaling pathway
K03083 GSK3B; glycogen synthase kinase 3 beta [EC:2.7.11.26]
K04382 PPP2C; protein phosphatase 2 (formerly 2A), catalytic subunit [EC:3.1.3.16]
K04392 RAC1; Ras-related C3 botulinum toxin substrate 1
K04499 RUVBL1; RuvB-like protein 1 (pontin 52)
K04513 RHOA; Ras homolog gene family, member A
map04810 Regulation of actin cytoskeleton
K04392 RAC1; Ras-related C3 botulinum toxin substrate 1
K04513 RHOA; Ras homolog gene family, member A
K05754 ARPC5; actin related protein 2/3 complex, subunit 5
K05756 ARPC3; actin related protein 2/3 complex, subunit 3
K05758 ARPC2; actin related protein 2/3 complex, subunit 2
map04910 Insulin signaling pathway
K02991 RP-S6e, RPS6; small subunit ribosomal protein S6e
K03083 GSK3B; glycogen synthase kinase 3 beta [EC:2.7.11.26]
K04739 PRKAR; cAMP-dependent protein kinase regulator
K07195 EXOC7, EXO70; exocyst complex component 7
K07208 RHEB; Ras homolog enriched in brain
map00130 Ubiquinone biosynthesis
K00329 E1.6.5.3; NADH dehydrogenase [EC:1.6.5.3]
K00331 NUOB; NADH dehydrogenase I chain B [EC:1.6.5.3]
K00333 NUOD; NADH dehydrogenase I chain D [EC:1.6.5.3]
K06127 COQ5; ubiquinone biosynthesis methyltransferase [EC:2.1.1.-]
map00500 Starch and sucrose metabolism
K00700 E2.4.1.18, glgB; 1,4-alpha-glucan branching enzyme [EC:2.4.1.18]
K01210 E3.2.1.58; glucan 1,3-beta-glucosidase [EC:3.2.1.58]
K01513 E3.6.1.9; nucleotide pyrophosphatase [EC:3.6.1.9]
K01529 E3.6.1.-; [EC:3.6.1.-]
map00740 Riboflavin metabolism
K00793 E2.5.1.9A, ribE; riboflavin synthase alpha chain [EC:2.5.1.9]
K00794 RIBH; riboflavin synthase beta chain
K01498 E3.5.4.26, ribD; diaminohydroxyphosphoribosylaminopyrimidine deaminase [EC:3.5.4.26]
K01513 E3.6.1.9; nucleotide pyrophosphatase [EC:3.6.1.9]
map00760 Nicotinate and nicotinamide metabolism
K00767 E2.4.2.19, nadC; nicotinate-nucleotide pyrophosphorylase (carboxylating) [EC:2.4.2.19]
K00952 E2.7.7.1, nadR; nicotinamide-nucleotide adenylyltransferase [EC:2.7.7.1]
K01513 E3.6.1.9; nucleotide pyrophosphatase [EC:3.6.1.9]
K01950 E6.3.5.1, nadE; NAD+ synthase (glutamine-hydrolysing) [EC:6.3.5.1]
map00770 Pantothenate and CoA biosynthesis
K00053 E1.1.1.86, ilvC; ketol-acid reductoisomerase [EC:1.1.1.86]
K00826 E2.6.1.42, ilvE; branched-chain amino acid aminotransferase [EC:2.6.1.42]
K00859 E2.7.1.24, coaE; dephospho-CoA kinase [EC:2.7.1.24]
K01513 E3.6.1.9; nucleotide pyrophosphatase [EC:3.6.1.9]
map03022 Basal transcription factors
K03131 TFIID5; transcription initiation factor TFIID subunit D5
K03133 TFIID7; transcription initiation factor TFIID subunit D7
K03136 TFIIE1; transcription initiation factor TFIIE alpha subunit
K03144 TFIIH4; transcription initiation factor TFIIH subunit H4
map03060 Protein export
K03100 E3.4.21.89, SPASEI, lepB; signal peptidase I [EC:3.4.21.89]
K03104 SRP14; signal recognition particle, subunit SRP14
K03105 SRP19; signal recognition particle, subunit SRP19
K03108 SRP72; signal recognition particle, subunit SRP72
map05130 Pathogenic Escherichia coli infection - EHEC
K04513 RHOA; Ras homolog gene family, member A
K05754 ARPC5; actin related protein 2/3 complex, subunit 5
K07374 TUBA; tubulin alpha
K07375 TUBB; tubulin beta
map05131 Pathogenic Escherichia coli infection - EPEC
K04513 RHOA; Ras homolog gene family, member A
K05754 ARPC5; actin related protein 2/3 complex, subunit 5
K07374 TUBA; tubulin alpha
K07375 TUBB; tubulin beta
map00051 Fructose and mannose metabolism
K00008 E1.1.1.14, gutB; L-iditol 2-dehydrogenase [EC:1.1.1.14]
K00100 E1.1.1.-; [EC:1.1.1.-]
K01840 E5.4.2.8, manB; phosphomannomutase [EC:5.4.2.8]
map00220 Urea cycle and metabolism of amino groups
K00147 E1.2.1.41, proA; glutamate-5-semialdehyde dehydrogenase [EC:1.2.1.41]
K00931 E2.7.2.11, proB; glutamate 5-kinase [EC:2.7.2.11]
K01755 E4.3.2.1, argH; argininosuccinate lyase [EC:4.3.2.1]
map00310 Lysine degradation
K00022 E1.1.1.35, fadB; 3-hydroxyacyl-CoA dehydrogenase [EC:1.1.1.35]
K01423 E3.4.-.-; [EC:3.4.-.-]
K01692 E4.2.1.17, paaG; enoyl-CoA hydratase [EC:4.2.1.17]
map00640 Propanoate metabolism
K01692 E4.2.1.17, paaG; enoyl-CoA hydratase [EC:4.2.1.17]
K01902 E6.2.1.5A, sucD; succinyl-CoA synthetase alpha chain [EC:6.2.1.5]
K01903 E6.2.1.5B, sucC; succinyl-CoA synthetase beta chain [EC:6.2.1.5]
map00720 Reductive carboxylate cycle (CO2 fixation)
K01679 E4.2.1.2B, fumC; fumarate hydratase [EC:4.2.1.2]
K01902 E6.2.1.5A, sucD; succinyl-CoA synthetase alpha chain [EC:6.2.1.5]
K01903 E6.2.1.5B, sucC; succinyl-CoA synthetase beta chain [EC:6.2.1.5]
map01040 Biosynthesis of unsaturated fatty acids
K00059 E1.1.1.100, fabG; 3-oxoacyl-[acyl-carrier protein] reductase [EC:1.1.1.100]
K10251 KAR; beta-keto reductase [EC:1.1.1.-]
K10258 TER; enoyl reductase [EC:1.3.1.-]
map04110 Cell cycle
K03083 GSK3B; glycogen synthase kinase 3 beta [EC:2.7.11.26]
K06067 HDAC1_2; histone deacetylase 1/2
K06630 YWHA; tyrosine 3-monooxygenase/tryptophan 5-monooxygenase activation protein
map04360 Axon guidance
K03083 GSK3B; glycogen synthase kinase 3 beta [EC:2.7.11.26]
K04392 RAC1; Ras-related C3 botulinum toxin substrate 1
K04513 RHOA; Ras homolog gene family, member A
map04510 Focal adhesion
K03083 GSK3B; glycogen synthase kinase 3 beta [EC:2.7.11.26]
K04392 RAC1; Ras-related C3 botulinum toxin substrate 1
K04513 RHOA; Ras homolog gene family, member A
map00071 Fatty acid metabolism
K00022 E1.1.1.35, fadB; 3-hydroxyacyl-CoA dehydrogenase [EC:1.1.1.35]
K01692 E4.2.1.17, paaG; enoyl-CoA hydratase [EC:4.2.1.17]
map00252 Alanine and aspartate metabolism
K01755 E4.3.2.1, argH; argininosuccinate lyase [EC:4.3.2.1]
K01876 E6.1.1.12, aspS; aspartyl-tRNA synthetase [EC:6.1.1.12]
map00260 Glycine, serine and threonine metabolism
K00100 E1.1.1.-; [EC:1.1.1.-]
K00605 E2.1.2.10, gcvT; aminomethyltransferase [EC:2.1.2.10]
map00271 Methionine metabolism
K00789 E2.5.1.6, metK; S-adenosylmethionine synthetase [EC:2.5.1.6]
K01739 E2.5.1.48, metB; cystathionine gamma-synthase [EC:2.5.1.48]
map00281 Geraniol degradation
K00022 E1.1.1.35, fadB; 3-hydroxyacyl-CoA dehydrogenase [EC:1.1.1.35]
K01692 E4.2.1.17, paaG; enoyl-CoA hydratase [EC:4.2.1.17]
map00290 Valine, leucine and isoleucine biosynthesis
K00053 E1.1.1.86, ilvC; ketol-acid reductoisomerase [EC:1.1.1.86]
K00826 E2.6.1.42, ilvE; branched-chain amino acid aminotransferase [EC:2.6.1.42]
map00380 Tryptophan metabolism
K00022 E1.1.1.35, fadB; 3-hydroxyacyl-CoA dehydrogenase [EC:1.1.1.35]
K01692 E4.2.1.17, paaG; enoyl-CoA hydratase [EC:4.2.1.17]
map00450 Selenoamino acid metabolism
K00789 E2.5.1.6, metK; S-adenosylmethionine synthetase [EC:2.5.1.6]
K01739 E2.5.1.48, metB; cystathionine gamma-synthase [EC:2.5.1.48]
map00510 N-Glycan biosynthesis
K00721 DPM1; dolichol-phosphate mannosyltransferase [EC:2.4.1.83]
K01230 E3.2.1.113, MAN1A1; mannosyl-oligosaccharide alpha-1,2-mannosidase [EC:3.2.1.113]
map00530 Aminosugars metabolism
K00820 E2.6.1.16, glmS; glucosamine--fructose-6-phosphate aminotransferase (isomerizing) [EC:2.6.1.16]
K00972 E2.7.7.23, glmU; UDP-N-acetylglucosamine pyrophosphorylase [EC:2.7.7.23]
map00562 Inositol phosphate metabolism
K00328 E2.7.1.151, IPMK; inositol-polyphosphate multikinase [EC:2.7.1.151]
K00924 E2.7.1.-; [EC:2.7.1.-]
map00600 Sphingolipid metabolism
K04708 E1.1.1.102; 3-dehydrosphinganine reductase [EC:1.1.1.102]
K04712 DEGS; fatty acid desaturase [EC:1.14.-.-]
map00632 Benzoate degradation via CoA ligation
K00924 E2.7.1.-; [EC:2.7.1.-]
K01692 E4.2.1.17, paaG; enoyl-CoA hydratase [EC:4.2.1.17]
map00660 C5-Branched dibasic acid metabolism
K01902 E6.2.1.5A, sucD; succinyl-CoA synthetase alpha chain [EC:6.2.1.5]
K01903 E6.2.1.5B, sucC; succinyl-CoA synthetase beta chain [EC:6.2.1.5]
map00790 Folate biosynthesis
K01529 E3.6.1.-; [EC:3.6.1.-]
K01930 E6.3.2.17, folC; folylpolyglutamate synthase [EC:6.3.2.17]
map00903 Limonene and pinene degradation
K00517 E1.14.-.-; [EC:1.14.-.-]
K01692 E4.2.1.17, paaG; enoyl-CoA hydratase [EC:4.2.1.17]
map00910 Nitrogen metabolism
K00605 E2.1.2.10, gcvT; aminomethyltransferase [EC:2.1.2.10]
K01915 E6.3.1.2, glnA; glutamine synthetase [EC:6.3.1.2]
map00930 Caprolactam degradation
K00022 E1.1.1.35, fadB; 3-hydroxyacyl-CoA dehydrogenase [EC:1.1.1.35]
K01692 E4.2.1.17, paaG; enoyl-CoA hydratase [EC:4.2.1.17]
map00970 Aminoacyl-tRNA biosynthesis
K01876 E6.1.1.12, aspS; aspartyl-tRNA synthetase [EC:6.1.1.12]
K01885 E6.1.1.17, gltX; glutamyl-tRNA synthetase [EC:6.1.1.17]
map04020 Calcium signaling pathway
K05862 VDAC; voltage-dependent anion channel
K05863 ANT; solute carrier family 25 (mitochondrial carrier; adenine nucleotide translocator)
map04150 mTOR signaling pathway
K02991 RP-S6e, RPS6; small subunit ribosomal protein S6e
K07208 RHEB; Ras homolog enriched in brain
map04350 TGF-beta signaling pathway
K04382 PPP2C; protein phosphatase 2 (formerly 2A), catalytic subunit [EC:3.1.3.16]
K04513 RHOA; Ras homolog gene family, member A
map04520 Adherens junction
K04392 RAC1; Ras-related C3 botulinum toxin substrate 1
K04513 RHOA; Ras homolog gene family, member A
map04530 Tight junction
K04382 PPP2C; protein phosphatase 2 (formerly 2A), catalytic subunit [EC:3.1.3.16]
K04513 RHOA; Ras homolog gene family, member A
map04540 Gap junction
K07374 TUBA; tubulin alpha
K07375 TUBB; tubulin beta
map04662 B cell receptor signaling pathway
K03083 GSK3B; glycogen synthase kinase 3 beta [EC:2.7.11.26]
K04392 RAC1; Ras-related C3 botulinum toxin substrate 1
map04670 Leukocyte transendothelial migration
K04392 RAC1; Ras-related C3 botulinum toxin substrate 1
K04513 RHOA; Ras homolog gene family, member A
map05210 Colorectal cancer
K03083 GSK3B; glycogen synthase kinase 3 beta [EC:2.7.11.26]
K04392 RAC1; Ras-related C3 botulinum toxin substrate 1
map05211 Renal cell carcinoma
K01679 E4.2.1.2B, fumC; fumarate hydratase [EC:4.2.1.2]
K04392 RAC1; Ras-related C3 botulinum toxin substrate 1
map00010 Glycolysis / Gluconeogenesis
K01785 E5.1.3.3, galM; aldose 1-epimerase [EC:5.1.3.3]
map00061 Fatty acid biosynthesis
K00059 E1.1.1.100, fabG; 3-oxoacyl-[acyl-carrier protein] reductase [EC:1.1.1.100]
map00062 Fatty acid elongation in mitochondria
K00022 E1.1.1.35, fadB; 3-hydroxyacyl-CoA dehydrogenase [EC:1.1.1.35]
map00072 Synthesis and degradation of ketone bodies
K01029 E2.8.3.5B, scoB; 3-oxoacid CoA-transferase subunit B [EC:2.8.3.5]
map00100 Biosynthesis of steroids
K01823 E5.3.3.2, idi; isopentenyl-diphosphate delta-isomerase [EC:5.3.3.2]
map00120 Bile acid biosynthesis
K00100 E1.1.1.-; [EC:1.1.1.-]
map00232 Caffeine metabolism
K00365 E1.7.3.3; urate oxidase [EC:1.7.3.3]
map00272 Cysteine metabolism
K01739 E2.5.1.48, metB; cystathionine gamma-synthase [EC:2.5.1.48]
map00330 Arginine and proline metabolism
K01755 E4.3.2.1, argH; argininosuccinate lyase [EC:4.3.2.1]
map00340 Histidine metabolism
K00765 E2.4.2.17, hisG; ATP phosphoribosyltransferase [EC:2.4.2.17]
map00350 Tyrosine metabolism
K00135 E1.2.1.16, gabD; succinate-semialdehyde dehydrogenase (NADP+) [EC:1.2.1.16]
map00361 gamma-Hexachlorocyclohexane degradation
K00517 E1.14.-.-; [EC:1.14.-.-]
map00363 Bisphenol A degradation
K00100 E1.1.1.-; [EC:1.1.1.-]
map00400 Phenylalanine, tyrosine and tryptophan biosynthesis
K01850 E5.4.99.5; chorismate mutase [EC:5.4.99.5]
map00410 beta-Alanine metabolism
K01692 E4.2.1.17, paaG; enoyl-CoA hydratase [EC:4.2.1.17]
map00480 Glutathione metabolism
K00799 E2.5.1.18, gst; glutathione S-transferase [EC:2.5.1.18]
map00513 High-mannose type N-glycan biosynthesis
K01230 E3.2.1.113, MAN1A1; mannosyl-oligosaccharide alpha-1,2-mannosidase [EC:3.2.1.113]
map00550 Peptidoglycan biosynthesis
K01915 E6.3.1.2, glnA; glutamine synthetase [EC:6.3.1.2]
map00564 Glycerophospholipid metabolism
K00057 E1.1.1.94, gpsA; glycerol-3-phosphate dehydrogenase (NAD(P)+) [EC:1.1.1.94]
map00591 Linoleic acid metabolism
K00100 E1.1.1.-; [EC:1.1.1.-]
map00625 Tetrachloroethene degradation
K00100 E1.1.1.-; [EC:1.1.1.-]
map00626 Naphthalene and anthracene degradation
K00517 E1.14.-.-; [EC:1.14.-.-]
map00670 One carbon pool by folate
K00605 E2.1.2.10, gcvT; aminomethyltransferase [EC:2.1.2.10]
map00750 Vitamin B6 metabolism
K08681 PDXT, pdx2; glutamine amidotransferase [EC:2.6.-.-]
map00780 Biotin metabolism
K01423 E3.4.-.-; [EC:3.4.-.-]
map00860 Porphyrin and chlorophyll metabolism
K01885 E6.1.1.17, gltX; glutamyl-tRNA synthetase [EC:6.1.1.17]
map00900 Terpenoid biosynthesis
K01823 E5.3.3.2, idi; isopentenyl-diphosphate delta-isomerase [EC:5.3.3.2]
map00908 Zeatin biosynthesis
K00279 E1.5.99.12; cytokinin dehydrogenase [EC:1.5.99.12]
map00920 Sulfur metabolism
K01739 E2.5.1.48, metB; cystathionine gamma-synthase [EC:2.5.1.48]
map00940 Phenylpropanoid biosynthesis
K00517 E1.14.-.-; [EC:1.14.-.-]
map00980 Metabolism of xenobiotics by cytochrome P450
K00799 E2.5.1.18, gst; glutathione S-transferase [EC:2.5.1.18]
map00982 Drug metabolism - cytochrome P450
K00799 E2.5.1.18, gst; glutathione S-transferase [EC:2.5.1.18]
map01030 Glycan structures - biosynthesis 1
K01230 E3.2.1.113, MAN1A1; mannosyl-oligosaccharide alpha-1,2-mannosidase [EC:3.2.1.113]
map02020 Two-component system - General
K01915 E6.3.1.2, glnA; glutamine synthetase [EC:6.3.1.2]
map03030 DNA replication
K02343 DPO3G, dnaX; DNA polymerase III subunit gamma/tau [EC:2.7.7.7]
map03320 PPAR signaling pathway
K08762 DBI, ACBP; diazepam-binding inhibitor (GABA receptor modulator, acyl-CoA-binding protein)
map03410 Base excision repair
K03512 POLL; DNA polymerase lambda subunit [EC:2.7.7.7 4.2.99.-]
map03420 Nucleotide excision repair
K03144 TFIIH4; transcription initiation factor TFIIH subunit H4
map03430 Mismatch repair
K02343 DPO3G, dnaX; DNA polymerase III subunit gamma/tau [EC:2.7.7.7]
map03440 Homologous recombination
K02343 DPO3G, dnaX; DNA polymerase III subunit gamma/tau [EC:2.7.7.7]
map03450 Non-homologous end-joining
K03512 POLL; DNA polymerase lambda subunit [EC:2.7.7.7 4.2.99.-]
map04010 MAPK signaling pathway
K04392 RAC1; Ras-related C3 botulinum toxin substrate 1
map04012 ErbB signaling pathway
K03083 GSK3B; glycogen synthase kinase 3 beta [EC:2.7.11.26]
map04070 Phosphatidylinositol signaling system
K00924 E2.7.1.-; [EC:2.7.1.-]
map04130 SNARE interactions in vesicular transport
K08488 STX7; syntaxin 7
map04330 Notch signaling pathway
K06067 HDAC1_2; histone deacetylase 1/2
map04340 Hedgehog signaling pathway
K03083 GSK3B; glycogen synthase kinase 3 beta [EC:2.7.11.26]
map04370 VEGF signaling pathway
K04392 RAC1; Ras-related C3 botulinum toxin substrate 1
map04612 Antigen processing and presentation
K06698 PSME3; proteasome activator subunit 3 (PA28 gamma)
map04620 Toll-like receptor signaling pathway
K04392 RAC1; Ras-related C3 botulinum toxin substrate 1
map04650 Natural killer cell mediated cytotoxicity
K04392 RAC1; Ras-related C3 botulinum toxin substrate 1
map04660 T cell receptor signaling pathway
K04513 RHOA; Ras homolog gene family, member A
map04664 Fc epsilon RI signaling pathway
K04392 RAC1; Ras-related C3 botulinum toxin substrate 1
map04730 Long-term depression
K04382 PPP2C; protein phosphatase 2 (formerly 2A), catalytic subunit [EC:3.1.3.16]
map04916 Melanogenesis
K03083 GSK3B; glycogen synthase kinase 3 beta [EC:2.7.11.26]
map05010 Alzheimer's disease
K03083 GSK3B; glycogen synthase kinase 3 beta [EC:2.7.11.26]
map05030 Amyotrophic lateral sclerosis (ALS)
K04392 RAC1; Ras-related C3 botulinum toxin substrate 1
map05212 Pancreatic cancer
K04392 RAC1; Ras-related C3 botulinum toxin substrate 1
map05213 Endometrial cancer
K03083 GSK3B; glycogen synthase kinase 3 beta [EC:2.7.11.26]
map05215 Prostate cancer
K03083 GSK3B; glycogen synthase kinase 3 beta [EC:2.7.11.26]
map05217 Basal cell carcinoma
K03083 GSK3B; glycogen synthase kinase 3 beta [EC:2.7.11.26]
map05220 Chronic myeloid leukemia
K06067 HDAC1_2; histone deacetylase 1/2
