# Supplementary material for: 5'-Serial Analysis of Gene Expression studies reveal a transcriptomic switch during fruiting body development in Coprinopsis cinerea
Source: BMC Genomics. 2013 Mar 20;14:195. doi: 10.1186/1471-2164-14-195 (PMC3606632; doi:10.1186/1471-2164-14-195)
Supplement: Additional file 7 — KEGG pathway maps assigned to Myc DEGs. KEGG Orthology (KO) id and description can be found in the last two columns of additional file 1. [file 1471-2164-14-195-S7.xlsx]

## Sheet: Sheet1
map00010 Glycolysis / Gluconeogenesis
K00001 E1.1.1.1, adh; alcohol dehydrogenase [EC:1.1.1.1]
K00128 E1.2.1.3; aldehyde dehydrogenase (NAD+) [EC:1.2.1.3]
K00382 E1.8.1.4, pdhD; dihydrolipoamide dehydrogenase [EC:1.8.1.4]
map00260 Glycine, serine and threonine metabolism
K00283 E1.4.4.2B, gcvPB; glycine dehydrogenase subunit 2 [EC:1.4.4.2]
K00382 E1.8.1.4, pdhD; dihydrolipoamide dehydrogenase [EC:1.8.1.4]
K01697 E4.2.1.22, CBS; cystathionine beta-synthase [EC:4.2.1.22]
map00620 Pyruvate metabolism
K00128 E1.2.1.3; aldehyde dehydrogenase (NAD+) [EC:1.2.1.3]
K00382 E1.8.1.4, pdhD; dihydrolipoamide dehydrogenase [EC:1.8.1.4]
K01759 E4.4.1.5, gloA; lactoylglutathione lyase [EC:4.4.1.5]
map00053 Ascorbate and aldarate metabolism
K00064 E1.1.1.122; D-threo-aldose 1-dehydrogenase [EC:1.1.1.122]
K00128 E1.2.1.3; aldehyde dehydrogenase (NAD+) [EC:1.2.1.3]
map00071 Fatty acid metabolism
K00001 E1.1.1.1, adh; alcohol dehydrogenase [EC:1.1.1.1]
K00128 E1.2.1.3; aldehyde dehydrogenase (NAD+) [EC:1.2.1.3]
map00120 Bile acid biosynthesis
K00001 E1.1.1.1, adh; alcohol dehydrogenase [EC:1.1.1.1]
K00128 E1.2.1.3; aldehyde dehydrogenase (NAD+) [EC:1.2.1.3]
map00230 Purine metabolism
K01487 E3.5.4.3, guaD; guanine deaminase [EC:3.5.4.3]
K03000 RPA12; DNA-directed RNA polymerase I subunit A12 [EC:2.7.7.6]
map00251 Glutamate metabolism
K01580 E4.1.1.15, gadB; glutamate decarboxylase [EC:4.1.1.15]
K01915 E6.3.1.2, glnA; glutamine synthetase [EC:6.3.1.2]
map00252 Alanine and aspartate metabolism
K00382 E1.8.1.4, pdhD; dihydrolipoamide dehydrogenase [EC:1.8.1.4]
K01580 E4.1.1.15, gadB; glutamate decarboxylase [EC:4.1.1.15]
map00280 Valine, leucine and isoleucine degradation
K00128 E1.2.1.3; aldehyde dehydrogenase (NAD+) [EC:1.2.1.3]
K00382 E1.8.1.4, pdhD; dihydrolipoamide dehydrogenase [EC:1.8.1.4]
map00361 gamma-Hexachlorocyclohexane degradation
K01061 E3.1.1.45; carboxymethylenebutenolidase [EC:3.1.1.45]
K07424 CYP3A; cytochrome P450, family 3, subfamily A [EC:1.14.14.1]
map00410 beta-Alanine metabolism
K00128 E1.2.1.3; aldehyde dehydrogenase (NAD+) [EC:1.2.1.3]
K01580 E4.1.1.15, gadB; glutamate decarboxylase [EC:4.1.1.15]
map00641 3-Chloroacrylic acid degradation
K00001 E1.1.1.1, adh; alcohol dehydrogenase [EC:1.1.1.1]
K00128 E1.2.1.3; aldehyde dehydrogenase (NAD+) [EC:1.2.1.3]
map00650 Butanoate metabolism
K00128 E1.2.1.3; aldehyde dehydrogenase (NAD+) [EC:1.2.1.3]
K01580 E4.1.1.15, gadB; glutamate decarboxylase [EC:4.1.1.15]
map00730 Thiamine metabolism
K00788 E2.5.1.3, thiE; thiamine-phosphate pyrophosphorylase [EC:2.5.1.3]
K00941 E2.7.4.7, thiD; phosphomethylpyrimidine kinase [EC:2.7.4.7]
map00830 Retinol metabolism
K00001 E1.1.1.1, adh; alcohol dehydrogenase [EC:1.1.1.1]
K07424 CYP3A; cytochrome P450, family 3, subfamily A [EC:1.14.14.1]
map00910 Nitrogen metabolism
K01725 E4.2.1.104, cynS; cyanate lyase [EC:4.2.1.104]
K01915 E6.3.1.2, glnA; glutamine synthetase [EC:6.3.1.2]
map00980 Metabolism of xenobiotics by cytochrome P450
K00001 E1.1.1.1, adh; alcohol dehydrogenase [EC:1.1.1.1]
K07424 CYP3A; cytochrome P450, family 3, subfamily A [EC:1.14.14.1]
map00982 Drug metabolism - cytochrome P450
K00001 E1.1.1.1, adh; alcohol dehydrogenase [EC:1.1.1.1]
K07424 CYP3A; cytochrome P450, family 3, subfamily A [EC:1.14.14.1]
map03030 DNA replication
K02212 MCM4, CDC54; minichromosome maintenance protein 4 (cell division control protein 54)
K04799 FEN1, RAD2; flap endonuclease-1 [EC:3.-.-.-]
map04110 Cell cycle
K02212 MCM4, CDC54; minichromosome maintenance protein 4 (cell division control protein 54)
K06634 CCNH; cyclin H
map04130 SNARE interactions in vesicular transport
K08493 VTI1; vesicle transport through interaction with t-SNAREs 1
K08515 VAMP7; vesicle-associated membrane protein 7
map00020 Citrate cycle (TCA cycle)
K00382 E1.8.1.4, pdhD; dihydrolipoamide dehydrogenase [EC:1.8.1.4]
map00030 Pentose phosphate pathway
K01057 E3.1.1.31, pgl, devB; 6-phosphogluconolactonase [EC:3.1.1.31]
map00220 Urea cycle and metabolism of amino groups
K00128 E1.2.1.3; aldehyde dehydrogenase (NAD+) [EC:1.2.1.3]
map00240 Pyrimidine metabolism
K03000 RPA12; DNA-directed RNA polymerase I subunit A12 [EC:2.7.7.6]
map00271 Methionine metabolism
K01697 E4.2.1.22, CBS; cystathionine beta-synthase [EC:4.2.1.22]
map00310 Lysine degradation
K00128 E1.2.1.3; aldehyde dehydrogenase (NAD+) [EC:1.2.1.3]
map00340 Histidine metabolism
K00128 E1.2.1.3; aldehyde dehydrogenase (NAD+) [EC:1.2.1.3]
map00350 Tyrosine metabolism
K00001 E1.1.1.1, adh; alcohol dehydrogenase [EC:1.1.1.1]
map00364 Fluorobenzoate degradation
K01061 E3.1.1.45; carboxymethylenebutenolidase [EC:3.1.1.45]
map00380 Tryptophan metabolism
K00128 E1.2.1.3; aldehyde dehydrogenase (NAD+) [EC:1.2.1.3]
map00430 Taurine and hypotaurine metabolism
K01580 E4.1.1.15, gadB; glutamate decarboxylase [EC:4.1.1.15]
map00450 Selenoamino acid metabolism
K01697 E4.2.1.22, CBS; cystathionine beta-synthase [EC:4.2.1.22]
map00500 Starch and sucrose metabolism
K00688 E2.4.1.1, glgP, PYG; starch phosphorylase [EC:2.4.1.1]
map00510 N-Glycan biosynthesis
K03844 ALG11; alpha-1,2-mannosyltransferase [EC:2.4.1.-]
map00550 Peptidoglycan biosynthesis
K01915 E6.3.1.2, glnA; glutamine synthetase [EC:6.3.1.2]
map00561 Glycerolipid metabolism
K00128 E1.2.1.3; aldehyde dehydrogenase (NAD+) [EC:1.2.1.3]
map00563 Glycosylphosphatidylinositol(GPI)-anchor biosynthesis
K05292 PIGT; phosphatidylinositol glycan, class T
map00591 Linoleic acid metabolism
K07424 CYP3A; cytochrome P450, family 3, subfamily A [EC:1.14.14.1]
map00624 1- and 2-Methylnaphthalene degradation
K00001 E1.1.1.1, adh; alcohol dehydrogenase [EC:1.1.1.1]
map00627 1,4-Dichlorobenzene degradation
K01061 E3.1.1.45; carboxymethylenebutenolidase [EC:3.1.1.45]
map00631 1,2-Dichloroethane degradation
K00128 E1.2.1.3; aldehyde dehydrogenase (NAD+) [EC:1.2.1.3]
map00640 Propanoate metabolism
K00128 E1.2.1.3; aldehyde dehydrogenase (NAD+) [EC:1.2.1.3]
map00680 Methane metabolism
K00121 E1.1.1.284; S-(hydroxymethyl)glutathione dehydrogenase [EC:1.1.1.284]
map00760 Nicotinate and nicotinamide metabolism
K01440 E3.5.1.19; nicotinamidase [EC:3.5.1.19]
map00860 Porphyrin and chlorophyll metabolism
K00231 E1.3.3.4B, hemY; protoporphyrinogen oxidase [EC:1.3.3.4]
map00903 Limonene and pinene degradation
K00128 E1.2.1.3; aldehyde dehydrogenase (NAD+) [EC:1.2.1.3]
map00983 Drug metabolism - other enzymes
K07424 CYP3A; cytochrome P450, family 3, subfamily A [EC:1.14.14.1]
map01030 Glycan structures - biosynthesis 1
K03844 ALG11; alpha-1,2-mannosyltransferase [EC:2.4.1.-]
map01031 Glycan structures - biosynthesis 2
K05292 PIGT; phosphatidylinositol glycan, class T
map02020 Two-component system - General
K01915 E6.3.1.2, glnA; glutamine synthetase [EC:6.3.1.2]
map03020 RNA polymerase
K03000 RPA12; DNA-directed RNA polymerase I subunit A12 [EC:2.7.7.6]
map03410 Base excision repair
K04799 FEN1, RAD2; flap endonuclease-1 [EC:3.-.-.-]
map03420 Nucleotide excision repair
K06634 CCNH; cyclin H
map03450 Non-homologous end-joining
K04799 FEN1, RAD2; flap endonuclease-1 [EC:3.-.-.-]
map04010 MAPK signaling pathway
K04441 P38; p38 MAP kinase [EC:2.7.11.24]
map04111 Cell cycle - yeast
K02212 MCM4, CDC54; minichromosome maintenance protein 4 (cell division control protein 54)
map04370 VEGF signaling pathway
K04441 P38; p38 MAP kinase [EC:2.7.11.24]
map04530 Tight junction
K06100 SYMPK; symplekin
map04620 Toll-like receptor signaling pathway
K04441 P38; p38 MAP kinase [EC:2.7.11.24]
map04664 Fc epsilon RI signaling pathway
K04441 P38; p38 MAP kinase [EC:2.7.11.24]
map04670 Leukocyte transendothelial migration
K04441 P38; p38 MAP kinase [EC:2.7.11.24]
map04910 Insulin signaling pathway
K00688 E2.4.1.1, glgP, PYG; starch phosphorylase [EC:2.4.1.1]
map04912 GnRH signaling pathway
K04441 P38; p38 MAP kinase [EC:2.7.11.24]
map04914 Progesterone-mediated oocyte maturation
K04441 P38; p38 MAP kinase [EC:2.7.11.24]
map04940 Type I diabetes mellitus
K01580 E4.1.1.15, gadB; glutamate decarboxylase [EC:4.1.1.15]
map05040 Huntington's disease
K01697 E4.2.1.22, CBS; cystathionine beta-synthase [EC:4.2.1.22]
map05120 Epithelial cell signaling in Helicobacter pylori infection
K04441 P38; p38 MAP kinase [EC:2.7.11.24]
