# Supplementary material for: 5'-Serial Analysis of Gene Expression studies reveal a transcriptomic switch during fruiting body development in Coprinopsis cinerea
Source: BMC Genomics. 2013 Mar 20;14:195. doi: 10.1186/1471-2164-14-195 (PMC3606632; doi:10.1186/1471-2164-14-195)
Supplement: Additional file 8 — Protein domains enriched in the Myc DEGs. [file 1471-2164-14-195-S8.xlsx]

## Sheet: Sheet1
acc	n	total	myc_n	myc_total	myc_fisher	pri_n	pri_total	pri_fisher	descrition
COG1064	26	3751	6	88	6.86076e-05	1	341	0.722362	Zn-dependent alcohol dehydrogenases [General function prediction only]
COG0604	28	3751	6	88	9.81402e-05	1	341	0.509206	NADPH:quinone reductase and related Zn-dependent oxidoreductases [Energy production and conversion / General function prediction only]
pfam01185	2	3751	2	88	0.00302527	0	341	1	Fungal hydrophobin.
COG1063	16	3751	3	88	0.0086475	1	341	1	Threonine dehydrogenase and related Zn-dependent dehydrogenases [Amino acid transport and metabolism / General function prediction only]
PRK09422	5	3751	2	88	0.0101232	1	341	0.406906	alcohol dehydrogenase
COG0667	20	3751	3	88	0.0147968	2	341	0.704959	Predicted oxidoreductases (related to aryl-alcohol dehydrogenases) [Energy production and conversion]
PRK09457	8	3751	2	88	0.0207444	1	341	0.54338	succinylglutamic semialdehyde dehydrogenase
cd04657	8	3751	2	88	0.0207444	0	341	1	Piwi_ago-like: PIWI domain, Argonaute-like subfamily. Argonaute is the central component of the RNA-induced silencing complex (RISC) and related complexes. The PIWI domain is the C-terminal portion of Argonaute and consists of two subdomains, one of which provides the 5' anchoring of the guide RNA and the other, the catalytic site for slicing.
cd04658	8	3751	2	88	0.0207444	0	341	1	Piwi_piwi-like_Euk: PIWI domain, Piwi-like subfamily found in eukaryotes. This domain is found in Piwi and closely related proteins, where it is believed to perform a crucial role in germline cells, via RNA silencing. RNA silencing refers to a group of related gene-silencing mechanisms mediated by short RNA molecules, including siRNAs, miRNAs, and heterochromatin-related guide RNAs. The mechanism…
cd02826	8	3751	2	88	0.0207444	0	341	1	Piwi-like: PIWI domain. Domain found in proteins involved in RNA silencing. RNA silencing refers to a group of related gene-silencing mechanisms mediated by short RNA molecules, including siRNAs, miRNAs, and heterochromatin-related guide RNAs. The central component of the RNA-induced silencing complex (RISC) and related complexes is Argonaute. The PIWI domain is the C-terminal portion of Argonaut…
pfam02171	8	3751	2	88	0.0207444	0	341	1	Piwi domain. This domain is found in the protein Piwi and its relatives. The function of this domain is the dsRNA guided hydrolysis of ssRNA. Determination of the crystal structure of Argonaute reveals that PIWI is an RNase H domain, and identifies Argonaute as Slicer, the enzyme that cleaves mRNA in the RNAi RISC complex. In addition, Mg+2 dependence and production of 3'-OH and 5' phosphate prod…
COG4230	9	3751	2	88	0.0249807	1	341	0.581515	Delta 1-pyrroline-5-carboxylate dehydrogenase [Energy production and conversion]
PRK11809	9	3751	2	88	0.0249807	1	341	0.581515	trifunctional transcriptional regulator/proline dehydrogenase/pyrroline-5-carboxylate dehydrogenase
COG1062	9	3751	2	88	0.0249807	1	341	0.581515	Zn-dependent alcohol dehydrogenases, class III [Energy production and conversion]
PRK11905	9	3751	2	88	0.0249807	1	341	0.581515	bifunctional proline dehydrogenase/pyrroline-5-carboxylate dehydrogenase
PRK11904	9	3751	2	88	0.0249807	1	341	0.581515	bifunctional proline dehydrogenase/pyrroline-5-carboxylate dehydrogenase
PRK09847	10	3751	2	88	0.0295359	2	341	0.263962	gamma-Glu-gamma-aminobutyraldehyde dehydrogenase, NAD(P)H-dependent
PRK09406	10	3751	2	88	0.0295359	2	341	0.263962	succinic semialdehyde dehydrogenase
PRK03137	11	3751	2	88	0.0343935	2	341	0.296008	1-pyrroline-5-carboxylate dehydrogenase
PRK10090	11	3751	2	88	0.0343935	2	341	0.296008	aldehyde dehydrogenase A
PRK11241	11	3751	2	88	0.0343935	2	341	0.296008	succinate-semialdehyde dehydrogenase I
COG1012	11	3751	2	88	0.0343935	2	341	0.296008	NAD-dependent aldehyde dehydrogenases [Energy production and conversion]
pfam00171	11	3751	2	88	0.0343935	2	341	0.296008	Aldehyde dehydrogenase family. This family of dehydrogenases act on aldehyde substrates. Members use NADP as a cofactor. The family includes the following members: The prototypical members are the aldehyde dehydrogenases EC:1.2.1.3. Succinate-semialdehyde dehydrogenase EC:1.2.1.16. Lactaldehyde dehydrogenase EC:1.2.1.22. Benzaldehyde dehydrogenase EC:1.2.1.28. Methylmalonate-semialdehyde dehydrog…
PRK09407	11	3751	2	88	0.0343935	2	341	0.296008	succinic semialdehyde dehydrogenase
PRK05653	29	3751	3	88	0.035767	5	341	0.19971	3-ketoacyl-(acyl-carrier-protein) reductase
PRK08393	1	3751	1	88	0.0453257	0	341	1	N-ethylammeline chlorohydrolase
COG1500	1	3751	1	88	0.0453257	0	341	1	Predicted exosome subunit [Translation, ribosomal structure and biogenesis]
PRK09045	1	3751	1	88	0.0453257	0	341	1	N-ethylammeline chlorohydrolase
pfam01230	1	3751	1	88	0.0453257	0	341	1	HIT domain.
COG3579	1	3751	1	88	0.0453257	0	341	1	Aminopeptidase C [Amino acid transport and metabolism]
cd00431	1	3751	1	88	0.0453257	0	341	1	Cysteine hydrolases; This family contains amidohydrolases, like CSHase (N-carbamoylsarcosine amidohydrolase), involved in creatine metabolism and nicotinamidase, converting nicotinamide to nicotinic acid and ammonia in the pyridine nucleotide cycle. It also contains isochorismatase, an enzyme that catalyzes the conversion of isochorismate to 2,3-dihydroxybenzoate and pyruvate, via the hydrolysis …
PRK12616	1	3751	1	88	0.0453257	0	341	1	pyridoxal kinase
cd01400	1	3751	1	88	0.0453257	0	341	1	6PGL: 6-Phosphogluconolactonase (6PGL) subfamily; 6PGL catalyzes the second step of the oxidative phase of the pentose phosphate pathway, the hydrolyzation of 6-phosphoglucono-1,5-lactone (delta form) to 6-phosphogluconate. 6PGL is thought to guard against the accumulation of the delta form of the lactone, which may be toxic through its reaction with endogenous cellular nucleophiles.
pfam02347	1	3751	1	88	0.0453257	0	341	1	Glycine cleavage system P-protein. This family consists of Glycine cleavage system P-proteins EC:1.4.4.2 from bacterial, mammalian and plant sources. The P protein is part of the glycine decarboxylase multienzyme complex EC:2.1.2.10 (GDC) also annotated as glycine cleavage system or glycine synthase. GDC consists of four proteins P, H, L and T. The reaction catalysed by this protein is:- Glycine …
COG1232	1	3751	1	88	0.0453257	0	341	1	Protoporphyrinogen oxidase [Coenzyme metabolism]
PRK12566	1	3751	1	88	0.0453257	0	341	1	glycine dehydrogenase
pfam03070	1	3751	1	88	0.0453257	0	341	1	TENA/THI-4/PQQC family. Members of this family are found in all the three major phyla of life: archaebacteria, eubacteria, and eukaryotes. In Bacillus subtilis, TENA is one of a number of proteins that enhance the expression of extracellular enzymes, such as alkaline protease, neutral protease and levansucrase. The THI-4 protein, which is involved in thiamine biosynthesis, is also a member of thi…
PRK02615	1	3751	1	88	0.0453257	0	341	1	thiamine-phosphate pyrophosphorylase
PRK12413	1	3751	1	88	0.0453257	0	341	1	phosphomethylpyrimidine kinase
pfam03781	1	3751	1	88	0.0453257	0	341	1	Domain of unknown function (DUF323). This presumed domain is found in bacterial and eukaryotic proteins. In some cases these proteins also contain a protein kinase domain. The function of this domain is unknown. The domain has also been found in eukaryotic proteins required for post-translational sulphatase modification (SUMF1). These proteins are associated with the rare disorder multiple sulpha…
COG0376	1	3751	1	88	0.0453257	0	341	1	Catalase (peroxidase I) [Inorganic ion transport and metabolism]
cd00559	1	3751	1	88	0.0453257	0	341	1	Cyanase C-terminal domain. Cyanase (Cyanate lyase) is responsible for the hydrolysis of cyanate. It catalyzes the reaction of cyanate with bicarbonate to produce ammonia and carbon dioxide. This allows organisms that possess the enzyme to overcome the toxicity of environmental cyanate and to use cyanate as a source of nitrogen for growth. This enzyme is a homodecamer, formed by five dimers. Each …
COG0062	1	3751	1	88	0.0453257	0	341	1	Uncharacterized conserved protein [Function unknown]
COG5222	1	3751	1	88	0.0453257	0	341	1	Uncharacterized conserved protein, contains RING Zn-finger [General function prediction only]
PRK12412	1	3751	1	88	0.0453257	0	341	1	pyridoxal kinase
COG1335	1	3751	1	88	0.0453257	0	341	1	Amidases related to nicotinamidase [Secondary metabolites biosynthesis, transport, and catabolism]
COG0352	1	3751	1	88	0.0453257	0	341	1	Thiamine monophosphate synthase [Coenzyme metabolism]
cd01298	1	3751	1	88	0.0453257	0	341	1	TRZ/ATZ family contains enzymes from the atrazine degradation pathway and related hydrolases. Atrazine, a chlorinated herbizide, can be catabolized by a variety of different bacteria. The first three steps of the atrazine dehalogenation pathway are catalyzed by atrazine chlorohydrolase (AtzA), hydroxyatrazine ethylaminohydrolase (AtzB), and N-isopropylammelide N-isopropylaminohydrolase (AtzC). Al…
COG1003	1	3751	1	88	0.0453257	0	341	1	Glycine cleavage system protein P (pyridoxal-binding), C-terminal domain [Amino acid transport and metabolism]
PRK10812	1	3751	1	88	0.0453257	0	341	1	predicted metallodependent hydrolase
pfam08534	1	3751	1	88	0.0453257	0	341	1	Redoxin. This family of redoxins includes peroxiredoxin, thioredoxin and glutaredoxin proteins.
pfam01172	1	3751	1	88	0.0453257	0	341	1	Shwachman-Bodian-Diamond syndrome (SBDS) protein. This family is highly conserved in species ranging from archaea to vertebrates and plants. The family contains several Shwachman-Bodian-Diamond syndrome (SBDS) proteins from both mouse and humans. Shwachman-Diamond syndrome is an autosomal recessive disorder with clinical features that include pancreatic exocrine insufficiency, haematological dysf…
COG1635	1	3751	1	88	0.0453257	0	341	1	Ribulose 1,5-bisphosphate synthetase, converts PRPP to RuBP, flavoprotein [Carbohydrate transport and metabolism]
pfam08543	1	3751	1	88	0.0453257	0	341	1	Phosphomethylpyrimidine kinase. This enzyme EC:2.7.4.7 is part of the Thiamine pyrophosphate (TPP) synthesis pathway, TPP is an essential cofactor for many enzymes.
pfam08783	1	3751	1	88	0.0453257	0	341	1	DWNN domain. DWNN is a ubiquitin like domain found at the N terminus of the RBBP6 family of splicing-associated proteins. The DWNN domain is independently expressed in higher vertebrates so it may function as a novel ubiquitin-like modifier of other proteins.
COG0402	1	3751	1	88	0.0453257	0	341	1	Cytosine deaminase and related metal-dependent hydrolases [Nucleotide transport and metabolism / General function prediction only]
pfam01161	1	3751	1	88	0.0453257	0	341	1	Phosphatidylethanolamine-binding protein.
PRK08573	1	3751	1	88	0.0453257	0	341	1	phosphomethylpyrimidine kinase
PRK06427	1	3751	1	88	0.0453257	0	341	1	phosphomethylpyrimidine kinase
pfam01699	1	3751	1	88	0.0453257	0	341	1	Sodium/calcium exchanger protein. This is a family of sodium/calcium exchanger integral membrane proteins. This family covers the integral membrane regions of the proteins. Sodium/calcium exchangers regulate intracellular Ca2+ concentrations in many cells; cardiac myocytes, epithelial cells, neurons retinal rod photoreceptors and smooth muscle cells. Ca2+ is moved into or out of the cytosol depen…
pfam09377	1	3751	1	88	0.0453257	0	341	1	SBDS protein C-terminal domain. This family is highly conserved in species ranging from archaea to vertebrates and plants. The family contains several Shwachman-Bodian-Diamond syndrome (SBDS) proteins from both mouse and humans. Shwachman-Diamond syndrome is an autosomal recessive disorder with clinical features that include pancreatic exocrine insufficiency, haematological dysfunction and skelet…
PRK08203	1	3751	1	88	0.0453257	0	341	1	hydroxydechloroatrazine ethylaminohydrolase
COG0264	1	3751	1	88	0.0453257	0	341	1	Translation elongation factor Ts [Translation, ribosomal structure and biogenesis]
COG2145	1	3751	1	88	0.0453257	0	341	1	Hydroxyethylthiazole kinase, sugar kinase family [Coenzyme metabolism]
pfam01946	1	3751	1	88	0.0453257	0	341	1	Thi4 family. This family includes a putative thiamine biosynthetic enzyme.
cd01303	1	3751	1	88	0.0453257	0	341	1	Guanine deaminase (GDEase). Guanine deaminase is an aminohydrolase responsible for the conversion of guanine to xanthine and ammonia, the first step to utilize guanine as a nitrogen source. This reaction also removes the guanine base from the pool and therefore can play a role in the regulation of cellular GTP and the guanylate nucleotide pool.
pfam02137	1	3751	1	88	0.0453257	0	341	1	Adenosine-deaminase (editase) domain. Adenosine deaminases acting on RNA (ADARs) can deaminate adenosine to form inosine. In long double-stranded RNA, this process is non-specific; it occurs site-specifically in RNA transcripts. The former is important in defence against viruses, whereas the latter may affect splicing or untranslated regions. They are primarily nuclear proteins, but a longer isof…
PRK09355	1	3751	1	88	0.0453257	0	341	1	hydroxyethylthiazole kinase
cd00691	1	3751	1	88	0.0453257	0	341	1	Ascorbate peroxidases. This is a subgroup of heme-dependent peroxidases of the plant superfamily that share a heme prosthetic group and catalyze a multistep oxidative reaction involving hydrogen peroxide as the electron acceptor. Along with related catalase- peroxidases, ascorbate peroxidases belong class I of the plant superfamily. Ascorbate peroxidases are found in the chloroplasts and/or cytos…
COG0819	1	3751	1	88	0.0453257	0	341	1	Putative transcription activator [Transcription]
PRK00451	1	3751	1	88	0.0453257	0	341	1	glycine dehydrogenase subunit 1
COG0058	1	3751	1	88	0.0453257	0	341	1	Glucan phosphorylase [Carbohydrate transport and metabolism]
PRK00043	1	3751	1	88	0.0453257	0	341	1	thiamine-phosphate pyrophosphorylase
COG1513	1	3751	1	88	0.0453257	0	341	1	Cyanate lyase [Inorganic ion transport and metabolism]
PRK06038	1	3751	1	88	0.0453257	0	341	1	N-ethylammeline chlorohydrolase
pfam00752	1	3751	1	88	0.0453257	0	341	1	XPG N-terminal domain.
cd00585	1	3751	1	88	0.0453257	0	341	1	Peptidase C1B subfamily (MEROPS database nomenclature); composed of eukaryotic bleomycin hydrolases (BH) and bacterial aminopeptidases C (pepC). The proteins of this subfamily contain a large insert relative to the C1A peptidase (papain) subfamily. BH is a cysteine peptidase that detoxifies bleomycin by hydrolysis of an amide group. It acts as a carboxypeptidase on its C-terminus to convert itsel…
cd04142	1	3751	1	88	0.0453257	0	341	1	RRP22 subfamily. RRP22 (Ras-related protein on chromosome 22) subfamily consists of proteins that inhibit cell growth and promote caspase-independent cell death. Unlike most Ras proteins, RRP22 is down-regulated in many human tumor cells due to promoter methylation. RRP22 localizes to the nucleolus in a GTP-dependent manner, suggesting a novel function in modulating transport of nucleolar compone…
COG2518	1	3751	1	88	0.0453257	0	341	1	Protein-L-isoaspartate carboxylmethyltransferase [Posttranslational modification, protein turnover, chaperones]
cd00564	1	3751	1	88	0.0453257	0	341	1	Thiamine monophosphate synthase (TMP synthase)/TenI. TMP synthase catalyzes an important step in the thiamine biosynthesis pathway, the substitution of the pyrophosphate of 2-methyl-4-amino-5- hydroxymethylpyrimidine pyrophosphate by 4-methyl-5- (beta-hydroxyethyl) thiazole phosphate to yield thiamine phosphate. TenI is a enzymatically inactive regulatory protein involved in the regulation of sev…
PRK04176	1	3751	1	88	0.0453257	0	341	1	putative thiazole biosynthetic enzyme
pfam04113	1	3751	1	88	0.0453257	0	341	1	Gpi16 subunit, GPI transamidase component. GPI (glycosyl phosphatidyl inositol) transamidase is a multi-protein complex. Gpi16, Gpi8 and Gaa1 for a sub-complex of the GPI transamidase. GPI transamidase that adds glycosylphosphatidylinositols (GPIs) to newly synthesised proteins. Gpi16 is an essential N-glycosylated transmembrane glycoprotein. Gpi16 is largely found on the lumenal side of the ER. …
cd03013	1	3751	1	88	0.0453257	0	341	1	Peroxiredoxin (PRX) family, PRX5-like subfamily; members are similar to the human protein, PRX5, a homodimeric TRX peroxidase, widely expressed in tissues and found cellularly in mitochondria, peroxisomes and the cytosol. The cellular location of PRX5 suggests that it may have an important antioxidant role in organelles that are major sources of reactive oxygen species (ROS), as well as a role in…
PRK09517	1	3751	1	88	0.0453257	0	341	1	multifunctional thiamine-phosphate pyrophosphorylase/synthase/phosphomethylpyrimidine kinase
PRK09377	1	3751	1	88	0.0453257	0	341	1	elongation factor Ts
COG0403	1	3751	1	88	0.0453257	0	341	1	Glycine cleavage system protein P (pyridoxal-binding), N-terminal domain [Amino acid transport and metabolism]
pfam05470	1	3751	1	88	0.0453257	0	341	1	Eukaryotic translation initiation factor 3 subunit 8 N-terminus (eIF3c_N). The largest of the mammalian translation initiation factors, eIF3, consists of at least eight subunits ranging in mass from 35 to 170 kDa. eIF3 binds to the 40 S ribosome in an early step of translation initiation and promotes the binding of methionyl-tRNAi and mRNA.
cd01170	1	3751	1	88	0.0453257	0	341	1	4-methyl-5-beta-hydroxyethylthiazole (Thz) kinase catalyzes the phosphorylation of the hydroxylgroup of Thz. A reaction that allows cells to recycle Thz into the thiamine biosynthesis pathway, as an alternative to its synthesis from cysteine, tyrosine and 1-deoxy-D-xylulose-5-phosphate.
COG4301	1	3751	1	88	0.0453257	0	341	1	Uncharacterized conserved protein [Function unknown]
smart00552	1	3751	1	88	0.0453257	0	341	1	tRNA-specific and double-stranded RNA adenosine deaminase (RNA-specific editase);
PRK04366	1	3751	1	88	0.0453257	0	341	1	glycine dehydrogenase subunit 2
pfam01135	1	3751	1	88	0.0453257	0	341	1	Protein-L-isoaspartate(D-aspartate) O-methyltransferase (PCMT).
PRK07845	1	3751	1	88	0.0453257	0	341	1	flavoprotein disulfide reductase
pfam03051	1	3751	1	88	0.0453257	0	341	1	Peptidase C1-like family. This family is closely related to the Peptidase_C1 family pfam00112, containing several prokaryotic and eukaryotic aminopeptidases and bleomycin hydrolases.
PRK10996	1	3751	1	88	0.0453257	0	341	1	thioredoxin 2
PRK09228	1	3751	1	88	0.0453257	0	341	1	guanine deaminase
cd00866	1	3751	1	88	0.0453257	0	341	1	eukaryotic Raf Kinase Inhibitor Protein (RKIP) and its bacterial/archael homolog PhosphatidylEthanolamine-Binding Protein (PEBP), belong to a highly conserved family of phospholipid-binding proteins represented in all three major phylogenetic divisions (eukaryotes, bacteria, archaea) with no significant sequence homology to other proteins. A number of biological roles for PEBP have been identifie…
pfam03853	1	3751	1	88	0.0453257	0	341	1	YjeF-related protein N-terminus.
COG0678	1	3751	1	88	0.0453257	0	341	1	Peroxiredoxin [Posttranslational modification, protein turnover, chaperones]
PRK07228	1	3751	1	88	0.0453257	0	341	1	N-ethylammeline chlorohydrolase
PRK11883	1	3751	1	88	0.0453257	0	341	1	protoporphyrinogen oxidase
cd03384	1	3751	1	88	0.0453257	0	341	1	PAP2, wunen subfamily. Most likely a family of membrane associated phosphatidic acid phosphatases. Wunen is a drosophila protein expressed in the central nervous system, which provides repellent activity towards primordial germ cells (PGCs), controls the survival of PGCs and is essential in the migration process of these cells towards the somatic gonadal precursors.
cd01169	1	3751	1	88	0.0453257	0	341	1	4-amino-5-hydroxymethyl-2-methyl-pyrimidine phosphate kinase (HMPP-kinase) catalyzes two consecutive phosphorylation steps in the thiamine phosphate biosynthesis pathway, leading to the synthesis of vitamin B1. The first step is the phosphorylation of the hydroxyl group of HMP to form 4-amino-5-hydroxymethyl-2-methyl-pyrimidine phosphate (HMP-P) and then the phophorylation of HMP-P to form 4-amin…
cd00649	1	3751	1	88	0.0453257	0	341	1	Catalase-peroxidases. This is a subgroup of heme-dependent peroxidases of the plant superfamily that share a heme prosthetic group and catalyze a multistep oxidative reaction involving hydrogen peroxide as the electron acceptor. Catalase-peroxidases can exhibit both catalase and broad-spectrum peroxidase activities depending on the steady-state concentration of hydrogen peroxide. These enzymes ar…
PRK11609	1	3751	1	88	0.0453257	0	341	1	nicotinamidase/pyrazinamidase
COG0822	1	3751	1	88	0.0453257	0	341	1	NifU homolog involved in Fe-S cluster formation [Energy production and conversion]
cd01011	1	3751	1	88	0.0453257	0	341	1	Nicotinamidase/pyrazinamidase (PZase). Nicotinamidase, a ubiquitous enzyme in prokaryotes, converts nicotinamide to nicotinic acid (niacin) and ammonia, which in turn can be recycled to make nicotinamide adenine dinucleotide (NAD). The same enzyme is also called pyrazinamidase, because in converts the tuberculosis drug pyrazinamide (PZA) into its active form pyrazinoic acid (POA).
pfam02581	1	3751	1	88	0.0453257	0	341	1	Thiamine monophosphate synthase/TENI. Thiamine monophosphate synthase (TMP) (EC:2.5.1.3) catalyses the substitution of the pyrophosphate of 2-methyl-4-amino-5- hydroxymethylpyrimidine pyrophosphate by 4-methyl-5- (beta-hydroxyethyl)thiazole phosphate to yield thiamine phosphate. This Pfam family also includes the regulatory protein TENI.
pfam01592	1	3751	1	88	0.0453257	0	341	1	NifU-like N terminal domain. This domain is found in NifU in combination with pfam01106. This domain is found on isolated in several bacterial species. The nif genes are responsible for nitrogen fixation. However this domain is found in bacteria that do not fix nitrogen, so it may have a broader significance in the cell than nitrogen fixation. These proteins appear to be scaffold proteins for iro…
pfam00343	1	3751	1	88	0.0453257	0	341	1	Carbohydrate phosphorylase. The members of this family catalyse the formation of glucose 1-phosphate from one of the following polyglucoses; glycogen, starch, glucan or maltodextrin.
pfam00141	1	3751	1	88	0.0453257	0	341	1	Peroxidase.
pfam02110	1	3751	1	88	0.0453257	0	341	1	Hydroxyethylthiazole kinase family.
PRK05367	1	3751	1	88	0.0453257	0	341	1	glycine dehydrogenase
PRK02866	1	3751	1	88	0.0453257	0	341	1	cyanate hydratase
PRK06687	1	3751	1	88	0.0453257	0	341	1	chlorohydrolase
PRK00312	1	3751	1	88	0.0453257	0	341	1	protein-L-isoaspartate O-methyltransferase
PRK11325	1	3751	1	88	0.0453257	0	341	1	scaffold protein
COG0351	1	3751	1	88	0.0453257	0	341	1	Hydroxymethylpyrimidine/phosphomethylpyrimidine kinase [Coenzyme metabolism]
