# Supplementary material for: 5'-Serial Analysis of Gene Expression studies reveal a transcriptomic switch during fruiting body development in Coprinopsis cinerea
Source: BMC Genomics. 2013 Mar 20;14:195. doi: 10.1186/1471-2164-14-195 (PMC3606632; doi:10.1186/1471-2164-14-195)
Supplement: Additional file 10 — Myc and S1-Pri DEGs that are unique to at least two fruiting body-forming basidiomycetes. Ab: Agaricus bisporus; Le: Lentinula edodes; Lb: Laccaria bicolor; Po: Pleurotus ostreatus; Sc: Schizophyllum commune; Pc: Phanerochaete chrysosporium; Pp: Postia placenta. [file 1471-2164-14-195-S10.xlsx]

## Sheet: Sheet1
Myc DEGs unique to fruiting body-forming basidiomycetes
name	myc1	pri1	log2_myc1pri1	fisher_myc1pri1	Ab	Le	Lb	Po	Sc	Pc	Pp
CC1G_14579T0	31.7786	3.2037	3.31024	7e-06	√
CC1G_10578T0	13.6194	0	3.76759	0.000355				√
CC1G_02361T0	19.6725	3.2037	2.61837	0.001564				√
CC1G_03598T0	27.2388	2.1358	3.67281	9e-06	√			√
CC1G_02661T0	31.7786	0	4.98998	0	√	√	√	√	√	√	√
CC1G_12507T0	80.2033	21.3586	1.90884	0			√
CC1G_05519T0	13.6194	0	3.76759	0.000355	√		√	√	√	√
CC1G_07918T0	33.2919	11.7472	1.50285	0.00415	√	√	√	√
CC1G_10354T0	529.645	46.9889	3.49463	0		√		√
CC1G_09339T0	27.2388	6.4075	2.08783	0.001296	√	√		√
CC1G_07100T0	272.389	0	8.08952	0		√		√
CC1G_11000T0	15.1327	0	3.9196	0.000147		√		√
CC1G_09912T0	186.132	17.0868	3.44537	0	√	√	√	√
CC1G_02447T0	9.0796	0	3.18263	0.005015	√	√	√	√	√	√	√
CC1G_08198T0	6.053	0	2.59765	0.0293				√
CC1G_07379T0	3173.33	1066.86	1.57262	0	√	√	√	√
CC1G_06195T0	34.8052	2.1358	4.02645	0		√	√	√
CC1G_06964T0	6.053	0	2.59765	0.0293	√	√	√	√
CC1G_08387T0	7.5663	0	2.91959	0.012122	√			√
CC1G_10151T0	33.2919	12.8151	1.37733	0.008094		√		√
CC1G_08735T0	482.733	0	8.91508	0	√
CC1G_13787T0	6.053	0	2.59765	0.0293		√	√
S1-Pri DEGs unique to fruiting body-forming basidiomycetes
name	myc1	pri1	log2_myc1pri1	fisher_myc1pri1	Ab	Le	Lb	Po	Sc	Pc	Pp
CC1G_01874T0	0	6.4075	-2.67976	0.045616	√	√	√	√	√	√
CC1G_00042T0	4.5398	19.2227	-2.08211	0.013142	√	√	√	√	√
CC1G_12687T0	0	12.8151	-3.67977	0.002101	√	√	√	√
CC1G_09173T0	4.5398	17.0868	-1.91218	0.033177				√
CC1G_05251T0	3.0265	24.5624	-3.02073	0.000362	√			√
CC1G_02716T0	0	6.4075	-2.67976	0.045616	√	√	√	√
CC1G_03340T0	0	374.844	-8.55015	0			√
CC1G_13573T0	0	9.6113	-3.26473	0.013065			√
CC1G_04927T0	0	14.951	-3.90217	0.000656				√
CC1G_05749T0	30.2654	53.3965	-0.819076	0.029279	√	√	√	√	√
CC1G_11781T0	0	140.967	-7.13921	0				√
CC1G_11778T0	146.787	289.409	-0.979384	0				√
CC1G_03155T0	4.5398	50.1927	-3.46678	0	√	√
CC1G_05837T0	83.2299	150.578	-0.855339	0.000147	√			√
CC1G_01904T0	0	9.6113	-3.26473	0.013065		√
CC1G_09480T0	0	25.6303	-4.67978	3e-06	√	√
CC1G_10866T0	0	21.3586	-4.41675	3.2e-05	√	√	√	√
CC1G_10853T0	16.6459	80.0948	-2.26654	0	√	√	√	√
CC1G_06733T0	16.6459	54.4644	-1.71015	8.9e-05	√	√	√	√	√	√
CC1G_06811T0	0	25.6303	-4.67978	3e-06	√	√	√	√	√		√
CC1G_08241T0	0	6.4075	-2.67976	0.045616			√
CC1G_09212T0	0	7.4755	-2.90217	0.046459		√		√
CC1G_07411T0	46.9114	84.3665	-0.846732	0.004844		√	√	√
CC1G_03798T0	15.1327	39.5134	-1.38467	0.004647		√		√
CC1G_07297T0	0	44.8531	-5.48714	0		√	√	√		√
CC1G_07340T0	3.0265	24.5624	-3.02073	0.000362	√	√	√	√
CC1G_04742T0	0	7.4755	-2.90217	0.046459			√
CC1G_09724T0	0	22.4265	-4.48713	1.8e-05	√	√		√
CC1G_04504T0	0	11.7472	-3.55425	0.00382	√		√	√
CC1G_08158T0	0	6.4075	-2.67976	0.045616		√	√	√	√	√	√
