# Supplementary material for: 5'-Serial Analysis of Gene Expression studies reveal a transcriptomic switch during fruiting body development in Coprinopsis cinerea
Source: BMC Genomics. 2013 Mar 20;14:195. doi: 10.1186/1471-2164-14-195 (PMC3606632; doi:10.1186/1471-2164-14-195)
Supplement: Additional file 11 — Myc and S1-Pri DEGs that are unique to C. cinerea. [file 1471-2164-14-195-S11.xlsx]

## Sheet: Sheet1
Myc DEGs unique to C. cinerea
name	myc1	pri1	log2_myc1pri1	fisher_myc1pri1
CC1G_14990T0	28.7521	0	4.8456	0
CC1G_07127T0	16.6459	2.1358	2.96232	0.002798
CC1G_08582T0	464.574	260.575	0.83421	0
CC1G_07531T0	151.327	0	7.24153	0
CC1G_11449T0	10.5928	0	3.40501	0.002075
CC1G_04433T0	6.053	0	2.59765	0.0293
CC1G_12315T0	780.848	67.2796	3.5368	0
CC1G_02388T0	5718.65	319.311	4.16264	0
CC1G_03593T0	836.839	81.1627	3.36606	0
CC1G_11034T0	31.7786	0	4.98998	0
CC1G_05328T0	7.5663	0	2.91959	0.012122
CC1G_05348T0	6.053	0	2.59765	0.0293
CC1G_02588T0	105.929	7.4755	3.82478	0
CC1G_09293T0	6.053	0	2.59765	0.0293
CC1G_15645T0	363.185	5.3396	6.08783	0
CC1G_15644T0	119.548	22.4265	2.41432	0
CC1G_15383T0	1091.07	27.7662	5.29627	0
CC1G_02161T0	6.053	0	2.59765	0.0293
CC1G_02126T0	7.5663	0	2.91959	0.012122
CC1G_13813T0	65.0706	0	6.02393	0
CC1G_13813T0	293.575	0	8.19758	0
CC1G_02492T0	19.6725	7.4755	1.39594	0.04013
CC1G_08199T0	516.026	0	9.0113	0
CC1G_10756T0	6.053	0	2.59765	0.0293
CC1G_03939T0	21.1857	0	4.40502	4e-06
CC1G_14791T0	13.6194	0	3.76759	0.000355
CC1G_07318T0	40.8583	0	5.35256	0
CC1G_04723T0	12.1061	0	3.59766	0.000858
CC1G_09872T0	16.6459	4.2717	1.96228	0.016371
CC1G_08394T0	18.1592	0	4.18263	2.5e-05
CC1G_08391T0	60.5308	9.6113	2.65487	0
CC1G_08848T0	6.053	0	2.59765	0.0293
CC1G_12110T0	323.84	77.9589	2.0545	0
CC1G_04499T0	19.6725	5.3396	1.88138	0.014081
CC1G_06071T0	21.1857	0	4.40502	4e-06
CC1G_10097T0	116.522	0	6.86446	0
CC1G_15578T0	22.699	4.2717	2.40975	0.001544
CC1G_10303T0	328.38	87.5703	1.90685	0
CC1G_10342T0	254.23	0	7.98999	0
CC1G_00675T0	230.017	0	7.8456	0
CC1G_14884T0	15.1327	0	3.9196	0.000147
S1-Pri DEGs unique to C. cinerea
name	myc1	pri1	log2_myc1pri1	fisher_myc1pri1
CC1G_13731T0	4.5398	19.2227	-2.08211	0.013142
CC1G_07243T0	0	48.0568	-5.58667	0
CC1G_07804T0	0	10.6793	-3.41675	0.007025
CC1G_10285T0	0	6.4075	-2.67976	0.045616
CC1G_06888T0	0	10.6793	-3.41675	0.007025
CC1G_03570T0	4.5398	313.972	-6.11186	0
CC1G_03528T0	0	11.7472	-3.55425	0.00382
CC1G_11174T0	0	7.4755	-2.90217	0.046459
CC1G_04950T0	0	9.6113	-3.26473	0.013065
CC1G_03149T0	0	17.0868	-4.09481	0.00039
CC1G_02231T0	0	48.0568	-5.58667	0
CC1G_15172T0	0	6.4075	-2.67976	0.045616
CC1G_09200T0	0	9.6113	-3.26473	0.013065
CC1G_09206T0	0	7.4755	-2.90217	0.046459
CC1G_07296T0	0	11.7472	-3.55425	0.00382
CC1G_14917T0	0	9.6113	-3.26473	0.013065
CC1G_09691T0	57.5043	153.782	-1.41914	0
CC1G_09721T0	0	23.4944	-4.55425	1e-05
CC1G_04488T0	9.0796	23.4944	-1.37162	0.03467
CC1G_12066T0	7.5663	29.902	-1.98258	0.002139
CC1G_01526T0	0	6.4075	-2.67976	0.045616
CC1G_10308T0	0	57.6682	-5.8497	0
