# Supplementary material for: 5'-Serial Analysis of Gene Expression studies reveal a transcriptomic switch during fruiting body development in Coprinopsis cinerea
Source: BMC Genomics. 2013 Mar 20;14:195. doi: 10.1186/1471-2164-14-195 (PMC3606632; doi:10.1186/1471-2164-14-195)
Supplement: Additional file 12 — Primers used in real-time RT-PCR for cross-validation of 5′-SAGE and microarray. [file 1471-2164-14-195-S12.xlsx]

## Sheet: Sheet1
Gene	Description	Primer sequences (5'-3', Forward, Reverse primer)	Amplicon size (bp)
CC1G_04976	Thiazole biosynthetic enzyme	CCTCTTCACCTCCACCCTCCTC	138
		CTAACGAGGCGGACACCAGCAA
CC1G_03790	Glutamate decarboxylase	TGGCAAGAGCGAATGAAGAAGG	136
		AGACGGGTACAAGGCGGCACTC
CC1G_00577	CMGC/MAPK protein kinase	TATTGGGCACACCTCCTGATGA	135
		CAAGTGCATCTGGGTCTGTCGT
CC1G_03377	Protoporphyrinogen oxidase	ATTGATGGATGGGGTTTCTGTC	136
		AGTGGATGCGAGAGAAGTGACC
CC1G_00689	Thioredoxin	ATGGGCGTCACTCCTATCAACT	113
		GAGATGATTCGGCAGGGTCCAC
CC1G_07379	Hypothetical protein	TGCTCGGCTTGGTCGGTGGAAT	141
		TGTAGTTGGGCGTGTCCTTGAA
CC1G_06934	Hypothetical protein	ACAACGTCAGCAAGGCAGATAT	149
		TGCAAACGCGAGGTAAGGAAGC
CC1G_02958	Actin cytoskeleton protein VIP1	ACGGAGCATGTCAAGCAGGAAG	102
		AATTGCCCGAGCGAGGATGTTA
CC1G_10110	Ubiquitin-carboxy protein fusion	CTCCACTTGGTCCTCCGTCTCC	106
		GGGCGTAGCATTTTCGGCAGAT
CC1G_03278	ATP synthase subunit 5	CCATTAAGACCCAACCCGAAGT	141
		CAGAGAGGAGAGCCAGCAAGTT
CC1G_07540	60S ribosomal protein L34-b	AAAGACCGTCCAGAGGGCATAC	120
		TGCTGCGACTTGATGACCTTCT
CC1G_07277	40S ribosomal protein S14	ATCACTGCCCTCCACATCAAGC	104
		ATACCAGCACGAGCCAAAGCAC
CC1G_01940	ATP-synthase delta-subunit	TTCGCCACCGTCCACCCCAACA	101
		TCAGCGAGGTTGGCACGGATTG
CC1G_03707	Prohibitin	GGACTATGACGAGAGGGTGCTT	122
		GCTGGCGGATACGAGAGGACAC
CC1G_09336	Basic leucine zipper & W2 protein 2	CCTTCTTCCCTCCCAACAAACG	118
		CTTTCCTTGATGGCAGCGTATT
CC1G_06761	Glycine dehydrogenase	ACTGTCGCTCGTGCTCGTCCTG	114
		AATGGCTTCGTGGTCGGTCGTG
CC1G_14100	Hypothetical protein	CATCAACGGTATCGGAAACATT	125
		AGGGCTGGTAGGTGGTCTGGAT
CC1G_01315	Endochitinase	TCGTAAAAACCGTCGTGAACTT	120
		TGGACGTGTCTTGGGGATTGAT
