# Supplementary material for: 5'-Serial Analysis of Gene Expression studies reveal a transcriptomic switch during fruiting body development in Coprinopsis cinerea
Source: BMC Genomics. 2013 Mar 20;14:195. doi: 10.1186/1471-2164-14-195 (PMC3606632; doi:10.1186/1471-2164-14-195)
Supplement: Additional file 13 — Primers used in real-time RT-PCR for expression validation of additional selected genes. [file 1471-2164-14-195-S13.xlsx]

## Sheet: Sheet1
Gene	Description	Primer sequences (5'-3', Forward, Reverse primer)	Amplicon size (bp)
CC1G_09275	G-protein alpha subunit	GAGGAGAACCAGCACTACATCG	102
		CCAGAGTGATTTGAGGGGTTTA
CC1G_02340	Adenylate cyclase	TATCCATTGCGGTGTGCCTGTC	122
		CCATGATCTGCCCTCCTTGTGC
CC1G_00440	cAMP-dependent protein kinase regulatory subunit	AGCAGCCATTCGCAACAACTTT	104
		CCACCTCGTTTTTCACCACCTG
CC1G_05183	PKA protein kinase	CGATTCTACCTTGCCACGATTA	134
		GCGAAGCCAAAGTCTGTGAGTC
CC1G_04466	PKA protein kinase	ACAGCGACCGAAGGGGACATAC	118
		GGCGTAGAAGCGACCATTGTGT
CC1G_03802	CMGC/GSK protein kinase	CAACCAACAGAAAGACGAAGTG	156
		CGGTGACAGATTCCAACAGAGT
CC1G_10718	40S ribosomal protein s6e	ACCGTGTCCGTTTGCTCCTTTC	141
		CACCCTGCTTGACGATAACGAG
CC1G_00269	Rheb small monomeric GTPase	TTTCGTTCTCGTCTACTCCATA	127
		ATCGCACTTTGAACCCACTATC
CC1G_00894	FRAP protein kinase (TOR)	TTCAACGCTGCCTTCCTCTCTT	110
		AGTTCGGGAGGTGCTGTAGTCG
CC1G_00662	Mip1 (Raptor)	GATGGCGTCGTCAAGATTTTCG	139
		CCACACTAGCGGAGAGGAATCG
CC1G_10919	Translation initiation factor 4B	GCCCAAGGGATTCGGTTATGTT	148
		TCCATGTCCTCCAAACCCAGAT
CC1G_15321	Tuberous sclerosis complex 2	GGGTCGGCTGGTCTCATTTGTC	133
		CCTCGTCAGGTGGTGGTTCGTC
CC1G_07620	MAP kinase	ATGTCTGGTCGGTGGGATGTAT	142
		GTGGTGATGGCGTAGAACTCGT
CC1G_03633	MAP kinase	AACGCCCTTTCCCCACACTTTT	106
		GCCTCGTCCACAGTCATTCGTT
CC1G_03368	MAP kinase kinase	CTCCCAATCCGACTCTGACGAA	122
		GGGGTTTAGGAGGTGGCAGGTC
CC1G_02205	MAP kinase kinase	GACGACGACGACGACGACCTCT	128
		CGTTTGGCGGTCTTTTTGCTGA
CC1G_04430	Ras2	TGGTGGTGGTGTTGGAAAGTCG	170
		TGGCTCCATACTCTTCCTGTCC
